# Supplementary material for: Metabolomic and Transcriptomic Comparison of Solid-State and Submerged Fermentation of Penicillium expansum KACC 40815
Source: PLoS One. 2016 Feb 10;11(2):e0149012. doi: 10.1371/journal.pone.0149012 (PMC4749308; doi:10.1371/journal.pone.0149012)
Supplement: S1 File — SmF: Submerged fermentation, SSF: Solid-state fermentation. (XLSX) [file pone.0149012.s004.xlsx]

## Sheet: End_result_amplitudes
Peak Nr	Scan Nr	Ret(min)	Mass(D)	Mass_Scan	131120pex-s00_pos1-101	131120pex-s00_pos1-201	131120pex-s00_pos1-301	131120pex-s00_pos2-101	131120pex-s00_pos2-201	131120pex-s00_pos2-301	131120pex-s00_pos3-101	131120pex-s00_pos3-201	131120pex-s00_pos3-301	131120pex-s04_pos1-101	131120pex-s04_pos1-201	131120pex-s04_pos1-301	131120pex-s04_pos2-101	131120pex-s04_pos2-201	131120pex-s04_pos2-301	131120pex-s04_pos3-101	131120pex-s04_pos3-201	131120pex-s04_pos3-301	131120pex-s06_pos1-101	131120pex-s06_pos1-201	131120pex-s06_pos1-301	131120pex-s06_pos2-101	131120pex-s06_pos2-201	131120pex-s06_pos2-301	131120pex-s06_pos3-101	131120pex-s06_pos3-201	131120pex-s06_pos3-301	131120pex-s08_pos1-101	131120pex-s08_pos1-201	131120pex-s08_pos1-301	131120pex-s08_pos2-101	131120pex-s08_pos2-201	131120pex-s08_pos2-301	131120pex-s08_pos3-101	131120pex-s08_pos3-201	131120pex-s08_pos3-301	131120pex-s10_pos1-101	131120pex-s10_pos1-201	131120pex-s10_pos1-301	131120pex-s10_pos2-101	131120pex-s10_pos2-201	131120pex-s10_pos2-301	131120pex-s10_pos3-101	131120pex-s10_pos3-201	131120pex-s10_pos3-301
1	267	2.1149	127.04	127039986_ 267	37	22	37	22	37	22	33	36	37	44	22	37	22	37	22	30	37	32	54	22	51	30	37	32	22	37	22	37	67	22	37	36	22	37	22	37	22	39	37	22	37	22	37	22	37
2	289	2.2916	219.048	219048294_ 289	22	37	22	37	22	37	22	37	22	37	22	62	37	22	37	22	37	22	37	22	37	22	37	22	37	22	44	37	22	37	22	37	62	45	22	37	22	33	37	22	37	22	37	22	37
3	336	2.66798	127.05	127049599_ 336	22	37	78	22	37	22	64	76	82	37	22	37	22	35	37	22	37	22	37	22	37	22	37	22	37	22	37	22	37	22	37	22	37	22	37	22	37	22	37	22	37	22	37	22	37
4	338	2.68318	125.023	125023293_ 338	37	22	37	22	37	22	37	22	37	22	37	22	37	22	37	22	37	22	37	22	45	37	22	37	22	37	22	37	22	37	22	37	22	37	22	37	22	37	22	37	22	37	22	37	22
5	339	2.69078	125.023	125023438_ 339	22	37	22	37	22	37	22	37	22	37	22	37	22	37	22	37	172	22	37	22	45	37	203	22	37	22	37	22	37	22	222	37	22	37	22	37	22	37	22	213	37	22	37	22	239
6	339	2.69078	222.006	222005997_ 339	22	37	22	37	22	37	22	37	22	37	22	37	22	37	22	37	22	37	22	37	22	37	22	37	22	37	22	37	22	37	22	37	22	37	22	37	22	37	22	37	22	35	37	22	37
7	340	2.69838	125.024	125023552_ 340	37	22	37	22	37	22	37	22	37	22	247	235	37	22	37	22	53	37	22	37	45	200	22	213	215	37	214	181	196	163	22	214	221	37	22	229	37	22	194	40	37	225	22	241	37
8	341	2.70598	125.023	125023468_ 341	22	37	22	37	22	37	22	37	22	254	52	37	194	219	22	173	53	175	215	37	45	49	22	50	37	212	22	47	41	45	37	42	22	238	241	37	199	203	22	40	235	37	244	22	37
9	342	2.71358	125.023	125023003_ 342	22	37	22	37	22	37	22	37	22	37	52	22	37	22	212	37	53	22	37	22	45	49	37	50	22	37	22	47	41	45	37	42	22	43	37	22	37	22	37	40	40	22	37	22	37
10	342	2.71358	222.007	222007202_ 342	37	22	37	22	37	22	37	22	37	22	37	22	37	22	37	22	37	22	37	22	37	22	37	22	37	22	37	22	37	22	37	22	37	22	37	22	37	22	37	22	37	22	37	22	37
11	345	2.73638	160.077	160077225_ 345	22	37	22	37	22	37	22	37	22	37	22	37	22	37	22	37	22	279	108	37	113	54	22	60	63	37	60	22	38	37	43	42	22	37	22	37	22	37	22	42	37	22	37	22	68
12	346	2.74398	160.077	160077087_ 346	22	37	22	37	22	37	22	37	22	37	98	22	37	22	37	22	37	22	37	110	22	37	22	37	22	37	22	37	22	37	22	37	22	44	37	45	22	37	22	37	22	37	22	59	37
13	347	2.75158	160.078	160077515_ 347	37	22	37	22	37	22	37	22	37	22	37	22	104	115	37	22	37	22	37	22	37	22	37	22	37	64	22	37	22	37	22	37	22	37	49	22	37	36	37	22	52	37	22	37	22
14	358	2.83528	101.021	101021225_ 358	22	37	22	37	22	37	22	37	22	37	22	37	22	37	22	37	22	37	22	37	22	37	22	37	22	37	22	37	22	37	22	37	22	37	22	37	22	37	22	37	22	37	22	37	22
15	358	2.83528	111.043	111042961_ 358	22	37	22	164	37	22	37	190	22	37	22	37	22	37	22	37	176	123	22	37	22	37	22	37	22	37	22	37	22	37	22	37	22	37	22	37	22	37	22	37	22	37	22	37	22
16	358	2.83528	179.033	179032990_ 358	22	37	22	37	22	37	22	37	22	37	22	30	37	22	37	22	37	22	37	22	37	22	37	22	37	22	37	22	37	22	37	22	37	22	37	22	37	22	37	22	37	22	37	22	38
17	358	2.83528	192.036	192036011_ 358	22	37	22	37	22	37	22	37	22	37	22	37	22	37	22	37	22	37	22	37	22	37	22	37	22	37	22	37	22	37	22	37	22	37	22	37	22	37	22	37	22	37	22	37	22
18	358	2.83528	194.998	194998032_ 358	37	22	37	22	37	22	37	22	37	22	37	22	37	22	37	22	37	22	37	22	37	22	37	22	37	22	37	22	37	22	37	22	37	22	37	22	37	22	37	22	37	22	37	22	37
19	358	2.83528	279.033	279033295_ 358	22	37	22	37	22	37	22	37	22	37	22	37	22	37	22	37	22	37	22	37	22	37	22	37	22	37	22	37	22	37	22	37	22	37	22	37	22	37	22	37	22	37	22	37	22
20	359	2.84288	111.043	111043274_ 359	22	37	22	164	37	22	37	190	22	37	22	37	22	37	22	37	176	123	22	37	22	37	22	37	22	37	22	37	22	37	22	37	22	37	22	37	22	37	22	37	22	37	22	37	22
21	359	2.84288	179.033	179033203_ 359	37	22	37	22	37	22	37	22	37	22	37	30	22	37	22	37	22	37	22	37	79	22	37	22	37	22	37	69	22	62	37	22	44	37	22	37	22	37	22	34	37	37	22	37	22
22	359	2.84288	185.027	185026917_ 359	22	37	22	37	22	37	22	37	22	37	22	37	22	37	22	37	22	37	22	61	37	22	61	37	22	51	37	41	22	37	64	60	58	22	37	22	37	22	66	55	37	51	47	22	37
23	359	2.84288	192.035	192034821_ 359	37	22	37	22	37	22	37	22	37	22	37	22	37	22	37	22	37	22	37	22	37	22	44	37	22	37	22	37	22	37	22	37	22	37	22	37	22	37	34	22	37	22	37	22	37
24	359	2.84288	194.998	194998047_ 359	22	37	22	37	22	37	22	37	22	37	22	37	22	37	22	37	22	37	22	37	22	37	81	22	37	22	42	37	22	80	37	53	22	37	22	37	22	37	22	54	37	22	37	22	37
25	359	2.84288	217.106	217106216_ 359	22	37	22	37	22	37	22	37	22	37	54	56	59	63	22	39	50	46	37	57	22	37	22	37	61	53	47	22	37	22	57	37	22	54	55	52	37	22	40	37	22	37	72	67	22
26	359	2.84288	236.024	236024048_ 359	37	22	37	22	37	22	37	22	37	22	37	22	37	22	37	22	37	22	37	22	37	22	139	37	22	80	37	22	37	135	22	37	22	37	22	37	22	37	22	97	37	92	86	22	37
27	359	2.84288	337.051	337051056_ 359	37	22	37	22	37	22	37	22	37	22	37	22	37	22	37	22	37	22	37	22	37	22	117	37	22	37	22	37	22	37	22	37	22	37	22	37	22	37	22	37	22	37	22	37	22
28	359	2.84288	351.04	351040039_ 359	22	37	22	37	22	37	22	37	22	37	22	37	22	37	22	37	22	37	22	61	37	22	71	37	22	37	22	37	22	68	37	22	37	22	37	22	37	22	37	22	37	22	37	22	37
29	360	2.85048	101.022	101021942_ 360	22	37	22	37	22	37	22	37	22	37	37	22	37	22	37	22	37	22	37	176	231	201	212	22	111	99	81	37	22	125	127	127	125	112	109	85	37	22	122	72	37	22	107	94	86
30	360	2.85048	111.043	111043427_ 360	22	37	22	164	37	22	37	190	22	37	80	90	22	37	22	37	176	123	22	477	500	441	444	37	205	184	174	438	22	400	269	286	270	204	208	207	37	22	317	214	37	224	238	220	232
31	360	2.85048	179.033	179033432_ 360	22	37	22	37	22	37	22	37	22	37	22	30	37	22	37	22	37	22	37	72	22	68	70	64	37	22	37	22	37	22	37	42	22	37	22	37	57	54	48	22	37	22	33	36	37
32	360	2.85048	185.027	185027451_ 360	22	37	22	37	22	37	22	37	22	37	22	37	22	37	22	37	22	37	62	22	52	62	37	59	22	37	48	22	48	46	37	22	37	57	60	51	72	67	22	37	62	22	37	22	37
33	360	2.85048	192.035	192034851_ 360	37	22	37	22	37	22	37	22	37	22	37	22	37	22	37	22	37	22	37	22	37	46	22	37	22	37	22	37	38	22	37	22	37	22	37	22	37	34	22	37	22	37	22	37	22
34	360	2.85048	194.998	194998276_ 360	22	37	22	37	22	37	22	37	22	37	22	37	22	37	22	37	22	37	76	22	37	77	22	37	22	38	37	78	22	37	57	22	37	38	22	47	92	84	37	22	37	48	47	47	22
35	360	2.85048	236.025	236024811_ 360	22	37	22	37	22	37	22	37	22	43	40	36	37	22	37	22	37	22	37	141	149	142	22	37	80	22	82	37	134	22	101	109	37	86	93	89	103	22	118	37	22	37	22	93	92
36	360	2.85048	337.051	337051331_ 360	22	37	22	37	22	37	22	37	22	37	22	37	22	37	22	37	22	37	126	134	132	125	22	107	40	45	38	136	37	131	73	76	78	53	50	54	22	96	108	63	53	60	68	72	76
37	360	2.85048	351.039	351039063_ 360	37	22	37	22	37	22	37	22	37	22	37	22	37	22	37	22	37	22	60	37	70	67	22	67	37	22	37	68	22	37	22	37	36	22	37	22	56	53	60	37	22	37	34	22	37
38	361	2.86755	101.022	101021759_ 361	22	37	22	37	22	37	22	37	22	63	37	22	37	22	37	22	37	22	258	37	22	37	22	268	37	22	37	189	288	22	37	22	37	22	37	22	183	213	37	22	37	108	22	37	22
39	361	2.86755	111.043	111043060_ 361	37	22	37	164	22	37	22	190	37	22	37	22	37	46	22	37	176	123	555	22	37	22	37	516	22	37	22	37	520	22	37	22	37	22	37	22	399	412	37	22	282	37	22	37	22
40	361	2.86755	194.999	194998856_ 361	37	22	37	22	37	22	37	22	37	22	37	22	37	22	37	22	37	22	37	22	37	22	37	98	35	22	37	22	84	37	22	37	54	22	36	37	22	37	22	37	22	37	22	37	22
41	361	2.86755	236.024	236024094_ 361	22	37	22	37	22	37	22	37	22	37	22	37	22	37	22	37	22	37	143	22	37	22	37	127	22	37	22	142	37	22	37	22	98	37	22	37	22	98	37	22	37	22	37	22	37
42	361	2.86755	337.05	337050476_ 361	22	37	22	37	22	37	22	37	22	37	22	37	22	37	22	37	22	37	22	37	22	37	22	37	22	37	22	37	135	22	37	22	37	22	37	22	88	37	22	37	22	37	22	37	22
43	364	2.89038	252.074	252073883_ 364	37	22	37	22	37	22	37	22	37	22	37	22	37	22	37	22	37	22	37	22	37	22	37	22	37	22	37	22	37	22	37	22	37	22	37	22	37	22	37	22	37	22	37	22	37
44	366	2.90558	127.039	127039375_ 366	37	22	37	22	37	22	33	36	37	44	22	37	22	37	22	30	37	32	22	37	22	119	135	37	22	49	37	22	37	22	63	37	61	22	37	22	37	22	37	51	22	37	22	37	22
45	366	2.90558	155.034	155034332_ 366	37	22	37	22	37	22	37	22	37	22	37	22	37	22	37	22	37	22	37	43	22	37	22	37	22	37	22	37	22	37	22	37	22	37	22	37	22	37	22	37	22	37	22	37	22
46	367	2.91318	206.011	206011230_ 367	37	22	37	22	37	22	37	22	37	22	37	22	37	22	37	22	37	22	37	22	37	22	37	22	37	22	37	22	37	22	37	22	37	22	37	22	37	22	37	22	37	22	37	22	37
47	368	2.92078	137.023	137023392_ 368	22	37	22	37	22	37	22	37	22	37	22	37	53	22	37	22	37	22	37	22	37	174	22	37	22	37	22	37	22	37	22	37	22	37	22	37	22	37	22	37	22	37	22	37	22
48	368	2.92078	206.012	206011765_ 368	22	37	22	37	22	37	22	37	22	37	22	37	22	37	22	37	22	37	22	37	22	37	22	37	22	37	22	37	22	37	22	37	22	37	22	37	22	37	22	37	22	37	22	37	22
49	369	2.92838	137.024	137024002_ 369	37	22	37	22	37	22	37	22	37	22	37	22	37	22	37	22	37	22	37	22	37	22	37	22	114	37	115	22	37	137	22	37	130	22	37	22	129	37	116	22	37	22	105	115	37
50	369	2.92838	206.011	206011169_ 369	22	37	22	37	22	37	22	37	22	37	22	37	22	37	22	37	22	37	22	41	37	22	37	22	37	22	37	22	37	22	37	22	41	41	37	22	37	22	37	22	37	22	37	22	37
51	370	2.93598	137.024	137024017_ 370	22	37	22	37	22	37	22	37	22	37	22	37	22	65	57	37	22	37	22	131	163	37	192	176	22	117	37	135	140	22	135	37	22	37	22	37	22	130	37	22	105	110	37	22	37
52	370	2.93598	206.012	206011551_ 370	22	37	22	37	22	37	22	37	22	37	22	37	22	37	22	37	22	37	22	37	48	22	49	37	22	37	22	44	37	35	43	49	22	37	42	22	37	22	37	22	40	46	37	33	33
53	371	2.94358	206.012	206012207_ 371	37	22	37	22	37	22	37	22	37	22	37	22	37	22	37	22	37	22	37	22	37	54	22	49	37	45	22	37	22	37	22	37	22	37	22	44	37	22	37	22	37	22	37	22	37
54	375	2.97398	139.039	139038910_ 375	22	44	37	32	34	32	22	37	31	22	37	22	37	22	37	32	22	37	43	46	38	22	37	22	37	22	37	22	168	37	22	37	22	37	22	37	22	37	22	37	22	37	22	37	22
55	383	3.03488	153.019	153018539_ 383	37	22	37	22	37	22	37	22	37	22	37	22	37	22	37	22	37	22	51	55	37	47	41	41	22	37	22	37	22	37	22	37	22	37	22	37	40	38	33	22	37	22	37	22	37
56	384	3.04248	153.018	153017670_ 384	22	37	22	37	22	37	22	37	22	37	22	37	22	37	22	37	22	37	22	37	52	22	37	22	37	22	37	22	38	46	37	22	37	22	37	22	37	22	37	22	37	22	37	22	37
57	386	3.05768	137.024	137023926_ 386	22	37	22	37	22	37	22	37	22	37	66	22	37	22	37	22	37	22	37	22	37	22	37	22	37	22	37	22	37	22	37	22	37	22	37	22	37	22	37	63	22	37	22	37	22
58	387	3.06528	137.024	137024002_ 387	37	22	37	22	37	22	37	22	37	22	37	22	37	22	37	22	37	22	37	22	37	22	37	22	37	22	37	22	37	22	37	22	37	75	82	22	37	22	37	22	37	22	37	22	37
59	387	3.06528	195.115	195114578_ 387	37	22	37	45	44	22	37	40	22	47	37	37	22	37	42	22	37	22	49	48	52	40	37	22	37	22	37	22	37	22	37	22	37	22	37	22	32	37	22	37	30	22	39	41	43
60	392	3.11268	164.094	164093872_ 392	61	54	51	63	37	69	53	66	22	60	60	37	58	60	72	22	83	37	103	107	60	57	60	22	41	42	38	44	55	37	37	22	37	42	53	57	50	45	42	46	56	46	63	64	64
61	393	3.12028	164.094	164094025_ 393	37	22	55	37	22	37	22	37	61	22	37	64	22	37	22	76	37	74	22	37	104	22	37	61	22	37	22	37	55	22	61	37	61	22	37	22	37	22	37	22	37	22	37	22	37
62	394	3.12788	261.132	261132019_ 394	37	22	37	304	22	37	22	37	22	149	149	148	168	183	170	37	161	22	239	227	37	138	149	22	174	169	166	37	22	37	197	205	22	183	174	37	153	164	138	125	150	132	205	207	215
63	398	3.15828	154.992	154992493_ 398	22	37	22	37	22	37	22	37	22	37	22	37	22	39	37	22	37	22	37	52	22	37	22	37	34	22	37	22	37	22	37	22	37	22	37	22	37	22	37	22	37	22	37	22	44
64	401	3.18108	309.095	309095490_ 401	37	22	37	22	37	22	37	22	37	22	37	22	37	22	37	22	37	22	64	52	58	59	54	37	22	37	22	37	52	22	54	37	22	37	22	37	38	42	39	22	37	22	38	32	37
65	403	3.19628	137.024	137023529_ 403	22	37	22	37	22	37	22	37	22	37	22	37	22	37	22	37	22	37	22	37	22	37	22	37	22	37	22	37	22	37	22	40	37	22	37	22	37	22	41	37	22	37	22	37	22
66	411	3.25708	107.048	107047562_ 411	37	22	32	35	34	35	45	37	33	37	22	37	22	37	22	37	22	37	22	37	22	37	22	37	22	37	22	37	22	37	22	37	22	37	22	37	22	37	22	340	37	22	37	22	510
67	411	3.25708	325.089	325089203_ 411	22	37	22	37	22	37	22	37	22	37	22	37	22	37	22	37	22	37	22	37	22	37	22	37	22	37	22	37	22	37	22	37	22	37	22	37	22	37	22	413	37	22	37	22	37
68	412	3.26468	107.048	107048050_ 412	37	22	32	35	34	35	45	37	33	37	581	555	22	37	22	37	22	37	590	547	566	22	556	37	22	556	37	22	37	22	37	540	22	37	22	532	37	22	37	22	37	22	530	507	37
69	412	3.26468	219.051	219050781_ 412	22	37	22	37	22	37	22	37	22	37	40	22	37	22	37	22	37	22	37	22	37	43	38	22	37	22	37	22	37	22	37	22	39	38	37	22	37	22	31	37	22	37	41	22	39
70	412	3.26468	326.094	326093964_ 412	37	22	37	22	37	22	37	22	37	22	118	113	37	22	37	22	37	22	100	92	91	95	100	37	22	109	37	22	37	22	37	22	37	108	112	101	22	73	72	63	37	73	103	103	101
71	413	3.27228	107.048	107048126_ 413	37	22	32	35	34	35	45	37	33	587	37	22	237	252	274	54	51	51	37	22	37	533	22	37	544	22	538	252	37	241	541	22	556	564	529	37	437	453	388	22	443	404	37	22	37
72	413	3.27228	326.094	326093903_ 413	37	22	37	22	37	22	37	22	37	120	22	37	22	37	22	37	22	37	22	37	22	37	22	98	96	37	111	22	37	22	100	115	106	37	22	37	77	22	37	22	71	37	22	37	22
73	414	3.27988	107.048	107048454_ 414	22	37	32	35	34	35	45	37	33	22	37	22	37	22	37	22	37	22	37	22	37	22	37	560	22	37	22	37	293	22	37	22	37	22	37	22	37	22	37	22	37	22	37	22	37
74	415	3.28748	118.065	118064812_ 415	22	37	22	37	22	37	22	37	22	37	22	37	22	64	37	22	37	22	37	22	37	22	183	37	22	37	22	37	22	37	22	37	22	37	22	37	22	37	22	37	22	37	131	22	37
75	417	3.30268	109.027	109027351_ 417	22	37	22	37	22	37	32	65	60	22	37	22	37	22	37	22	37	22	37	22	37	22	60	37	22	37	22	62	37	22	37	22	37	22	37	22	37	68	22	37	22	127	37	52	22
76	417	3.30268	127.039	127038612_ 417	22	37	22	37	22	37	33	36	22	44	37	22	37	22	37	30	22	32	37	22	37	22	37	22	37	22	37	22	37	22	37	22	37	22	37	22	37	22	37	22	37	22	37	22	37
77	417	3.30268	128.044	128044434_ 417	37	22	37	80	76	73	88	85	93	63	70	63	51	56	43	71	22	68	37	22	37	22	37	22	37	22	37	22	37	22	37	22	37	22	37	44	22	37	22	74	37	22	37	22	86
78	418	3.31028	118.066	118065834_ 418	37	22	37	22	37	22	37	22	37	22	37	22	65	37	22	37	22	37	22	149	37	22	37	198	22	140	161	37	126	22	37	22	37	22	37	22	37	128	22	139	148	37	22	128	37
79	418	3.31028	127.039	127038902_ 418	37	22	37	22	37	22	37	22	37	22	347	347	158	37	22	37	22	37	1392	1358	1365	22	849	37	392	382	390	22	37	1079	790	22	791	655	679	676	37	1135	1043	1002	22	1035	1231	1231	1224
80	418	3.31028	128.043	128043015_ 418	22	37	22	80	76	73	88	85	93	63	70	63	51	56	43	71	37	68	22	102	97	59	55	56	37	22	37	22	37	77	52	60	55	44	22	37	80	81	22	37	22	77	93	87	37
81	418	3.31028	136.076	136075821_ 418	22	37	22	37	37	22	37	30	22	37	22	37	59	54	33	60	36	46	22	86	85	31	37	75	37	22	37	22	37	51	22	74	77	46	37	22	37	32	64	59	72	34	77	22	37
82	418	3.31028	164.988	164988052_ 418	22	37	22	37	22	37	22	37	22	37	22	37	22	37	22	37	22	37	22	37	22	37	22	37	22	37	22	37	22	37	22	37	22	37	22	37	22	37	22	37	22	37	22	37	22
83	418	3.31028	206.014	206013763_ 418	37	22	37	22	37	22	37	22	37	22	37	22	37	22	37	22	37	22	37	22	37	22	37	22	37	22	37	22	37	22	37	22	37	22	37	22	37	22	37	22	37	22	37	22	37
84	418	3.31028	291.018	291017761_ 418	22	37	22	37	22	37	22	37	22	37	22	37	22	37	22	37	22	37	22	37	22	37	22	37	22	37	22	37	22	37	22	37	22	37	22	37	22	37	22	37	22	37	22	37	22
85	419	3.31788	128.043	128043152_ 419	37	22	37	80	76	73	88	85	93	63	70	63	51	56	43	71	22	68	102	37	22	37	22	37	22	37	22	81	84	37	22	37	22	37	44	22	37	22	68	37	84	22	37	22	37
86	419	3.31788	146.061	146061340_ 419	22	37	22	37	217	22	37	22	37	22	37	113	22	37	22	36	37	36	22	37	22	37	22	37	22	37	22	37	22	37	22	37	22	37	22	37	22	37	22	37	22	37	22	37	22
87	419	3.31788	164.988	164987625_ 419	22	37	22	37	22	37	22	37	22	37	22	37	22	37	22	37	22	37	22	37	22	37	22	37	22	37	22	37	22	37	22	37	22	37	22	37	22	37	22	37	22	37	22	37	22
88	419	3.31788	180.035	180035065_ 419	22	37	22	37	22	37	22	37	22	37	47	22	37	22	37	40	53	30	22	37	22	37	22	37	22	37	22	37	22	37	37	22	37	38	22	37	22	37	22	37	22	37	22	37	22
89	419	3.31788	206.014	206013779_ 419	37	22	37	22	37	22	37	22	37	22	37	22	37	22	37	22	37	22	37	22	37	22	37	22	37	22	37	22	37	22	37	22	37	22	37	22	37	22	37	22	37	22	37	22	37
90	419	3.31788	221.987	221986694_ 419	37	22	37	22	37	22	37	22	37	22	37	22	37	22	37	22	37	22	37	22	37	22	37	22	37	22	37	22	37	22	37	22	37	22	37	22	37	22	37	22	37	22	37	22	37
91	419	3.31788	291.018	291017517_ 419	22	37	22	37	22	37	22	37	22	37	22	37	22	37	22	37	22	37	22	37	22	37	22	37	22	37	22	37	22	37	22	37	22	37	22	37	22	37	22	37	22	37	22	37	22
92	420	3.32548	146.061	146061432_ 420	37	22	37	210	22	226	37	22	37	109	108	22	154	163	37	22	403	37	22	158	37	104	103	22	103	106	105	84	90	90	98	94	94	37	106	100	87	85	22	83	86	86	108	112	112
93	420	3.32548	206.013	206013458_ 420	22	37	22	37	22	37	22	37	22	37	22	37	22	37	22	37	22	37	22	37	22	37	22	37	22	37	22	37	22	37	22	37	22	37	22	37	22	37	22	37	22	37	22	37	22
94	420	3.32548	291.018	291017761_ 420	22	37	22	37	22	37	22	37	22	37	22	37	22	37	22	37	22	37	22	37	22	37	22	37	22	37	22	37	22	37	22	37	22	37	22	37	22	37	22	37	22	37	22	37	22
95	421	3.34258	146.061	146061371_ 421	219	216	215	22	37	22	226	229	219	37	22	37	22	37	162	410	22	392	160	37	159	22	37	102	22	37	22	37	22	37	22	37	22	107	37	22	37	22	67	37	22	37	22	37	22
96	421	3.34258	305.158	305157684_ 421	211	209	196	268	37	22	207	225	225	127	123	125	152	152	157	140	151	144	219	203	220	120	118	134	150	144	149	93	89	83	177	169	169	173	153	163	137	137	111	106	124	109	177	186	182
97	424	3.36538	171.114	171114243_ 424	37	22	37	22	66	37	22	64	37	22	37	37	22	45	42	37	48	22	37	22	42	37	22	37	22	37	36	22	37	22	37	22	37	22	37	22	37	22	37	22	37	22	37	37	31
98	424	3.36538	369.08	369080109_ 424	37	22	37	22	37	22	37	22	37	22	37	22	37	22	37	22	37	22	37	22	37	22	37	22	37	22	37	22	37	22	37	22	37	22	37	22	37	22	37	22	37	22	37	22	37
99	425	3.37298	303.048	303047791_ 425	37	22	37	22	37	22	34	37	22	37	30	34	22	37	22	37	22	37	22	37	22	73	76	37	22	37	22	37	22	37	22	37	22	40	37	45	22	37	22	37	39	22	37	22	37
100	425	3.37298	369.079	369079041_ 425	37	22	37	22	37	22	37	22	37	22	37	22	37	22	37	22	37	22	37	22	37	22	37	22	37	22	37	22	37	22	37	22	37	22	37	22	37	22	37	22	37	22	37	22	37
101	426	3.38058	114.091	114090836_ 426	77	87	87	91	86	87	115	120	96	30	22	37	35	22	37	22	126	37	22	566	35	37	22	37	59	22	37	22	37	515	22	37	22	30	32	37	22	37	22	65	37	30	615	615	580
102	426	3.38058	114.091	114090813_ 426	220	87	87	91	86	87	115	120	96	510	465	476	333	405	390	295	269	283	627	144	597	484	499	516	493	501	462	571	638	105	501	518	535	538	513	495	539	552	444	413	515	450	60	71	64
103	427	3.38818	221.045	221044617_ 427	22	37	22	37	22	37	22	37	22	37	22	37	22	37	22	37	22	37	22	37	22	37	22	37	22	37	22	35	37	22	37	22	37	22	37	22	37	22	37	22	37	22	37	22	37
104	428	3.39578	179.035	179035324_ 428	37	22	37	22	37	22	37	22	37	22	37	30	22	37	22	37	22	37	22	37	22	37	22	37	22	37	22	37	22	37	22	37	22	37	22	37	22	37	22	37	22	37	22	37	22
105	428	3.39578	263.057	263057281_ 428	22	37	22	37	22	37	22	37	22	37	22	37	22	37	22	37	22	37	22	37	22	37	22	37	22	37	22	37	22	37	22	37	22	37	22	37	22	37	22	37	22	37	22	37	22
106	429	3.40338	126.032	126031761_ 429	37	22	37	22	37	22	33	36	37	44	52	70	22	37	22	30	37	32	144	146	142	114	122	22	37	35	22	58	63	57	75	67	75	42	37	41	81	78	72	22	55	47	66	72	66
107	429	3.40338	141.056	141055618_ 429	22	37	22	37	22	37	22	32	37	22	30	37	22	37	22	30	37	22	30	37	31	22	32	37	22	37	22	55	35	37	22	37	22	51	46	46	80	81	70	49	53	55	69	66	68
108	430	3.41098	211.108	211108353_ 430	37	22	37	22	37	22	37	22	37	22	60	54	37	57	64	78	22	76	37	75	67	22	54	37	59	53	54	22	37	35	54	56	57	56	22	48	48	37	39	22	37	46	59	22	58
109	431	3.41858	211.108	211108139_ 431	22	37	22	37	22	37	22	37	22	60	37	22	37	22	37	22	37	22	63	37	22	60	37	66	22	37	22	42	41	37	22	37	22	37	60	22	37	46	22	37	47	22	37	22	37
110	432	3.42618	136.076	136075699_ 432	22	93	37	103	22	97	37	22	99	37	22	37	22	79	37	22	36	46	37	22	37	22	37	22	37	22	37	22	37	22	37	22	37	22	37	22	37	32	22	37	22	37	22	37	22
111	432	3.42618	261.125	261125153_ 432	92	89	37	98	22	101	85	107	95	71	37	67	22	86	83	37	96	100	22	87	89	65	37	22	70	71	76	48	50	47	64	64	37	22	67	64	53	56	50	53	63	54	71	74	72
112	434	3.44138	216.124	216124390_ 434	22	37	22	37	661	22	37	22	37	22	70	37	111	22	37	22	37	22	37	22	37	22	101	37	129	22	37	22	37	61	22	37	22	37	22	37	22	37	22	107	37	22	37	22	37
113	434	3.44138	316.212	316212433_ 434	22	37	22	37	558	22	37	22	37	22	37	22	37	22	37	22	37	22	37	22	38	37	22	37	22	37	22	37	22	37	22	37	34	22	37	22	37	22	37	22	37	22	37	22	37
114	435	3.44898	216.124	216124420_ 435	722	693	690	660	37	632	573	554	564	71	22	74	37	107	120	133	136	141	190	189	195	100	22	109	37	126	128	55	57	22	174	181	163	150	153	146	117	115	111	37	103	102	165	162	167
115	435	3.44898	217.128	217128311_ 435	87	80	92	22	37	78	22	64	63	37	22	37	22	37	22	37	22	37	22	37	22	37	22	37	22	37	22	37	22	37	22	37	22	37	22	37	22	37	22	37	22	37	22	37	22
116	435	3.44898	303.048	303048340_ 435	22	37	22	37	22	37	34	22	37	22	30	34	37	22	37	22	37	22	55	37	22	37	22	37	22	37	22	37	22	61	50	37	22	37	22	37	43	22	41	37	22	37	22	37	22
117	436	3.45658	179.036	179036102_ 436	37	22	37	22	37	22	37	22	37	22	37	30	22	37	22	37	22	37	22	94	97	37	93	22	37	22	37	91	22	87	37	22	37	22	37	22	74	37	22	37	66	22	37	22	37
118	437	3.46418	179.036	179035675_ 437	37	22	37	22	37	22	37	22	37	22	37	30	22	37	22	37	22	37	22	37	22	86	37	90	22	37	22	37	92	22	37	22	37	22	37	22	37	76	22	37	22	59	37	22	37
119	439	3.47938	141.056	141055710_ 439	22	37	22	37	22	37	22	32	37	22	30	37	22	37	22	30	37	22	122	125	133	106	109	112	56	64	37	22	96	37	105	107	111	22	37	22	37	22	37	22	37	22	37	22	37
120	442	3.50218	349.183	349183411_ 442	37	22	141	180	37	174	129	137	22	37	80	77	87	87	84	92	93	90	118	114	22	75	79	37	99	92	83	22	37	46	105	109	94	91	107	97	22	37	22	65	37	22	106	105	115
121	443	3.50978	169.135	169134506_ 443	37	22	37	64	58	61	22	37	22	40	37	22	37	22	50	37	22	37	22	37	22	37	22	37	22	43	37	22	37	22	37	22	37	22	37	22	37	22	37	22	37	22	38	37	22
122	444	3.51738	157.051	157051453_ 444	22	37	22	30	31	39	38	47	37	36	22	37	22	37	22	37	42	22	32	37	39	22	31	37	22	37	22	37	22	37	22	37	22	37	22	37	22	37	22	37	22	37	22	37	22
123	444	3.51738	169.135	169135162_ 444	63	67	37	22	37	22	54	59	37	22	39	36	46	46	37	54	55	53	49	22	43	37	22	34	46	37	40	22	37	22	37	22	37	22	36	37	34	36	22	37	22	37	22	41	34
124	444	3.51738	197.13	197129837_ 444	203	22	213	218	47	208	37	201	207	161	140	146	154	175	162	187	181	186	171	168	167	153	141	153	171	154	157	101	109	93	138	140	137	139	139	138	125	119	113	117	135	128	153	151	148
125	445	3.52498	157.052	157051743_ 445	22	37	22	30	31	39	38	47	37	36	22	37	22	37	22	37	42	22	32	37	39	22	31	37	22	37	22	37	22	37	22	37	22	37	22	37	22	37	22	37	22	37	22	37	22
126	445	3.52498	169.135	169135422_ 445	37	22	66	37	22	37	22	37	62	22	37	22	37	22	37	22	37	22	37	22	37	22	37	22	37	22	37	22	37	22	37	22	37	22	37	22	37	22	37	22	39	37	22	37	22
127	445	3.52498	179.036	179036102_ 445	22	37	22	37	22	37	22	37	22	37	22	30	37	22	37	22	37	22	37	22	37	22	37	22	44	37	22	37	22	37	119	22	110	101	88	101	37	22	106	83	37	22	76	37	22
128	445	3.52498	195.03	195030045_ 445	22	37	22	37	22	37	22	37	22	37	22	37	22	37	22	37	22	37	22	80	37	52	49	22	37	22	37	62	22	62	63	37	22	37	22	44	37	22	37	47	22	37	22	37	32
129	445	3.52498	217.051	217050629_ 445	37	22	37	22	37	22	37	22	37	36	22	37	22	37	22	37	22	37	318	314	326	248	246	22	91	84	94	264	37	22	257	37	255	207	216	201	22	254	235	190	37	200	164	151	154
130	445	3.52498	235.062	235062042_ 445	22	37	22	37	22	37	22	37	22	37	22	37	22	37	22	37	22	37	59	60	22	60	37	22	37	22	37	48	22	50	54	52	54	37	22	43	52	49	45	37	22	37	22	37	22
131	446	3.53258	157.051	157051361_ 446	37	22	37	30	31	39	38	47	22	36	37	22	37	22	37	22	42	37	32	22	39	37	31	22	37	22	37	22	37	22	37	22	37	22	37	22	37	22	37	22	37	22	37	22	37
132	446	3.53258	189.056	189056366_ 446	35	37	22	54	37	52	22	37	22	37	22	37	22	37	22	37	22	37	146	22	146	37	22	122	37	22	37	22	120	37	22	125	37	101	22	37	22	108	37	22	98	89	75	37	22
133	446	3.53258	195.029	195029373_ 446	22	37	22	37	22	37	22	37	22	37	22	37	22	37	22	37	22	37	69	22	74	37	22	60	37	22	37	22	56	37	22	67	63	50	44	37	57	54	57	22	49	45	33	42	37
134	446	3.53258	210.024	210024261_ 446	37	22	37	22	37	22	37	22	37	22	37	22	37	22	37	22	37	22	37	22	37	22	37	22	37	22	37	22	37	22	37	22	37	22	37	22	37	22	37	22	37	22	37	22	37
135	446	3.53258	235.062	235061981_ 446	22	37	22	37	22	37	22	37	22	37	22	37	22	37	22	37	22	37	22	37	66	22	59	61	37	22	37	22	37	22	37	22	37	44	44	22	37	22	37	22	42	37	31	22	37
136	446	3.53258	263.057	263056671_ 446	37	22	37	22	37	22	37	22	37	22	37	22	37	22	37	22	37	22	37	22	211	37	22	210	37	22	37	22	210	37	22	37	22	37	22	37	22	191	37	22	37	22	37	22	37
137	446	3.53258	269.092	269091553_ 446	22	37	22	37	22	37	22	37	22	37	22	37	22	37	22	37	49	22	37	22	37	22	37	22	37	22	37	22	37	22	37	22	37	22	37	22	42	37	22	39	37	22	37	37	22
138	447	3.54018	269.09	269089508_ 447	22	37	22	37	22	37	22	37	22	37	22	37	22	37	22	51	37	51	22	37	22	37	22	37	22	37	22	37	22	37	22	37	22	37	22	37	37	43	22	37	53	22	37	22	37
139	448	3.54778	309.089	309088531_ 448	37	22	37	22	37	22	37	22	37	22	37	22	37	22	37	22	37	22	37	22	37	49	22	37	22	59	37	41	46	22	37	43	35	22	37	22	37	22	37	35	41	22	37	22	37
140	450	3.56298	141.055	141055069_ 450	37	22	37	22	37	22	37	32	22	37	22	37	22	37	22	30	37	22	37	22	37	22	37	22	37	22	37	128	22	37	22	37	22	37	22	37	22	37	22	37	22	37	22	37	22
141	452	3.58758	171.065	171064926_ 452	37	22	30	37	22	37	22	37	22	37	22	37	22	37	22	37	22	37	22	37	22	37	22	37	22	37	22	37	22	37	22	37	22	37	22	37	22	37	22	37	22	37	22	37	22
142	452	3.58758	249.981	249981186_ 452	22	37	22	37	22	37	22	37	22	37	22	37	22	37	22	37	22	37	22	37	22	37	22	37	22	37	22	37	22	37	22	37	22	37	22	37	22	37	22	37	22	37	22	37	22
143	453	3.59518	249.982	249981583_ 453	22	37	22	37	22	37	22	37	22	37	22	37	22	37	22	37	22	37	22	37	22	37	22	37	22	37	22	37	22	37	22	37	22	37	22	37	22	37	22	37	22	37	22	37	22
144	453	3.59518	361.973	361972504_ 453	37	22	37	22	37	22	37	22	37	22	37	22	37	22	37	22	35	37	22	37	22	37	22	37	22	37	22	37	22	37	22	37	22	37	22	37	22	37	22	37	22	37	22	37	22
145	454	3.60278	249.981	249981384_ 454	37	22	37	22	37	22	37	22	37	22	37	22	37	22	37	22	37	22	37	22	37	38	22	37	22	37	22	37	22	37	34	22	37	22	37	22	37	30	22	37	22	37	22	37	22
146	454	3.60278	361.972	361971985_ 454	37	22	37	22	37	22	37	22	37	22	37	22	37	22	37	22	35	37	22	37	22	37	22	37	22	37	22	37	22	37	22	37	22	37	22	37	22	37	22	37	22	37	22	37	22
147	455	3.61038	127.039	127039452_ 455	37	22	37	22	37	22	33	36	37	22	37	61	22	37	22	30	37	32	125	22	37	22	37	22	55	61	37	22	37	22	67	37	78	22	37	22	37	22	37	22	37	54	65	22	62
148	455	3.61038	249.981	249981018_ 455	37	22	37	22	37	22	37	22	37	22	37	22	37	22	37	22	37	22	37	22	37	22	44	46	37	22	37	22	37	22	37	22	37	22	37	22	34	37	22	37	22	37	22	37	22
149	455	3.61038	361.973	361972534_ 455	37	22	37	22	37	22	37	22	37	22	37	22	37	22	37	22	35	37	22	37	22	37	22	33	37	22	37	22	37	22	37	22	37	22	37	22	37	22	37	22	37	22	37	22	37
150	456	3.61798	137.024	137024399_ 456	22	37	22	37	22	37	22	37	22	37	22	151	37	22	37	22	37	22	37	22	37	22	37	22	37	22	37	22	37	22	37	22	37	22	37	22	37	22	37	22	37	22	37	22	149
151	456	3.61798	155.035	155035324_ 456	22	37	22	37	22	37	22	37	22	37	22	37	22	37	22	37	22	37	68	68	66	51	22	37	22	37	22	35	37	22	37	22	37	22	37	22	37	22	37	22	37	22	37	22	37
152	456	3.61798	337.054	337053864_ 456	22	37	22	37	22	37	22	37	22	37	22	37	22	37	22	37	22	37	22	37	22	37	22	37	22	37	22	37	22	72	37	22	37	22	37	22	37	22	37	22	37	22	37	22	37
153	457	3.62558	137.024	137023849_ 457	22	37	22	37	22	37	22	37	22	150	149	37	107	121	111	22	37	22	360	278	278	37	22	37	22	37	22	37	22	192	37	22	37	22	37	22	37	22	37	22	37	22	133	37	22
154	457	3.62558	337.055	337054535_ 457	22	37	22	37	22	37	22	37	22	37	22	37	22	37	22	37	22	37	146	134	137	22	70	37	22	37	22	37	72	22	44	56	53	40	37	39	37	22	37	22	37	22	37	49	55
155	458	3.63318	337.054	337053864_ 458	37	22	37	22	37	22	37	22	37	56	57	56	41	22	35	37	22	37	22	37	22	75	37	71	22	37	22	74	37	22	37	22	37	22	37	22	37	22	37	22	37	22	46	37	22
156	459	3.64078	285.125	285124786_ 459	109	104	110	143	134	152	37	125	22	37	22	37	22	37	22	37	22	37	22	37	22	37	22	37	22	37	22	37	22	37	22	37	22	37	22	37	22	37	22	37	22	37	22	37	22
157	460	3.64838	157.062	157061722_ 460	22	37	22	30	31	39	38	47	37	36	22	37	22	37	22	37	42	22	38	37	39	22	31	37	22	37	22	37	22	37	22	37	22	37	22	37	22	37	22	37	22	37	22	37	22
158	460	3.64838	393.21	393209656_ 460	22	37	84	108	91	95	74	80	83	52	55	58	56	61	22	37	22	37	74	80	77	22	37	22	51	37	22	37	22	37	61	22	37	22	37	62	43	22	37	35	22	42	66	37	65
159	461	3.65598	120.081	120080795_ 461	39	39	38	218	37	22	200	209	37	137	132	139	22	37	22	37	188	180	138	22	64	37	22	119	56	37	22	90	41	85	75	37	22	37	22	113	44	92	64	37	110	22	37	121	22
160	461	3.65598	130.16	130159790_ 461	22	37	22	37	22	37	56	22	37	22	260	257	230	37	22	37	273	22	37	22	37	22	37	22	37	22	37	22	37	210	22	37	22	37	22	235	37	22	37	45	22	37	22	37	49
161	461	3.65598	157.061	157060760_ 461	22	37	22	30	31	39	38	47	37	36	22	37	22	37	22	37	42	22	32	43	39	37	31	22	37	22	37	22	37	22	37	22	37	22	37	22	37	22	37	22	37	22	37	22	37
162	463	3.67118	130.16	130159943_ 463	99	95	91	69	37	71	22	58	58	282	37	22	37	274	280	281	22	260	297	267	300	197	201	37	221	224	210	213	22	37	209	207	208	235	242	22	61	56	37	22	52	44	54	50	37
163	463	3.67118	181.135	181135269_ 463	37	22	37	22	162	37	22	37	22	37	47	22	96	37	22	40	53	30	37	99	22	37	22	37	22	37	22	37	22	37	37	22	37	38	22	75	37	22	37	22	37	22	37	22	95
164	464	3.67878	114.055	114055046_ 464	37	22	37	22	37	22	37	22	37	22	37	22	37	22	37	22	37	22	37	22	37	42	22	37	22	37	22	37	22	37	60	22	37	22	37	58	22	37	48	53	22	37	22	37	22
165	464	3.67878	136.113	136113083_ 464	22	37	22	82	76	37	22	37	22	37	22	50	59	37	22	65	69	67	37	22	37	22	37	22	48	37	48	22	37	22	37	22	37	22	47	37	36	22	33	37	22	37	45	22	37
166	464	3.67878	153.14	153139969_ 464	107	116	33	121	35	120	113	108	116	36	36	37	22	81	77	96	39	37	76	76	81	60	58	69	68	66	64	47	53	50	59	60	59	63	67	54	54	50	53	31	22	57	37	75	22
167	464	3.67878	181.135	181135010_ 464	135	151	37	155	22	144	144	37	22	95	47	37	22	37	105	96	53	114	22	37	105	22	83	92	37	22	37	22	70	37	81	37	22	38	37	22	37	22	37	22	77	37	94	91	22
168	464	3.67878	227.139	227139420_ 464	22	37	22	2558	37	2506	2435	22	37	1706	1630	1584	1742	1822	22	2039	2149	2059	31	1840	37	1550	1509	1563	1603	1579	1562	1185	1249	1164	1430	1473	1449	1474	1482	1437	1238	1225	1189	1211	1375	1305	1613	1551	1524
169	464	3.67878	229.145	229145264_ 464	61	22	67	63	37	22	62	37	62	22	37	22	37	43	22	48	37	22	37	22	37	22	37	22	37	22	40	37	22	37	34	22	37	22	37	22	37	30	31	22	37	22	50	37	42
170	464	3.67878	249.123	249122833_ 464	123	137	135	150	22	158	136	137	140	37	22	37	36	36	22	52	54	49	37	22	37	22	37	22	37	22	37	22	37	22	37	22	37	22	37	22	37	22	37	22	37	22	37	22	37
171	464	3.67878	289.069	289068634_ 464	22	37	22	37	22	37	22	37	22	37	50	50	22	37	22	37	22	37	22	37	22	56	37	22	59	59	63	37	22	37	22	37	22	44	37	22	38	37	22	37	22	37	36	22	37
172	465	3.68648	114.055	114055069_ 465	37	22	37	22	37	22	37	22	37	72	67	22	37	22	37	22	37	22	72	63	81	59	75	66	37	22	37	49	48	37	22	61	37	61	60	22	53	53	37	22	56	53	37	57	65
173	465	3.68648	136.113	136113159_ 465	83	72	75	22	37	73	76	73	83	22	58	37	22	53	57	37	22	37	58	57	55	50	48	48	22	37	22	37	22	37	41	48	41	42	22	44	37	39	22	37	44	22	37	22	50
174	465	3.68648	199.145	199145447_ 465	193	213	214	225	37	22	37	213	213	154	141	22	37	155	22	37	22	37	166	22	155	132	37	135	22	37	22	95	99	37	22	37	118	122	22	37	104	22	37	22	118	106	37	130	22
175	465	3.68648	228.143	228143372_ 465	320	350	354	37	22	37	22	359	369	240	37	22	37	22	274	37	22	37	265	22	264	37	22	37	22	37	22	37	22	37	22	37	22	37	22	37	22	37	22	37	22	37	22	37	22
176	465	3.68648	274.167	274167267_ 465	69	22	76	49	37	47	22	41	37	22	37	22	37	22	37	22	37	22	37	22	37	22	37	22	37	22	37	22	37	22	37	22	37	22	37	22	37	22	37	22	37	22	37	22	37
177	466	3.69407	316.212	316212433_ 466	22	37	22	201	208	207	153	168	177	37	22	37	61	22	37	53	49	51	65	59	38	22	37	22	37	22	37	22	37	22	64	64	34	57	55	55	45	37	22	37	22	37	60	59	53
178	467	3.70167	102.09	102090118_ 467	197	175	180	103	22	103	81	77	86	37	22	37	22	37	22	37	22	37	22	37	22	37	22	37	22	37	22	37	22	37	22	37	22	37	22	37	22	37	22	37	22	37	22	37	22
179	468	3.70927	269.091	269090942_ 468	22	37	22	37	22	37	22	37	22	37	22	37	22	37	22	37	22	37	22	37	22	37	22	37	22	37	22	37	22	37	22	37	22	37	22	37	22	37	22	37	22	37	22	37	22
180	468	3.70927	270.096	270095612_ 468	22	37	22	37	22	37	22	37	22	37	22	37	22	37	22	37	22	37	22	37	22	37	22	37	22	52	37	22	37	22	37	22	37	22	37	67	22	37	60	49	22	37	52	22	37
181	469	3.71687	218.106	218105530_ 469	22	37	22	37	22	37	22	37	22	37	22	37	22	37	22	37	22	37	22	37	22	37	22	37	34	22	44	37	22	37	45	37	51	51	49	57	53	53	22	37	53	49	36	39	42
182	469	3.71687	269.091	269090973_ 469	22	37	22	37	22	37	22	37	22	220	210	220	246	257	246	305	328	289	197	177	179	306	300	305	317	336	325	239	243	245	323	336	295	390	398	399	375	401	364	339	398	388	297	290	297
183	469	3.71687	270.095	270095062_ 469	37	22	37	22	37	22	37	22	37	36	22	37	22	43	40	46	54	46	37	22	37	51	46	45	49	22	55	37	37	22	50	53	49	65	61	37	59	71	22	37	65	66	22	40	45
184	470	3.72447	269.09	269090271_ 470	37	22	37	22	37	22	37	22	37	22	37	22	37	22	37	22	37	22	37	22	37	22	37	22	37	22	37	22	37	22	37	22	37	22	37	22	37	22	37	22	37	22	37	22	37
185	471	3.73207	317.065	317065338_ 471	22	37	22	37	22	37	22	37	22	37	22	37	22	37	22	37	22	37	22	37	22	37	22	37	22	37	22	37	22	37	22	37	22	37	22	37	22	37	22	37	22	37	22	37	22
186	476	3.77007	259.153	259153290_ 476	185	176	191	138	133	147	129	142	138	144	139	136	132	137	143	118	118	121	140	129	125	109	116	128	122	126	123	110	121	107	113	112	99	116	112	96	118	118	94	110	117	116	119	114	111
187	477	3.77767	205.048	205048340_ 477	37	22	37	22	37	22	37	22	37	22	37	22	37	22	37	22	37	22	37	69	22	81	37	22	37	22	37	22	37	22	37	79	22	77	80	37	22	37	22	71	79	77	37	22	37
188	478	3.78527	120.081	120081062_ 478	255	245	38	37	22	264	37	22	37	22	37	22	175	188	176	223	37	22	37	22	173	37	22	37	125	22	37	22	37	22	37	142	22	37	22	37	91	22	64	37	22	118	37	22	150
189	478	3.78527	187.124	187124283_ 478	61	37	22	59	55	37	53	60	59	22	37	22	40	41	38	47	37	39	22	37	22	37	22	37	22	37	22	37	22	37	22	37	22	37	22	37	22	37	22	37	22	37	31	22	37
190	478	3.78527	215.12	215119614_ 478	93	87	22	97	37	96	87	88	88	61	55	22	72	65	65	85	83	80	37	71	72	41	49	22	37	55	54	22	46	37	53	47	49	22	43	57	39	37	33	43	37	39	58	58	55
191	478	3.78527	261.125	261124908_ 478	219	231	37	236	22	239	203	222	223	164	163	175	183	186	181	238	230	218	217	217	208	166	163	166	161	151	150	123	131	120	148	150	141	148	141	149	123	121	111	123	143	125	168	158	165
192	478	3.78527	266.082	266082153_ 478	37	22	37	22	37	22	37	22	37	89	118	103	118	102	22	37	22	37	140	153	142	61	66	22	37	22	131	37	22	103	37	83	22	37	108	106	43	22	46	73	37	65	66	66	72
193	479	3.79287	120.081	120080864_ 479	39	39	225	22	37	22	37	22	254	37	22	37	35	40	37	22	37	22	37	22	47	37	22	37	31	146	22	37	22	37	22	38	37	22	37	22	37	22	64	37	22	30	37	22	38
194	479	3.79287	125.097	125096504_ 479	22	37	22	37	22	37	22	37	22	37	52	22	37	22	37	22	53	37	22	37	45	49	22	50	37	22	37	47	41	45	22	42	37	43	22	37	22	37	22	40	40	37	22	37	22
195	479	3.79287	135.045	135044922_ 479	22	37	22	37	22	37	22	37	22	37	22	37	22	37	22	37	22	37	22	75	37	22	89	37	52	22	47	107	37	109	91	88	22	69	69	73	103	37	22	75	37	22	51	52	53
196	479	3.79287	153.092	153092300_ 479	22	37	22	37	22	37	22	37	22	37	22	37	22	37	22	37	22	37	22	37	22	37	22	37	22	37	22	37	22	37	22	37	22	37	22	37	22	37	22	37	22	37	22	37	22
197	479	3.79287	166.088	166087799_ 479	131	127	37	156	164	22	145	143	37	67	68	70	80	87	92	74	80	72	22	37	22	79	78	37	87	86	78	50	56	43	65	73	73	77	68	64	62	64	60	53	68	61	56	61	59
198	479	3.79287	179.035	179035370_ 479	22	37	22	37	22	37	22	37	22	37	22	30	37	22	37	22	37	22	37	22	37	22	37	22	37	22	37	22	37	22	37	22	37	22	37	22	37	22	37	22	37	22	37	22	37
199	479	3.79287	187.04	187040237_ 479	22	37	22	37	22	37	22	37	22	37	22	37	22	37	22	37	22	37	22	37	22	37	47	22	37	22	37	22	37	62	43	43	22	37	22	37	22	37	22	37	22	43	37	22	37
200	479	3.79287	189.02	189019516_ 479	35	22	37	54	22	52	37	22	37	22	37	22	37	22	37	22	37	22	37	22	37	22	37	22	37	22	37	22	37	22	37	22	37	22	37	22	37	22	37	22	37	22	37	22	37
201	479	3.79287	205.05	205049896_ 479	37	22	37	22	37	22	37	22	37	22	37	22	37	22	37	22	37	22	37	22	75	37	22	83	37	22	37	90	99	22	37	22	79	37	22	37	91	97	22	37	22	37	22	37	22
202	479	3.79287	207.031	207030930_ 479	22	37	22	37	22	37	22	37	22	37	22	37	22	37	22	37	22	37	22	37	22	37	22	37	22	37	22	37	22	37	22	37	22	37	22	37	22	37	22	37	22	37	22	37	22
203	479	3.79287	221.079	221079330_ 479	37	22	37	22	37	22	37	22	37	22	37	22	37	22	37	22	37	22	37	22	37	22	37	22	37	22	37	22	37	22	37	22	37	22	37	22	37	22	37	22	37	22	37	22	37
204	479	3.79287	247.061	247061127_ 479	37	22	37	22	37	67	22	37	22	37	62	72	41	48	40	59	22	37	22	37	22	52	52	54	34	38	34	37	22	50	43	44	42	37	22	37	61	22	48	37	22	37	41	35	30
205	479	3.79287	267.111	267111267_ 479	37	22	37	22	37	22	37	22	37	22	56	37	22	37	22	37	22	37	22	64	37	22	37	22	37	22	56	48	37	48	22	50	37	22	37	22	37	22	37	22	37	22	37	46	22
206	479	3.79287	437.235	437234833_ 479	40	65	22	37	22	62	37	22	37	22	37	22	37	22	37	22	37	22	37	22	37	22	37	22	37	22	37	22	37	22	37	22	37	35	22	37	22	37	22	37	22	37	22	37	22
207	480	3.80047	125.097	125096703_ 480	22	37	22	37	22	37	22	37	22	37	52	22	37	22	37	22	53	37	22	37	45	49	22	50	37	22	37	47	41	45	22	42	37	43	22	37	22	37	22	40	40	37	22	37	22
208	480	3.80047	135.045	135045273_ 480	22	37	22	37	22	37	22	37	22	37	22	37	22	37	22	37	22	37	77	22	79	88	37	95	22	48	37	22	112	37	22	37	89	22	37	22	37	99	99	22	81	77	37	22	37
209	480	3.80047	136.076	136075958_ 480	37	86	90	22	37	22	37	100	106	40	48	50	54	55	59	53	53	22	37	22	37	22	37	46	22	55	37	22	37	22	37	22	37	41	22	40	37	37	22	37	22	38	37	22	38
210	480	3.80047	153.092	153091858_ 480	37	22	37	22	37	22	37	22	37	22	37	22	37	22	37	22	37	22	37	22	37	22	37	22	37	22	37	22	37	22	37	22	37	22	37	22	37	22	37	22	37	22	37	22	37
211	480	3.80047	177.057	177056519_ 480	22	37	22	37	22	37	22	37	22	37	22	37	22	37	22	37	22	37	22	37	22	37	22	37	22	37	22	37	22	37	22	37	22	37	22	37	33	22	37	22	37	22	37	22	37
212	480	3.80047	187.04	187039902_ 480	37	22	37	22	37	22	37	22	37	22	37	22	37	22	37	22	37	22	37	22	37	40	22	49	37	22	37	64	58	22	37	22	51	37	22	37	63	66	62	22	37	37	22	37	22
213	480	3.80047	199.098	199098297_ 480	37	22	37	43	47	41	22	37	22	37	42	48	22	37	22	51	47	37	22	37	22	37	22	37	22	37	22	30	37	22	37	22	37	22	37	35	22	37	22	37	22	37	22	37	22
214	480	3.80047	272.187	272187347_ 480	57	22	37	22	37	22	37	22	37	35	37	22	37	50	59	68	64	57	22	45	51	51	49	47	37	44	37	22	37	22	37	34	39	37	22	34	35	37	31	22	33	37	42	22	43
215	480	3.80047	287.054	287053864_ 480	22	37	22	37	22	37	22	37	22	37	22	37	22	37	22	37	22	37	22	37	22	37	22	54	37	22	37	22	58	37	49	22	50	37	22	37	22	37	22	37	22	37	22	37	22
216	481	3.81748	114.055	114054863_ 481	37	22	37	22	83	83	37	22	37	30	22	55	58	37	22	67	37	68	22	39	35	37	22	37	49	52	54	22	37	22	37	22	43	30	32	37	22	37	22	37	22	30	47	37	22
217	481	3.81748	125.096	125096062_ 481	22	37	22	37	22	37	22	37	22	37	52	22	37	22	37	22	53	37	22	37	45	49	22	50	37	22	37	47	41	45	22	42	37	43	22	37	22	37	22	40	40	37	22	37	22
218	481	3.81748	153.092	153091644_ 481	37	22	37	22	37	22	37	22	37	22	37	22	37	22	37	22	37	22	37	22	37	22	37	22	37	22	37	22	37	22	37	22	37	22	37	22	37	22	37	22	37	22	37	22	37
219	481	3.81748	181.088	181087631_ 481	22	37	22	37	22	37	22	37	22	37	47	22	37	22	37	40	53	30	22	37	22	37	22	37	22	37	22	37	22	37	37	22	37	38	22	37	22	37	22	37	22	37	22	37	22
220	482	3.82508	219.066	219065567_ 482	37	22	37	22	37	22	37	22	37	22	37	22	37	22	37	22	37	22	37	22	37	30	22	37	22	37	22	37	48	44	22	37	22	37	37	22	37	22	49	37	22	37	22	37	33
221	483	3.83268	219.064	219063889_ 483	37	22	37	22	37	22	37	22	37	22	37	22	37	22	37	22	37	22	37	22	37	22	37	22	37	22	37	22	37	22	37	22	37	22	37	22	37	22	37	22	37	35	36	22	37
222	483	3.83268	313.121	313120911_ 483	37	22	37	49	49	50	46	22	45	37	22	37	22	37	22	37	22	37	22	37	22	37	22	37	22	37	22	37	22	37	22	37	22	37	22	37	22	37	22	37	22	37	22	37	22
223	483	3.83268	345.145	345145050_ 483	22	37	22	154	155	165	37	22	37	22	37	22	37	22	37	22	37	22	37	22	37	22	37	22	37	22	37	22	37	22	37	22	37	22	37	22	37	22	37	22	37	22	37	22	37
224	484	3.84028	155.071	155071426_ 484	22	37	22	37	31	39	38	47	22	37	22	37	22	37	22	37	22	37	22	37	22	37	22	37	22	37	22	37	22	61	56	37	22	37	59	59	22	37	22	72	37	22	83	37	72
225	484	3.84028	219.064	219064484_ 484	37	22	37	22	37	22	37	22	37	22	37	22	37	22	37	22	37	22	37	22	37	30	22	37	22	37	22	37	22	37	22	37	22	37	22	37	22	49	37	22	37	22	37	22	37
226	484	3.84028	269.13	269129700_ 484	49	37	53	65	63	69	60	59	62	22	37	22	37	22	37	22	37	22	37	22	37	22	37	22	37	22	37	22	37	22	37	22	37	22	37	22	37	22	37	22	37	22	37	22	37
227	487	3.86308	229.086	229086456_ 487	22	37	22	37	22	37	22	37	22	37	22	37	22	37	22	37	22	37	22	37	22	37	22	37	22	37	22	37	22	37	22	37	22	37	22	37	22	37	22	37	22	37	22	37	22
228	488	3.87068	273.039	273039001_ 488	22	37	22	37	22	37	22	37	22	96	37	96	51	22	58	37	22	37	149	146	150	177	169	22	37	22	133	37	22	148	146	160	171	37	22	165	37	22	37	95	22	37	107	110	108
229	489	3.87828	229.086	229086426_ 489	22	37	22	37	22	37	22	37	22	37	22	37	22	37	22	37	22	37	22	37	22	37	22	37	22	37	22	37	22	37	22	37	22	37	22	37	22	37	22	37	22	37	22	37	22
230	489	3.87828	267.121	267121185_ 489	22	37	22	37	22	59	61	37	22	37	22	37	22	37	22	67	37	65	22	37	22	71	37	72	83	73	22	37	22	37	67	22	37	22	37	22	37	22	63	37	75	67	22	37	22
231	489	3.87828	273.039	273038574_ 489	37	22	37	22	37	22	37	22	37	22	108	37	22	55	37	22	37	22	37	22	37	22	37	187	149	140	22	132	150	37	22	37	22	152	163	37	113	116	109	22	116	105	37	22	37
232	490	3.88588	289.071	289071136_ 490	22	37	22	37	22	37	22	37	22	37	22	37	22	37	22	37	22	37	22	37	22	37	22	37	22	37	22	37	22	37	22	37	22	37	22	37	22	37	22	37	22	37	22	37	22
233	491	3.89348	130.066	130066055_ 491	22	37	22	37	22	37	22	37	22	37	84	81	22	58	66	53	44	46	99	87	95	84	72	80	89	75	78	64	37	66	92	97	90	91	89	86	85	82	83	22	37	86	96	101	22
234	492	3.90108	139.039	139039291_ 492	37	44	22	32	34	32	37	22	31	37	22	37	22	37	22	32	37	22	43	46	38	37	22	37	22	37	22	37	22	37	22	37	22	37	22	37	22	37	22	37	22	37	22	37	22
235	492	3.90108	205.051	205050537_ 492	37	22	37	22	37	22	37	22	37	22	37	22	37	22	37	22	37	22	37	22	37	22	37	22	37	22	37	22	37	22	37	22	37	22	37	22	37	22	37	22	37	22	37	22	37
236	493	3.90868	297.039	297038513_ 493	22	37	22	37	22	37	22	37	22	37	22	37	22	37	22	37	22	37	22	37	22	37	22	37	22	37	22	37	22	37	22	37	22	37	22	37	22	37	22	37	22	37	22	37	22
237	495	3.92388	247.061	247061401_ 495	37	22	37	22	37	67	22	37	22	37	62	72	41	48	40	59	22	37	42	22	37	22	37	22	34	38	34	37	22	37	22	37	22	37	22	37	22	37	22	37	22	37	41	35	30
238	495	3.92388	297.039	297038849_ 495	37	22	37	22	37	22	37	22	37	22	37	22	37	22	37	22	37	22	37	22	37	22	37	22	37	22	37	22	37	22	37	22	37	22	37	22	37	22	37	22	37	22	37	22	37
239	497	3.93908	267.124	267124084_ 497	37	22	37	22	37	22	37	22	37	22	37	22	37	22	37	22	37	22	37	22	37	22	37	22	37	22	103	37	22	88	37	22	37	22	37	22	37	22	37	22	37	22	37	22	37
240	498	3.94668	261.124	261124420_ 498	22	37	22	922	942	956	856	909	37	658	628	614	714	761	757	917	890	908	713	676	733	589	592	617	640	642	591	467	490	440	571	563	594	599	588	586	484	495	449	480	564	506	632	602	604
241	498	3.94668	262.128	262128265_ 498	37	22	37	175	180	22	156	37	22	37	99	99	125	126	22	153	145	154	37	117	118	94	100	22	100	37	97	77	22	69	91	96	98	37	102	83	80	76	75	72	22	79	112	37	102
242	498	3.94668	303.178	303177765_ 498	150	22	145	37	22	37	22	120	37	22	37	22	37	22	37	22	37	22	37	22	37	22	37	22	37	22	37	22	37	22	37	22	37	22	37	22	37	57	22	37	22	37	22	37	22
243	499	3.95428	120.081	120080849_ 499	859	855	841	37	22	928	876	889	931	622	650	628	698	715	37	812	37	819	654	631	638	534	567	572	591	628	623	457	457	426	526	562	492	519	545	597	464	464	389	456	539	500	545	564	586
244	499	3.95428	170.073	170072525_ 499	22	68	37	87	22	76	37	75	70	50	39	48	22	61	52	37	71	22	41	51	37	22	33	46	37	22	37	22	37	22	36	37	22	37	37	22	37	32	22	37	31	38	42	40	22
245	499	3.95428	233.13	233129776_ 499	68	37	71	22	37	22	72	37	69	48	52	22	37	22	37	22	37	22	49	37	22	37	22	37	22	37	22	37	35	22	37	48	22	37	22	37	22	37	22	37	22	37	22	37	22
246	499	3.95428	329.158	329158112_ 499	62	75	70	37	22	72	37	62	76	22	37	22	37	22	37	22	37	22	37	22	37	22	37	22	37	22	37	22	37	22	37	22	37	22	37	22	48	48	37	22	37	22	37	22	37
247	500	3.96188	284.111	284110718_ 500	39	37	42	55	45	54	48	51	50	22	37	22	37	22	37	22	37	22	37	22	37	22	37	22	37	22	37	22	37	22	37	22	37	22	37	22	37	22	37	22	37	22	37	22	37
248	501	3.96948	191.036	191035843_ 501	35	37	22	54	37	52	22	37	22	44	37	22	37	22	37	51	22	48	37	22	37	22	37	22	37	22	37	22	37	22	37	22	37	37	22	37	22	37	22	37	22	30	37	22	37
249	502	3.97708	217.051	217050827_ 502	22	37	22	37	22	37	22	37	22	37	22	37	22	37	22	37	22	37	201	209	194	183	187	185	45	45	47	181	177	184	114	111	113	22	65	65	125	126	116	55	56	73	49	64	37
250	502	3.97708	218.055	218054581_ 502	22	37	22	37	22	37	22	37	22	37	22	37	22	37	22	37	22	37	22	37	22	37	22	37	22	37	22	37	40	35	22	37	22	37	22	37	22	37	22	37	22	37	22	37	22
251	502	3.97708	283.11	283110474_ 502	199	199	193	285	270	250	271	274	272	104	22	37	22	37	164	22	37	186	124	110	22	94	63	78	96	106	98	70	73	62	85	37	99	104	101	107	22	37	22	86	86	75	106	107	37
252	503	3.98477	139.039	139038849_ 503	22	44	37	32	34	32	22	37	31	22	37	22	37	22	37	32	22	37	43	46	38	62	22	37	34	43	22	37	56	22	37	49	46	38	22	37	54	22	44	37	22	37	22	37	22
253	504	3.99237	197.082	197082260_ 504	22	37	22	37	22	37	22	37	22	37	22	37	22	37	22	37	22	37	22	37	22	37	22	37	22	37	22	37	22	37	22	37	22	37	22	37	22	37	22	37	22	37	32	22	37
254	504	3.99237	525.29	525289673_ 504	37	22	37	22	37	22	37	22	37	22	37	22	37	22	37	22	37	22	37	22	37	22	37	22	37	22	37	22	37	22	37	22	37	22	37	22	37	22	37	22	37	22	37	22	37
255	505	3.99997	137.06	137059723_ 505	22	37	22	37	22	37	22	37	22	37	22	37	22	37	22	37	22	37	22	37	22	37	22	37	22	37	22	37	22	37	22	37	22	37	22	37	22	37	22	37	22	37	22	37	22
256	505	3.99997	153.055	153055283_ 505	37	22	37	22	37	22	37	22	37	22	37	22	37	22	37	22	37	22	30	37	22	39	37	32	22	37	22	37	22	37	30	22	37	22	37	22	37	22	37	62	67	63	76	77	78
257	505	3.99997	154.063	154062927_ 505	22	37	22	37	22	37	22	37	22	37	22	37	22	37	22	37	22	37	22	37	22	37	22	37	22	37	22	37	22	37	22	37	22	37	22	37	22	37	22	37	22	37	22	37	22
258	507	4.01517	216.124	216124039_ 507	664	701	677	629	607	619	658	651	665	283	313	303	454	431	447	407	404	413	281	301	269	206	209	214	267	244	248	299	280	305	237	245	232	235	242	254	218	203	206	240	226	232	242	236	249
259	507	4.01517	217.122	217122192_ 507	85	87	37	73	71	76	87	78	76	22	40	45	54	55	58	58	56	57	37	22	37	22	37	22	37	22	37	45	45	22	41	37	22	37	22	37	22	36	37	22	48	37	35	22	42
260	508	4.02277	233.082	233082108_ 508	22	37	22	37	22	37	22	37	22	38	42	54	37	22	37	22	37	22	127	137	124	156	146	147	114	117	122	148	150	145	174	177	171	147	140	136	187	185	176	169	182	165	182	182	191
261	509	4.03037	295.117	295116974_ 509	47	48	44	49	47	45	40	45	47	38	37	37	34	22	37	22	40	40	37	22	37	41	36	45	39	22	38	37	22	48	38	34	37	35	22	38	37	37	38	37	40	42	22	37	34
262	509	4.03037	416.228	416227509_ 509	746	730	716	628	635	640	696	730	735	330	330	339	484	513	507	471	470	439	336	333	335	250	239	243	295	296	289	343	349	343	260	259	266	283	289	270	250	253	244	263	270	284	281	275	279
263	509	4.03037	417.231	417231018_ 509	170	178	145	130	143	53	161	135	169	22	36	37	115	22	37	22	37	22	80	43	80	32	60	37	22	69	37	82	79	74	56	65	22	63	61	37	57	54	22	61	63	63	64	63	67
264	511	4.05507	221.046	221046463_ 511	37	22	37	22	37	22	37	22	37	22	37	22	37	22	37	22	37	22	37	22	37	22	37	22	37	22	37	22	37	22	37	22	37	22	37	22	37	22	37	22	37	22	37	22	37
265	511	4.05507	413.085	413085480_ 511	37	22	37	22	37	22	37	22	37	22	37	22	37	22	37	22	37	22	37	22	37	22	37	22	37	22	37	22	37	22	37	22	37	22	37	22	37	22	37	22	37	22	37	22	37
266	513	4.07027	136.075	136074631_ 513	22	37	22	37	22	37	22	37	22	37	22	37	22	37	22	37	22	37	22	37	22	37	22	37	22	37	22	37	22	37	22	37	22	37	22	37	22	37	22	37	22	37	22	37	22
267	513	4.07027	199.133	199132706_ 513	22	37	22	43	37	22	37	22	37	22	42	48	37	22	37	51	47	22	45	37	42	55	54	59	22	37	22	37	22	37	22	37	22	37	22	35	42	36	34	37	22	37	22	37	22
268	513	4.07027	202.109	202108505_ 513	497	498	524	420	370	390	492	477	463	185	215	191	301	312	313	302	292	289	224	220	214	148	147	154	197	176	180	232	230	228	164	173	158	172	172	172	156	160	151	164	175	165	176	185	173
269	514	4.07787	120.08	120080254_ 514	39	39	38	37	22	37	22	37	22	37	22	37	35	40	37	22	37	22	37	22	47	37	22	37	31	38	41	67	65	22	37	38	35	44	47	22	37	22	32	34	37	30	42	22	38
270	514	4.07787	146.061	146061127_ 514	42	22	43	37	22	41	37	22	37	58	56	62	61	68	70	115	109	103	121	110	111	95	104	108	100	100	93	116	105	106	121	125	121	127	121	122	147	146	135	117	134	123	125	120	126
271	514	4.07787	212.15	212149551_ 514	22	37	22	37	22	37	62	22	37	22	37	22	37	22	37	22	37	22	37	22	37	22	37	22	37	22	37	22	37	22	37	22	37	22	37	22	37	22	37	22	37	22	37	22	37
272	514	4.07787	263.056	263056152_ 514	22	37	22	37	22	37	22	37	22	37	22	37	22	37	22	37	22	37	22	37	22	44	48	50	37	22	37	22	37	22	37	22	37	22	37	22	37	22	37	22	37	22	37	22	37
273	514	4.07787	347.202	347202209_ 514	78	75	89	78	72	68	62	68	66	37	22	37	40	49	38	22	37	22	37	22	37	22	37	22	37	36	22	37	22	37	22	37	22	37	22	37	22	33	37	22	37	22	37	33	31
274	515	4.08547	154.992	154991730_ 515	45	35	22	39	40	37	22	37	22	44	42	37	39	37	22	37	22	36	37	22	37	22	39	37	41	22	37	22	37	43	45	39	22	37	39	22	37	22	37	22	37	22	37	22	37
275	515	4.08547	211.145	211145004_ 515	568	581	602	618	583	607	562	594	594	397	373	374	424	447	454	539	518	505	462	446	448	394	375	426	423	427	405	267	285	257	375	379	374	387	375	365	334	333	299	301	352	332	386	378	368
276	515	4.08547	348.209	348208618_ 515	22	37	22	37	22	37	22	37	22	37	22	37	22	37	22	37	22	37	22	37	22	37	22	37	22	37	22	37	22	37	22	37	22	37	22	37	22	37	22	37	22	37	22	37	22
277	515	4.08547	567.364	567364319_ 515	104	75	76	56	22	58	68	71	71	37	22	37	22	37	22	37	22	37	22	37	22	37	22	37	22	37	22	37	22	37	31	22	37	22	37	22	37	22	37	22	37	22	37	22	37
278	516	4.09307	116.107	116107155_ 516	130	130	111	100	96	110	117	108	114	135	37	152	22	190	205	216	223	225	32	108	70	61	33	61	81	79	37	100	96	112	22	67	37	22	37	22	37	22	37	58	56	53	22	45	45
279	516	4.09307	330.229	330228607_ 516	74	86	85	73	66	71	76	64	73	94	100	97	147	129	133	146	153	153	68	68	68	37	22	38	55	49	58	71	61	81	43	41	44	52	52	54	31	37	32	31	39	22	37	22	37
280	516	4.09307	569.317	569316956_ 516	40	22	37	22	37	22	37	22	37	22	37	22	37	22	37	22	37	22	37	22	37	22	37	22	37	22	37	22	37	22	37	22	37	22	37	22	37	22	37	22	37	22	37	22	37
281	517	4.10067	217.051	217050888_ 517	22	37	22	37	22	37	22	37	22	37	22	37	22	37	22	37	22	37	22	37	22	290	283	282	37	22	37	299	302	280	22	37	22	58	37	22	37	22	37	22	37	22	37	22	37
282	518	4.10827	144.102	144102432_ 518	73	60	65	46	49	37	48	47	51	22	37	22	37	22	37	22	37	22	37	22	37	22	37	22	37	22	37	22	37	22	37	22	37	22	37	22	37	22	37	22	37	22	37	22	37
283	518	4.10827	267.116	267115723_ 518	22	71	37	22	37	97	97	22	92	37	22	37	61	64	63	74	70	65	68	22	37	22	37	22	37	22	37	22	37	22	37	22	37	22	37	22	37	22	37	22	37	22	37	22	37
284	518	4.10827	309.096	309096100_ 518	22	37	22	37	22	37	22	37	22	52	54	59	37	40	22	37	22	37	77	60	74	67	67	66	35	22	36	62	63	59	52	60	58	41	35	36	37	22	37	22	37	22	49	49	37
285	519	4.11587	118.086	118085838_ 519	109	106	106	92	89	91	76	77	75	22	37	22	37	22	37	22	37	22	37	22	37	22	37	22	37	22	37	22	37	22	37	22	37	22	37	22	37	22	37	22	37	22	37	22	37
286	519	4.11587	185.073	185072891_ 519	62	76	70	92	85	82	77	78	86	22	37	22	54	58	59	133	125	130	37	22	37	22	37	22	37	22	37	22	37	22	37	22	37	22	37	22	37	22	37	22	37	22	37	22	37
287	519	4.11587	259.061	259060852_ 519	22	37	22	37	22	37	22	37	22	37	22	37	22	37	22	37	22	37	22	37	22	37	22	39	39	35	37	22	37	22	37	22	37	22	37	22	37	22	37	22	37	22	37	22	37
288	523	4.14627	183.151	183150894_ 523	134	131	134	145	143	139	136	139	135	81	74	76	98	92	97	117	118	114	85	86	84	73	75	82	88	86	88	49	52	49	71	74	71	75	74	69	68	61	59	59	72	61	72	77	74
289	523	4.14627	212.149	212148849_ 523	111	112	113	117	113	116	151	112	104	68	60	67	73	84	83	95	102	99	74	67	75	68	64	72	71	76	70	50	56	42	59	61	66	72	63	59	51	52	47	49	59	53	59	58	59
290	524	4.15387	198.081	198080765_ 524	22	37	22	43	47	41	37	47	22	37	22	37	22	37	22	37	22	37	22	37	22	37	22	37	22	37	22	37	22	37	22	37	22	37	22	37	22	37	22	37	22	37	22	37	22
291	525	4.16147	157.062	157062073_ 525	22	37	22	30	31	39	38	47	37	36	22	37	22	37	22	37	42	22	37	22	37	22	31	37	22	37	22	37	22	35	37	22	37	22	37	22	37	22	37	22	37	22	37	22	37
292	525	4.16147	195.098	195097870_ 525	91	95	94	123	125	119	129	115	123	22	37	22	37	22	37	22	38	37	22	37	22	37	22	37	22	37	22	37	22	37	22	37	22	37	22	37	22	37	22	37	22	37	22	37	22
293	525	4.16147	251.124	251124191_ 525	55	52	55	78	80	87	72	71	75	68	58	70	55	37	56	22	37	22	74	69	76	71	81	80	77	78	82	70	75	62	69	70	68	70	74	74	73	76	67	78	75	76	73	74	74
294	526	4.16917	269.093	269093109_ 526	37	22	37	22	37	22	37	22	37	22	37	22	37	22	37	22	37	22	37	22	37	22	37	22	37	48	22	37	46	22	85	90	87	97	94	92	97	96	86	107	105	99	107	112	112
295	527	4.17677	157.062	157062332_ 527	22	37	22	30	31	39	38	47	37	36	22	37	22	37	22	37	42	22	37	22	37	22	31	37	22	39	36	35	43	37	67	22	37	22	72	69	37	22	37	22	37	22	37	22	86
296	527	4.17677	331.08	331079865_ 527	22	37	22	37	22	37	22	37	22	37	22	37	22	37	22	37	22	37	22	37	22	37	22	37	22	37	22	37	22	37	22	37	22	37	22	37	22	37	22	37	22	37	22	37	22
297	527	4.17677	425.084	425084473_ 527	37	22	37	22	37	22	37	22	37	22	37	22	37	22	37	22	37	22	37	22	37	22	37	22	37	22	37	22	37	22	37	22	37	22	37	22	37	22	37	22	37	22	37	22	37
298	527	4.17677	577.304	577303955_ 527	37	67	22	42	37	50	22	48	37	43	22	43	50	62	37	39	44	50	22	37	22	37	22	33	36	37	37	22	37	22	37	22	37	22	37	22	37	22	37	40	36	38	22	37	22
299	528	4.18437	576.3	576300232_ 528	22	67	37	42	22	50	37	48	22	43	37	43	50	62	22	39	44	50	37	22	37	22	37	33	36	22	37	37	22	37	22	37	22	37	22	37	22	37	22	40	36	38	38	37	37
300	529	4.19197	107.049	107048553_ 529	37	22	32	35	34	35	45	37	33	65	37	22	51	55	54	40	37	22	77	72	75	76	61	60	69	52	71	61	49	56	71	70	69	75	55	74	68	53	62	63	49	65	70	71	66
301	529	4.19197	155.071	155071167_ 529	37	22	37	22	31	39	38	47	37	127	109	122	72	79	77	22	37	37	166	162	161	141	157	164	134	132	118	214	223	204	234	235	235	239	240	219	293	288	267	256	291	271	312	306	306
302	529	4.19197	156.075	156075211_ 529	37	22	37	30	31	39	38	47	22	37	22	37	22	37	22	37	42	22	37	22	37	22	37	22	37	22	37	22	37	22	37	22	37	22	37	22	37	22	37	22	37	22	37	22	37
303	529	4.19197	183.093	183093399_ 529	155	160	156	165	183	170	149	154	168	37	22	37	22	37	22	37	22	37	22	37	22	37	22	37	22	37	22	37	22	37	22	37	22	37	22	37	22	37	22	37	22	37	22	37	22
304	529	4.19197	392.234	392233795_ 529	22	37	22	37	22	37	22	37	22	37	22	37	22	37	22	37	22	37	22	37	22	37	22	37	22	37	22	37	22	37	22	37	22	37	22	37	22	37	22	37	22	37	22	37	22
305	530	4.19957	137.06	137060211_ 530	37	22	37	22	37	22	37	22	37	22	37	22	37	22	37	22	37	22	37	22	37	22	37	22	37	22	37	22	37	22	37	22	37	22	37	22	37	22	37	22	35	37	22	40	35
306	530	4.19957	167.072	167071548_ 530	37	22	37	22	37	22	37	22	37	22	37	22	37	22	37	22	37	22	54	55	52	45	49	49	63	56	62	68	62	68	93	97	102	110	111	108	114	106	106	129	136	136	145	135	144
307	530	4.19957	193.088	193087784_ 530	22	37	22	37	22	37	22	37	22	37	22	37	22	37	22	37	22	37	22	37	22	37	22	37	22	37	22	37	22	37	22	37	22	37	22	37	22	37	22	37	22	37	22	37	22
308	530	4.19957	211.096	211095535_ 530	37	22	37	22	37	22	37	22	37	22	37	22	37	22	37	22	37	22	37	22	37	22	37	22	37	22	37	22	37	22	37	22	37	22	37	22	37	22	37	22	37	22	37	22	37
309	530	4.19957	212.102	212101654_ 530	22	37	22	37	22	37	22	37	22	37	22	37	22	37	22	37	22	37	22	37	22	37	22	37	22	37	22	37	22	37	22	37	22	37	22	37	22	37	22	37	22	37	22	37	22
310	531	4.20717	156.075	156074997_ 531	37	22	37	30	31	39	38	47	22	37	22	37	22	37	22	37	42	22	37	22	37	22	37	22	37	22	37	22	37	22	37	22	37	22	37	22	37	22	37	22	37	22	37	22	37
311	531	4.20717	210.09	210090088_ 531	22	37	22	37	22	37	22	37	22	37	22	37	22	37	22	37	22	37	22	37	22	37	22	37	22	37	22	37	22	37	22	37	22	37	22	37	22	37	22	37	22	37	22	37	22
312	531	4.20717	253.109	253108673_ 531	37	22	37	22	37	22	37	22	37	22	37	22	37	22	37	22	37	22	37	22	37	22	37	22	37	22	37	22	37	22	37	22	37	22	37	22	32	40	34	31	37	35	40	38	38
313	531	4.20717	254.112	254111649_ 531	22	37	22	37	22	37	22	37	30	22	37	22	37	22	37	22	37	22	37	22	37	22	37	22	37	22	37	22	37	22	37	22	37	22	37	22	37	22	37	22	37	22	37	22	37
314	531	4.20717	279.17	279170013_ 531	37	22	37	22	37	22	37	22	37	22	37	22	37	22	37	22	37	22	37	22	37	22	37	22	37	22	37	22	37	22	37	22	37	22	37	22	37	22	37	22	37	22	37	22	37
315	531	4.20717	391.228	391228424_ 531	37	22	37	22	37	22	37	22	37	22	37	22	37	22	37	22	37	22	42	37	22	37	22	37	22	37	22	37	22	37	45	22	37	22	37	22	37	22	37	22	37	22	37	22	39
316	532	4.21477	138.129	138128510_ 532	92	44	37	32	34	32	22	88	31	37	30	43	54	60	61	32	22	37	39	56	40	51	54	32	51	55	56	22	37	22	44	50	49	41	41	37	33	22	34	31	43	42	30	37	44
317	532	4.21477	211.145	211145142_ 532	992	1023	1051	1078	1117	1111	1052	1083	1103	647	588	605	735	787	786	909	940	885	659	644	648	605	610	637	708	694	696	373	420	374	591	567	598	611	576	555	495	458	439	439	524	449	557	559	534
318	533	4.22237	154.992	154992172_ 533	37	22	37	22	37	22	37	22	37	22	37	22	37	22	37	22	37	22	37	52	47	46	22	37	22	37	22	37	22	37	22	37	22	37	22	37	22	30	37	22	37	22	37	22	37
319	533	4.22237	277.106	277106262_ 533	22	37	22	37	22	37	22	37	22	37	22	37	22	37	22	37	22	37	22	37	22	37	22	37	22	37	22	37	22	37	22	37	22	37	22	37	22	37	22	37	22	37	22	37	22
320	534	4.22997	267.115	267115448_ 534	105	142	103	177	178	186	190	185	199	168	176	187	232	221	212	255	254	256	155	161	163	136	122	128	146	147	154	109	107	113	150	157	157	170	161	164	120	118	118	129	142	147	161	160	161
321	535	4.23757	121.066	121066116_ 535	37	22	37	22	37	22	37	22	37	22	37	22	51	49	49	51	55	63	195	177	186	37	22	37	22	37	22	47	52	43	37	22	37	36	22	37	22	37	22	37	22	37	22	34	37
322	535	4.23757	153.056	153055695_ 535	37	22	37	22	37	22	37	22	37	90	22	37	48	49	53	22	37	22	30	90	37	39	22	32	37	96	22	116	106	102	30	37	22	98	37	89	55	58	57	22	37	22	37	22	37
323	536	4.24517	283.111	283110870_ 536	114	124	22	150	146	37	160	152	167	22	117	119	148	144	37	22	37	144	22	37	111	22	103	102	37	22	37	22	37	22	37	111	22	37	22	37	71	71	71	22	37	119	22	37	136
324	536	4.24517	307.115	307115234_ 536	105	110	114	89	94	95	91	103	98	80	38	81	113	115	122	148	149	145	855	851	860	100	93	99	84	83	78	179	192	173	85	95	86	110	114	110	71	71	75	82	92	81	79	71	73
325	537	4.25277	165.092	165092163_ 537	40	35	44	35	38	44	38	31	42	22	37	22	41	37	39	43	33	40	32	30	22	37	22	37	32	22	34	30	37	22	37	22	30	33	37	22	37	22	37	22	37	22	37	22	37
326	538	4.26037	120.081	120080841_ 538	117	39	106	123	129	119	109	119	73	88	106	95	96	40	37	103	114	114	98	87	47	84	77	92	31	99	95	35	37	54	58	38	35	44	47	81	22	57	32	34	75	30	42	82	38
327	538	4.26037	154.073	154073242_ 538	22	42	37	22	52	37	22	37	22	37	22	37	22	37	22	37	22	37	22	37	22	37	22	37	22	37	22	37	22	37	22	37	22	37	22	37	22	37	22	37	22	37	22	37	22
328	538	4.26037	157.062	157061813_ 538	22	37	22	30	31	39	38	47	37	36	22	37	22	37	22	37	42	22	37	22	37	22	31	37	51	22	37	22	37	22	37	65	70	71	22	37	77	80	77	76	86	79	87	86	22
329	538	4.26037	217.136	217136032_ 538	37	22	37	22	37	22	37	22	37	22	37	22	37	22	37	22	37	22	37	22	37	22	37	22	40	37	22	37	22	37	22	37	22	37	22	37	22	37	22	37	22	37	40	22	37
330	538	4.26037	235.091	235091110_ 538	22	37	22	37	22	37	22	37	22	37	22	37	22	37	22	37	22	37	22	37	22	37	22	37	22	37	22	37	22	37	22	37	22	37	22	37	22	37	22	37	22	37	22	37	22
331	538	4.26037	284.112	284112183_ 538	22	37	22	37	22	37	22	37	22	37	22	37	22	37	22	37	22	37	22	37	22	37	22	37	22	37	22	37	22	37	22	37	22	37	22	37	22	37	22	37	22	37	22	37	22
332	539	4.26797	245.129	245129211_ 539	223	208	207	214	208	209	191	199	212	145	141	154	159	176	168	212	204	198	171	168	163	151	150	145	156	160	161	90	103	101	148	156	146	152	140	145	125	124	118	116	143	129	155	154	149
333	539	4.26797	303.082	303082397_ 539	37	22	37	22	37	22	34	37	22	37	30	34	22	37	22	37	22	37	22	37	22	37	22	37	22	37	22	37	22	37	22	37	22	37	22	37	22	37	22	37	22	37	22	37	22
334	540	4.27557	283.14	283140259_ 540	22	121	37	22	37	22	37	22	37	22	37	22	37	22	37	22	37	22	104	37	89	22	83	37	22	37	22	93	69	37	22	37	22	37	22	37	22	37	22	37	63	22	37	22	37
335	540	4.27557	315.125	315124817_ 540	37	22	37	22	37	22	37	22	37	22	37	22	37	22	37	22	37	22	37	22	37	22	37	22	37	40	22	37	22	37	22	37	22	37	22	37	22	37	22	37	22	37	22	37	22
336	540	4.27557	334.18	334179932_ 540	37	38	36	22	37	22	37	22	37	37	22	37	47	64	63	57	53	50	22	37	22	37	22	37	22	37	22	37	22	37	22	37	22	37	22	37	22	37	22	35	47	37	22	34	37
337	541	4.29267	120.058	120057831_ 541	292	74	90	176	172	162	176	191	219	300	284	280	351	421	420	380	380	365	34	238	64	80	209	77	56	225	237	231	41	226	232	234	234	234	221	216	233	243	64	239	282	255	247	225	235
338	541	4.29267	301.072	301071716_ 541	37	49	46	22	64	60	37	22	57	37	22	37	22	37	22	37	22	37	22	37	22	37	22	37	22	34	37	22	37	22	37	22	37	22	37	22	37	22	37	22	37	22	37	22	37
339	541	4.29267	331.084	331083588_ 541	37	22	37	22	37	22	37	22	37	22	37	22	37	22	37	22	37	22	37	22	37	22	37	22	37	22	37	22	37	22	37	22	37	22	37	22	37	22	37	22	37	22	37	22	37
340	542	4.30027	167.108	167108170_ 542	22	37	22	37	22	37	22	37	22	37	22	37	22	37	22	37	22	37	22	37	22	37	22	37	22	37	22	37	22	37	22	37	22	37	22	37	22	37	22	37	22	37	22	37	22
341	542	4.30027	288.182	288181946_ 542	101	112	37	78	78	22	37	66	66	22	37	22	37	22	37	22	37	22	37	22	37	22	37	22	37	22	37	22	37	22	37	22	37	22	37	22	37	22	37	22	37	22	37	22	37
342	543	4.30787	211.097	211097092_ 543	22	37	22	37	22	37	22	37	22	37	22	37	22	37	22	37	22	37	22	37	22	37	22	37	22	37	22	37	22	37	46	49	43	53	37	22	66	66	61	63	72	68	80	72	69
343	543	4.30787	245.047	245046646_ 543	36	22	43	44	34	70	37	69	22	78	84	79	37	22	37	22	158	37	468	454	495	515	498	524	193	208	208	429	440	420	561	564	585	481	469	468	495	496	452	384	445	430	391	394	378
344	543	4.30787	353.122	353121521_ 543	22	37	22	37	22	37	22	37	22	103	105	113	83	87	80	37	22	37	118	118	118	132	129	136	70	76	78	106	99	100	116	113	111	88	89	83	59	59	42	51	60	49	113	103	105
345	543	4.30787	379.076	379076385_ 543	37	22	37	22	37	22	37	22	37	22	37	22	37	22	37	22	37	22	37	22	37	22	37	22	37	22	37	22	37	22	37	22	37	22	37	22	37	22	37	22	33	37	22	37	22
346	544	4.31547	269.092	269091827_ 544	37	22	37	22	37	22	37	22	37	50	39	43	34	54	51	22	43	37	89	94	99	82	87	78	91	120	88	93	98	68	170	168	173	191	202	196	196	201	181	195	223	209	206	185	201
347	544	4.31547	435.253	435252563_ 544	22	35	37	48	47	36	22	44	37	22	31	37	22	37	37	36	45	22	37	22	37	32	22	37	36	34	37	22	37	22	37	22	37	22	37	22	33	37	22	37	22	32	37	22	37
348	545	4.32307	178.052	178052032_ 545	22	37	22	37	22	38	37	22	37	22	37	30	22	37	22	37	22	37	22	37	22	37	22	37	22	37	22	37	22	37	22	37	22	37	22	37	22	37	22	37	22	37	22	37	22
349	545	4.32307	218.106	218106125_ 545	37	22	37	22	37	22	37	22	37	22	37	22	37	22	37	22	37	22	77	72	71	54	55	60	90	99	88	68	70	67	136	141	138	152	139	149	152	140	137	106	166	153	152	158	150
350	545	4.32307	247.106	247106461_ 545	37	22	37	22	37	67	22	37	22	37	62	72	41	48	40	59	22	37	42	22	39	37	22	39	48	52	50	40	44	36	79	83	82	86	83	82	88	95	80	87	100	92	91	92	97
351	546	4.33067	137.024	137024063_ 546	22	37	22	37	22	37	22	37	22	37	22	41	37	22	37	22	37	22	37	22	37	36	65	59	53	49	22	37	22	47	49	41	36	46	53	52	52	36	37	22	34	36	37	36	53
352	546	4.33067	154.992	154991669_ 546	37	22	37	22	37	22	54	45	43	37	22	36	37	41	40	42	37	22	41	37	22	37	22	46	37	45	42	43	40	22	37	22	37	39	37	43	22	37	42	43	45	38	33	22	42
353	547	4.33827	127.039	127038940_ 547	37	22	37	22	37	22	33	36	37	22	37	22	37	22	37	30	22	32	51	45	46	50	49	54	37	22	37	51	55	37	44	40	39	22	37	22	37	34	42	37	36	22	37	22	37
354	548	4.34587	313.157	313157471_ 548	37	22	37	87	22	37	80	88	83	22	37	22	37	22	37	22	37	22	37	22	37	22	37	22	37	22	37	22	37	22	37	22	37	22	37	22	37	22	37	22	37	22	37	22	37
355	549	4.35355	162.092	162092484_ 549	37	22	37	83	22	89	37	113	107	22	37	22	37	22	37	22	37	22	37	22	37	81	77	22	37	22	37	22	37	22	37	22	37	22	37	22	37	22	37	22	37	22	37	22	37
356	549	4.35355	275.056	275055908_ 549	37	22	37	22	37	22	37	22	37	22	37	22	37	22	37	22	37	22	37	22	37	22	37	22	37	22	37	22	37	22	37	22	37	22	37	22	37	22	37	22	37	22	37	22	37
357	549	4.35355	284.14	284139771_ 549	22	37	22	37	22	37	22	37	22	37	22	37	22	37	22	37	22	37	22	37	22	37	22	37	22	37	22	37	22	37	22	37	22	37	22	37	22	37	22	37	22	37	22	37	22
358	550	4.36115	130.066	130065536_ 550	22	37	22	37	22	37	22	37	22	37	22	37	22	37	22	37	51	22	37	22	37	22	37	22	37	22	37	22	37	22	37	22	37	22	37	22	30	37	22	37	22	37	22	37	22
359	550	4.36115	154.074	154073685_ 550	82	113	81	93	128	94	89	85	80	67	74	58	69	94	61	80	75	72	81	84	63	65	66	64	64	82	60	44	45	41	68	55	54	56	50	60	48	53	46	53	58	53	51	52	55
360	550	4.36115	213.144	213144440_ 550	34	37	22	37	22	37	22	37	22	181	177	191	82	96	95	37	22	37	261	262	255	352	328	340	301	314	303	256	267	259	260	264	279	276	262	240	304	300	288	265	310	285	265	256	254
361	550	4.36115	214.152	214152191_ 550	22	37	22	37	22	37	22	37	22	37	22	37	22	37	22	37	22	37	22	37	22	37	22	39	37	22	37	22	37	22	37	22	37	22	37	22	34	33	37	22	30	37	22	37	22
362	550	4.36115	235.062	235062088_ 550	37	22	37	22	37	22	37	22	37	22	37	22	37	22	37	22	37	22	56	63	56	72	64	66	44	50	45	63	66	66	68	72	74	69	56	61	72	71	67	55	62	61	63	65	72
363	550	4.36115	249.081	249081345_ 550	22	37	22	37	22	37	22	37	22	37	22	37	22	37	22	37	22	37	22	37	22	37	22	37	22	37	22	37	22	37	22	37	22	37	22	37	22	37	22	37	22	37	22	37	22
364	551	4.36875	139.038	139038391_ 551	22	44	37	32	34	32	22	37	31	54	45	47	22	35	45	32	37	22	43	46	38	37	22	37	59	22	54	56	37	62	52	22	37	61	62	60	73	64	22	52	54	54	37	46	39
365	551	4.36875	305.136	305136444_ 551	37	22	37	22	37	22	37	22	37	22	37	22	37	22	37	22	37	22	100	96	96	97	84	92	77	76	76	110	105	100	115	121	124	112	100	37	145	149	134	22	132	133	141	130	37
366	552	4.37635	113.964	113963623_ 552	37	22	37	22	37	22	37	22	37	22	36	37	22	37	22	37	22	37	22	37	22	42	37	22	37	22	37	22	37	22	37	22	37	22	37	22	37	22	37	22	37	22	37	22	37
367	553	4.38395	217.052	217051666_ 553	22	37	22	37	22	37	22	37	22	37	22	37	22	37	22	37	22	37	47	22	37	44	42	51	22	37	22	44	38	36	41	37	58	22	37	22	35	30	37	22	37	22	37	22	37
368	553	4.38395	301.145	301145111_ 553	34	37	22	37	22	37	22	37	22	37	22	37	22	37	22	37	22	37	22	37	22	37	22	37	22	37	22	37	22	37	22	37	22	37	22	37	22	37	22	37	22	37	22	37	22
369	553	4.38395	385.092	385091614_ 553	22	37	22	37	22	37	22	37	22	37	22	37	22	37	22	37	22	37	22	37	22	37	22	37	22	37	22	37	22	37	22	37	22	37	22	37	22	37	22	37	22	37	22	37	22
370	555	4.39915	149.061	149060760_ 555	22	37	22	37	22	37	22	37	22	37	22	37	22	37	22	37	22	37	22	37	22	37	22	37	22	37	22	37	22	37	22	37	22	37	22	37	22	37	22	37	22	37	22	37	22
371	555	4.39915	158.062	158061523_ 555	22	37	22	37	22	37	22	37	22	37	22	37	22	37	22	37	22	37	22	37	22	37	22	37	22	37	22	37	22	37	22	37	22	37	22	37	22	37	22	37	22	37	22	37	22
372	555	4.39915	186.057	186057098_ 555	22	42	45	71	85	77	78	78	79	37	22	37	38	22	39	37	22	37	22	37	22	37	22	37	22	37	22	37	22	37	22	37	22	37	22	37	22	37	22	37	22	37	22	37	22
373	555	4.39915	193.087	193086914_ 555	22	37	22	37	22	37	22	37	22	40	37	42	22	37	22	37	22	37	43	44	42	40	38	47	38	45	44	45	52	48	52	44	42	54	48	48	63	59	58	58	61	57	61	65	65
374	555	4.39915	194.093	194092651_ 555	22	37	22	37	22	37	22	37	22	37	22	37	22	37	22	37	22	37	22	37	22	37	22	37	22	37	22	37	22	37	22	37	22	37	22	37	22	37	22	37	22	37	22	37	22
375	555	4.39915	325.107	325107056_ 555	37	22	37	22	37	22	37	22	37	22	37	22	37	22	37	22	37	22	37	22	37	22	37	22	37	22	37	22	37	22	37	22	37	22	37	22	50	52	45	37	31	38	45	43	40
376	555	4.39915	343.117	343117279_ 555	30	22	31	37	22	37	22	37	22	37	22	37	22	37	22	37	22	37	51	59	43	22	37	22	37	22	37	71	78	61	22	39	34	47	48	46	106	110	106	82	93	82	96	97	89
377	556	4.40675	139.076	139075562_ 556	37	44	22	32	34	32	37	22	31	37	22	37	22	37	22	32	37	22	37	22	37	22	37	22	37	22	37	22	37	22	37	22	37	22	37	22	37	22	37	22	37	22	37	22	37
378	556	4.40675	151.076	151076126_ 556	22	37	22	47	37	22	37	57	22	37	22	37	22	37	22	37	22	37	22	37	22	37	22	37	22	37	22	64	70	60	58	63	55	61	68	60	100	102	89	87	95	84	92	91	87
379	556	4.40675	177.056	177056427_ 556	41	39	43	70	62	73	68	71	71	22	37	22	36	39	42	37	37	22	37	22	37	22	37	22	37	22	37	22	37	22	37	22	37	22	37	22	37	22	37	22	37	22	37	22	37
380	556	4.40675	234.086	234085510_ 556	37	22	37	22	37	22	37	22	37	22	37	22	37	22	37	22	37	22	37	22	37	22	37	22	37	22	37	22	37	22	37	22	37	22	37	22	37	22	37	22	37	22	37	22	37
381	556	4.40675	260.095	260095306_ 556	22	37	22	37	22	37	22	37	22	37	22	37	22	37	22	37	22	37	22	37	22	37	22	37	22	37	22	37	22	37	22	37	22	37	22	37	22	37	22	37	22	37	22	37	22
382	556	4.40675	261.077	261077484_ 556	22	37	22	37	22	37	22	37	22	37	22	37	22	37	22	37	22	37	22	37	22	37	22	37	22	37	22	37	22	37	22	37	22	37	22	37	22	37	22	37	22	37	22	37	22
383	556	4.40675	337.127	337126556_ 556	22	37	22	37	22	37	22	37	22	37	22	37	22	37	22	37	22	37	22	37	22	37	22	37	22	37	22	37	22	37	22	37	22	37	22	37	22	37	22	37	22	37	22	37	22
384	557	4.41435	152.08	152080185_ 557	37	22	37	22	37	22	37	22	37	22	37	22	37	22	37	22	37	22	37	22	37	22	37	22	37	22	37	22	37	22	37	22	37	22	37	22	37	22	37	22	37	22	37	22	37
385	557	4.41435	233.08	233080032_ 557	37	22	37	22	37	22	37	22	37	22	37	22	37	22	37	22	37	22	37	22	37	22	37	38	22	37	22	82	78	70	63	67	79	84	75	80	96	95	83	87	96	85	93	93	99
386	557	4.41435	331.08	331079712_ 557	37	22	37	22	37	22	37	22	37	49	43	47	22	37	22	37	22	37	22	37	22	65	67	60	77	78	74	62	63	59	65	63	59	57	48	53	37	22	37	22	37	22	37	22	37
387	558	4.42195	123.044	123043839_ 558	22	37	34	103	37	51	37	34	22	37	22	37	22	37	22	37	22	37	22	37	22	37	22	37	22	37	22	37	49	22	37	22	37	22	37	22	37	22	52	49	37	49	51	22	50
388	558	4.42195	123.081	123080521_ 558	37	37	22	103	37	51	37	34	22	37	22	37	22	37	22	37	22	37	22	37	22	37	22	37	22	37	22	37	22	37	40	22	39	37	39	22	58	54	56	51	57	37	55	56	22
389	558	4.42195	125.06	125059608_ 558	37	22	37	22	37	22	37	22	37	22	52	37	22	37	22	37	53	22	37	22	45	49	37	50	22	37	22	47	41	45	37	42	22	43	37	22	37	22	37	40	40	22	37	22	37
390	558	4.42195	138.064	138063690_ 558	48	89	33	63	69	65	58	59	61	37	30	44	76	64	36	63	49	52	35	37	42	37	41	32	35	43	38	22	37	38	22	31	41	48	37	43	37	22	31	31	37	37	36	22	37
391	558	4.42195	168.079	168079269_ 558	32	22	37	35	22	37	36	22	37	33	30	37	22	37	22	37	22	36	36	37	22	36	37	22	37	22	37	35	22	31	37	22	37	22	37	22	37	22	37	22	37	22	37	22	37
392	558	4.42195	169.087	169086548_ 558	37	258	254	22	37	22	37	157	22	75	70	73	37	181	37	37	22	37	77	74	77	66	64	67	44	44	36	162	165	155	150	148	145	162	159	151	210	212	188	188	210	188	213	207	222
393	558	4.42195	170.091	170090591_ 558	37	22	30	37	22	40	37	43	37	22	37	22	37	22	37	37	22	37	22	37	22	37	33	22	37	22	37	22	37	22	37	22	37	22	37	22	37	22	37	22	37	22	37	22	37
394	558	4.42195	179.108	179108109_ 558	22	37	22	37	22	37	22	37	22	37	22	37	22	37	22	37	22	37	22	37	22	37	22	37	22	37	22	35	37	22	37	22	37	22	37	22	68	64	64	45	57	50	51	48	37
395	558	4.42195	180.112	180111923_ 558	22	37	22	37	22	37	22	37	22	37	47	22	37	22	37	40	53	30	22	37	22	37	22	37	22	37	22	37	22	37	37	22	37	38	22	37	22	37	22	37	22	37	22	37	22
396	558	4.42195	211.096	211096329_ 558	22	37	22	37	22	37	22	37	22	37	22	37	22	37	22	37	22	37	22	37	22	37	22	37	22	37	22	37	44	22	37	22	37	22	37	34	22	37	22	37	22	37	22	37	22
397	558	4.42195	234.083	234082779_ 558	22	37	22	37	22	37	22	37	22	37	22	37	22	37	22	37	22	37	22	37	22	37	22	37	22	37	22	37	22	37	22	37	22	37	22	37	22	37	22	37	22	37	22	37	22
398	559	4.42955	137.06	137060028_ 559	77	72	68	37	22	37	22	37	22	45	46	43	37	22	37	22	37	22	37	22	37	22	37	22	37	22	37	68	58	56	38	42	45	46	49	45	162	166	149	119	134	127	109	105	106
399	560	4.43715	107.048	107048378_ 560	22	37	32	35	34	35	45	37	33	137	93	102	22	37	49	22	37	22	293	271	284	306	313	308	191	199	193	238	252	220	263	252	248	250	243	229	229	240	218	218	258	224	242	235	227
400	560	4.43715	124.05	124050377_ 560	69	72	22	91	37	40	34	76	22	33	37	22	57	37	61	78	22	37	89	22	75	30	94	31	37	22	55	84	81	37	22	66	62	70	68	55	52	37	54	57	65	49	49	22	49
401	560	4.43715	271.118	271117676_ 560	74	37	57	22	69	72	37	22	37	22	37	22	37	22	37	22	37	22	37	22	37	22	37	22	63	37	22	37	22	37	51	22	37	22	37	22	37	22	47	37	22	50	37	22	42
402	560	4.43715	283.095	283094849_ 560	37	22	37	22	37	34	22	37	22	37	22	37	22	37	22	37	22	37	22	37	22	37	22	37	22	37	22	37	22	37	22	37	22	37	22	37	22	37	22	37	22	37	22	37	22
403	561	4.44475	120.081	120080582_ 561	688	635	643	710	712	703	666	666	666	514	509	493	618	644	630	731	731	739	629	640	623	517	523	548	599	652	620	381	413	365	518	559	494	544	534	555	464	478	440	450	533	474	521	569	553
404	561	4.44475	172.114	172114349_ 561	50	45	49	58	58	53	42	49	50	37	22	37	22	37	22	42	46	37	22	37	22	37	22	37	22	37	22	37	22	37	22	37	22	37	22	37	22	37	22	37	22	37	22	37	22
405	561	4.44475	245.129	245129013_ 561	472	487	487	531	522	523	464	512	496	333	319	321	383	423	426	489	489	478	429	403	430	351	351	376	387	400	385	247	255	239	367	368	356	349	345	348	312	318	285	297	335	296	355	358	340
406	561	4.44475	295.159	295159485_ 561	37	22	37	22	37	22	37	22	37	22	37	22	37	22	37	22	37	22	37	22	37	22	37	22	37	22	37	22	37	22	37	22	37	22	37	22	37	22	37	22	37	22	37	22	33
407	562	4.45235	246.131	246131119_ 562	79	83	79	85	86	89	74	78	82	58	43	48	58	51	74	59	88	79	76	71	76	61	61	58	68	66	65	37	44	22	59	65	62	47	67	51	37	60	53	54	60	55	41	57	57
408	562	4.45235	324.103	324103333_ 562	37	22	37	22	37	22	37	22	37	22	37	22	37	22	37	22	37	22	37	22	37	22	37	22	37	22	37	22	37	22	37	22	37	22	37	22	37	22	37	22	37	22	37	22	37
409	563	4.45995	130.066	130065674_ 563	65	60	55	94	91	96	95	99	99	87	88	88	79	77	83	59	37	55	55	60	60	84	81	78	89	86	91	57	52	50	90	101	85	86	74	87	87	59	81	83	62	74	65	67	66
410	563	4.45995	278.079	278079010_ 563	22	37	22	37	22	37	22	37	22	37	22	37	22	37	22	37	22	37	22	37	22	37	47	22	37	22	37	22	37	22	37	22	37	22	37	22	37	22	37	22	37	22	37	22	37
411	563	4.45995	397.149	397149048_ 563	37	22	37	22	37	22	37	22	37	87	85	77	74	71	71	22	37	22	106	95	104	104	99	112	64	65	60	74	65	63	98	98	90	75	73	74	37	43	39	40	47	40	85	89	89
412	564	4.46755	219.065	219065231_ 564	37	22	37	22	37	22	37	22	37	22	37	22	37	22	37	22	37	22	37	22	37	30	22	37	22	37	22	37	22	37	22	37	22	37	22	37	22	37	22	37	22	37	22	37	22
413	564	4.46755	221.047	221046936_ 564	37	22	37	22	37	22	37	22	37	22	37	22	37	22	37	22	37	22	37	22	37	57	61	56	22	37	22	37	22	37	52	55	51	22	37	22	37	22	37	22	37	22	37	22	37
414	564	4.46755	277.085	277085327_ 564	37	22	37	22	37	22	37	22	37	213	218	203	52	57	60	22	37	22	214	226	228	355	363	356	189	179	180	253	253	215	264	278	268	214	195	191	229	217	203	154	178	170	173	37	171
415	565	4.47515	248.092	248092453_ 565	22	37	22	37	22	37	22	37	22	37	22	37	22	37	22	37	22	37	22	37	22	37	22	37	22	37	22	37	22	37	22	37	22	37	22	37	32	32	22	37	22	37	22	37	22
416	565	4.47515	249.102	249101608_ 565	37	22	37	22	37	22	37	22	37	22	37	22	37	22	37	22	37	22	37	22	37	22	37	22	37	22	37	22	37	22	37	22	37	22	37	34	22	37	22	37	22	37	22	37	22
417	565	4.47515	316.086	316086365_ 565	37	22	37	22	37	22	37	22	37	22	37	22	37	22	33	37	22	37	22	37	22	37	22	37	22	37	22	37	22	37	22	37	22	37	22	37	42	40	22	42	54	47	43	42	41
418	565	4.47515	401.119	401119324_ 565	37	22	37	22	37	22	37	22	37	22	37	22	37	22	37	22	37	22	37	22	37	22	37	22	37	22	37	22	37	22	37	22	37	22	37	22	37	22	37	22	37	22	37	22	37
419	567	4.49035	257.174	257173553_ 567	41	38	45	22	37	22	37	22	37	50	40	53	44	40	39	22	37	22	37	22	51	43	41	49	47	53	45	45	44	36	40	34	38	42	40	36	48	37	39	38	47	44	40	38	32
420	567	4.49035	629.297	629296753_ 567	22	62	37	22	37	22	56	37	51	22	37	51	31	67	75	63	71	22	37	40	22	37	22	37	22	50	60	78	71	68	37	22	37	22	37	22	55	48	39	37	22	37	38	39	38
421	568	4.49795	221.082	221081757_ 568	22	37	22	37	22	37	22	37	22	37	22	37	22	37	22	37	22	37	22	37	22	37	22	37	22	37	22	37	22	37	22	37	22	37	22	37	22	37	22	37	22	37	22	37	22
422	568	4.49795	275.054	275054016_ 568	37	22	37	22	37	22	37	22	37	22	37	22	37	22	37	22	37	22	37	22	37	40	49	54	22	37	22	37	22	37	22	37	22	37	22	37	22	37	22	37	22	37	22	37	22
423	568	4.49795	379.139	379138794_ 568	37	22	37	22	37	22	37	22	37	22	37	22	37	22	37	22	37	22	37	22	37	22	37	22	37	22	37	22	37	22	37	22	37	22	37	22	37	22	37	22	37	22	37	22	37
424	569	4.50555	259.062	259061554_ 569	37	22	37	22	37	22	37	22	37	22	37	22	37	22	37	22	37	22	127	123	134	129	122	119	37	22	37	86	92	88	85	84	75	48	57	53	67	69	63	45	45	46	37	22	37
425	569	4.50555	310.13	310129791_ 569	37	22	37	22	37	22	37	22	37	22	37	37	22	37	22	37	22	37	22	37	40	38	22	37	22	37	22	95	92	99	93	89	92	98	81	90	100	102	113	104	97	97	115	112	114
426	569	4.50555	371.079	371078918_ 569	37	22	37	22	37	22	37	22	37	22	37	22	37	22	37	22	37	22	91	90	99	86	79	84	37	22	37	57	63	55	48	49	47	22	37	22	40	39	42	37	22	37	22	37	22
427	570	4.51315	191.036	191035934_ 570	35	37	22	54	37	52	22	37	22	44	37	22	37	22	37	51	22	48	37	22	37	40	44	49	22	37	22	37	22	37	22	37	22	37	37	22	37	22	37	22	37	30	22	37	22
428	570	4.51315	193.083	193082855_ 570	22	37	22	37	22	37	22	37	22	37	22	37	22	37	22	37	22	37	22	37	22	37	22	37	22	37	22	37	22	37	22	37	22	37	22	37	22	37	22	37	22	37	22	37	22
429	570	4.51315	231.067	231066666_ 570	22	37	22	37	22	37	22	37	22	58	60	70	37	22	37	22	37	22	37	22	37	63	65	66	41	38	38	58	50	53	61	50	49	39	41	41	37	40	44	22	37	22	37	22	37
430	570	4.51315	249.095	249094513_ 570	22	37	22	37	22	37	22	37	22	37	22	37	22	37	22	37	22	37	22	37	22	37	22	37	22	37	22	37	22	37	22	37	36	22	37	37	22	37	22	37	22	37	22	37	37
431	570	4.51315	292.119	292118927_ 570	37	22	37	22	37	22	37	22	37	68	74	68	22	35	37	22	37	22	86	79	87	83	83	84	45	44	42	190	209	184	180	176	180	182	166	181	245	251	214	199	216	198	222	218	222
432	570	4.51315	293.112	293112030_ 570	22	37	22	37	22	37	22	37	22	37	22	38	37	22	37	22	37	22	37	22	55	44	37	22	37	22	37	51	65	56	57	53	50	59	60	57	68	65	59	61	69	69	136	66	66
433	570	4.51315	311.135	311135040_ 570	22	37	22	37	22	37	22	37	22	37	22	37	22	37	22	37	22	37	22	37	22	37	22	37	22	37	22	37	22	37	22	37	22	37	22	37	22	37	22	37	22	37	22	37	22
434	570	4.51315	349.129	349129028_ 570	22	37	22	37	22	37	22	37	22	37	22	37	22	37	22	37	22	37	22	37	22	37	22	37	22	37	22	37	22	37	22	37	22	37	22	37	22	37	22	37	22	37	22	37	22
435	571	4.53025	154.992	154991898_ 571	37	22	37	22	41	45	37	22	37	22	42	37	37	22	37	22	37	22	37	22	37	22	37	22	37	22	37	22	37	22	37	37	22	37	22	38	37	22	32	32	37	22	37	37	22
436	571	4.53025	251.127	251126511_ 571	37	37	38	22	37	22	37	22	37	68	58	70	55	49	56	22	37	22	74	69	76	71	81	80	77	78	82	70	75	62	69	70	68	70	74	74	73	76	67	78	75	76	73	74	74
437	571	4.53025	287.057	287057343_ 571	22	37	22	37	22	37	22	37	22	37	22	37	22	37	22	37	22	37	85	79	87	83	84	85	22	37	22	55	61	55	44	43	47	37	22	37	41	42	43	22	37	22	37	22	37
438	571	4.53025	332.111	332111420_ 571	22	37	22	37	22	37	22	37	22	37	22	37	22	37	22	37	22	37	22	37	22	37	22	37	22	37	22	48	53	50	50	47	37	50	49	40	56	56	58	52	59	53	65	64	59
439	571	4.53025	333.113	333113220_ 571	37	22	37	22	37	22	37	22	37	22	37	22	37	22	37	22	37	22	37	22	37	22	37	22	37	22	37	22	37	22	37	22	37	22	37	22	37	22	37	22	30	37	22	37	22
440	572	4.53795	227.128	227127975_ 572	49	65	51	37	22	37	43	22	37	44	36	22	37	22	37	34	22	31	31	37	43	22	31	31	37	38	49	22	37	38	22	37	36	33	22	33	37	22	32	37	22	32	35	37	22
441	572	4.53795	713.422	713422180_ 572	149	94	108	56	22	37	22	112	37	22	37	22	37	22	37	22	37	22	37	22	37	22	37	22	37	22	37	22	37	22	37	22	37	22	37	22	37	22	37	22	37	22	37	22	37
442	573	4.54555	136.076	136075592_ 573	22	37	22	37	22	40	37	44	22	37	22	37	22	37	22	37	22	37	22	37	22	37	22	37	22	37	22	37	22	37	22	37	22	37	22	37	22	37	22	37	22	37	22	37	22
443	573	4.54555	153.054	153053818_ 573	37	22	37	22	37	22	37	22	37	22	37	22	37	22	37	22	37	22	30	37	22	39	37	32	22	37	22	37	22	37	30	22	37	41	22	43	37	42	22	37	37	22	37	22	37
444	573	4.54555	165.091	165091339_ 573	37	22	37	22	37	22	37	22	37	22	37	22	37	22	37	22	37	22	37	22	37	22	37	22	37	22	37	22	37	22	37	22	37	22	37	22	37	22	37	22	37	22	37	22	37
445	573	4.54555	191.071	191071304_ 573	35	22	37	54	22	52	37	22	37	44	22	37	22	37	22	51	37	48	22	37	22	70	37	22	66	37	22	37	22	37	22	37	22	37	37	22	152	37	149	125	22	134	129	136	131
446	573	4.54555	225.147	225146530_ 573	22	37	22	37	22	37	22	37	22	37	22	37	22	37	22	37	22	37	22	37	22	40	46	50	41	35	44	37	22	37	22	37	22	37	22	37	22	37	22	37	22	37	32	22	35
447	573	4.54555	235.097	235096603_ 573	37	22	37	22	37	22	37	22	37	22	37	22	37	22	37	22	37	22	58	65	66	66	53	65	41	43	38	91	100	81	103	107	106	83	80	75	135	133	117	96	108	100	113	105	96
448	573	4.54555	266.102	266101715_ 573	66	61	65	93	97	87	103	102	102	69	57	70	95	108	84	91	88	91	59	47	56	51	46	45	46	51	47	43	46	37	48	49	49	51	53	48	34	38	35	36	48	34	46	41	40
449	573	4.54555	443.188	443188232_ 573	37	22	37	22	37	22	37	22	37	22	37	22	37	22	37	22	37	22	37	22	37	22	31	37	22	37	22	37	22	37	22	37	22	37	31	22	37	22	37	22	37	22	37	22	37
450	574	4.55315	303.05	303049713_ 574	37	22	37	22	37	22	34	37	22	37	30	34	22	37	22	37	22	37	22	37	22	37	22	37	22	37	22	37	22	37	22	37	22	37	22	37	22	37	22	37	22	37	22	37	22
451	574	4.55315	331.207	331206909_ 574	37	22	37	22	37	22	37	22	37	22	37	22	37	22	37	22	37	22	37	22	37	22	37	22	37	22	37	22	37	22	37	22	37	22	37	22	37	22	37	22	37	22	37	22	37
452	574	4.55315	407.098	407098114_ 574	37	22	37	22	37	22	37	22	37	22	37	22	37	22	37	22	37	22	37	22	37	22	41	37	22	37	22	37	22	37	22	37	22	37	22	37	22	37	22	37	22	37	22	37	22
453	574	4.55315	429.08	429079895_ 574	37	22	37	22	37	22	37	22	37	22	37	22	37	22	37	22	37	22	37	22	37	40	43	22	37	22	37	22	37	22	37	22	37	22	37	22	37	22	37	22	37	22	37	22	37
454	574	4.55315	445.107	445107483_ 574	22	37	22	37	22	37	22	37	22	37	22	37	22	37	22	37	22	37	22	37	22	37	22	37	22	37	22	37	22	37	22	37	22	37	22	37	22	37	22	37	22	37	22	37	22
455	575	4.56075	221.046	221046249_ 575	22	37	22	37	22	37	22	37	22	37	22	37	22	37	22	37	22	37	76	64	74	186	185	189	22	37	22	111	37	103	122	132	124	67	101	67	85	83	83	53	70	53	49	50	49
456	575	4.56075	263.056	263056213_ 575	37	22	37	22	37	22	37	22	37	22	317	293	47	55	51	37	22	37	22	238	37	672	704	698	269	272	272	401	391	367	457	454	435	353	360	369	332	340	321	232	240	226	214	211	207
457	575	4.56075	273.042	273042328_ 575	37	22	37	22	37	22	37	22	37	22	37	22	37	22	37	22	37	22	49	44	56	51	44	50	37	37	22	41	49	46	42	47	43	41	36	37	42	44	52	38	49	38	48	43	47
458	576	4.56835	127.039	127038887_ 576	37	22	37	22	37	22	33	36	37	22	37	22	37	37	45	30	22	32	250	223	248	275	279	297	37	22	37	272	326	264	184	203	190	22	147	127	153	145	137	96	114	109	95	100	102
459	576	4.56835	273.169	273169250_ 576	37	22	113	37	22	37	22	37	22	101	37	22	37	37	43	22	37	22	56	37	58	40	22	109	40	45	44	37	115	22	37	22	37	22	37	36	47	22	37	22	105	37	42	22	37
460	576	4.56835	285.142	285141571_ 576	22	37	22	37	39	22	37	38	22	37	22	37	22	37	22	37	22	37	22	37	22	37	22	37	22	37	22	37	22	37	22	37	22	37	22	37	22	37	22	37	22	37	22	37	22
461	576	4.56835	313.164	313164215_ 576	192	204	199	22	151	143	37	22	37	22	51	48	37	41	42	51	54	22	37	22	37	22	48	56	37	42	43	48	46	22	46	52	46	42	42	47	51	50	49	37	22	37	22	37	22
462	576	4.56835	441.176	441176392_ 576	37	22	37	22	37	22	37	22	37	22	39	37	36	22	37	22	37	22	40	48	52	47	42	45	37	36	22	37	22	37	51	47	44	22	37	22	37	22	37	22	37	22	40	42	40
463	577	4.57595	177.019	177019379_ 577	22	37	22	37	22	37	22	37	22	94	96	94	37	22	37	22	37	22	37	22	43	154	156	37	74	71	77	88	22	95	111	107	110	103	93	95	37	22	72	63	37	61	51	59	57
464	577	4.57595	179.036	179035675_ 577	37	22	37	22	37	22	37	22	37	103	105	107	22	37	22	37	22	37	62	57	22	37	38	37	22	37	22	37	22	89	37	22	37	22	37	22	37	22	37	22	63	37	22	37	22
465	577	4.57595	203.036	203035812_ 577	22	37	22	37	22	37	22	37	22	37	22	37	22	37	22	37	22	37	22	37	22	37	22	37	22	37	22	37	22	37	22	37	22	37	22	37	22	37	22	37	22	37	22	37	22
466	577	4.57595	205.015	205015167_ 577	37	22	37	22	37	22	37	22	37	71	72	68	22	37	22	37	22	37	38	22	43	37	22	37	22	37	22	69	37	79	22	37	22	77	75	81	37	22	37	22	37	22	41	37	42
467	577	4.57595	217.051	217051056_ 577	37	22	37	22	37	22	37	22	37	136	136	145	22	37	22	37	22	37	91	87	130	266	250	260	81	22	37	149	136	152	185	185	187	22	37	22	111	108	105	90	90	95	81	79	88
468	577	4.57595	284.141	284140503_ 577	22	37	22	37	22	37	22	37	22	37	22	37	22	37	22	37	22	37	22	37	22	37	22	37	22	37	22	37	22	37	22	37	22	37	22	37	22	37	22	37	22	37	22	37	22
469	578	4.58355	123.043	123043404_ 578	37	37	22	103	37	51	37	34	22	37	22	37	22	37	22	37	22	37	22	37	22	37	22	37	22	37	22	37	22	48	37	22	37	22	37	22	52	37	22	37	22	37	22	37	22
470	578	4.58355	137.024	137024002_ 578	37	22	37	22	37	22	37	22	37	83	87	22	37	22	37	22	37	22	265	259	263	245	267	261	128	130	100	320	335	313	197	177	184	162	176	166	153	163	149	96	37	131	32	22	139
471	578	4.58355	159.071	159070877_ 578	74	67	65	61	58	57	72	63	66	22	37	22	52	49	45	45	50	50	37	22	37	22	37	22	37	22	37	22	37	22	37	22	37	22	37	22	37	22	45	37	22	37	22	48	37
472	578	4.58355	216.124	216124100_ 578	1176	1212	1186	1018	987	985	1154	1091	1115	780	803	827	1086	1042	1069	1046	1046	1073	760	787	749	563	553	578	566	575	602	662	660	669	516	530	500	600	586	586	499	483	493	563	582	568	569	598	582
473	578	4.58355	217.126	217125824_ 578	143	158	149	127	122	133	144	37	22	96	98	76	137	136	136	134	136	134	74	103	103	47	70	72	75	68	74	83	99	89	68	65	76	61	100	73	70	37	61	71	114	68	82	22	80
474	578	4.58355	329.159	329158569_ 578	219	264	271	241	232	230	223	223	227	129	98	106	76	80	77	57	80	98	37	22	37	87	92	94	92	96	100	67	70	67	89	73	73	76	73	74	83	99	95	89	99	85	75	76	74
475	578	4.58355	430.243	430243500_ 578	952	939	921	733	754	766	856	851	858	661	644	629	831	882	883	847	873	845	618	618	642	475	469	476	471	462	475	543	559	522	419	425	433	498	470	469	411	397	380	441	502	470	472	468	478
476	578	4.58355	431.247	431247375_ 578	232	223	229	183	37	180	166	227	180	22	161	151	175	212	184	183	185	204	159	37	22	113	109	103	117	37	22	37	116	22	103	109	37	112	22	37	22	37	22	92	126	37	22	37	22
477	579	4.59115	534.118	534118469_ 579	22	37	22	37	22	37	22	37	22	37	37	22	37	22	37	22	37	22	37	22	37	22	37	22	37	22	37	22	37	22	37	22	37	22	37	22	37	22	37	22	37	22	37	22	37
478	580	4.59875	139.039	139038940_ 580	22	44	37	32	34	32	22	37	31	22	37	22	37	22	37	32	22	37	43	46	38	98	22	37	22	57	37	90	90	22	37	22	37	22	37	22	37	59	63	22	37	22	37	22	37
479	580	4.59875	211.097	211096741_ 580	37	22	37	22	37	22	37	22	37	22	37	22	37	22	37	22	37	22	37	22	37	22	37	22	37	22	37	22	37	22	37	22	37	22	37	22	37	22	37	22	37	22	37	22	37
480	581	4.60635	119.049	119049454_ 581	43	43	44	37	50	22	52	37	22	37	42	22	39	45	46	42	38	37	22	37	22	37	22	37	22	37	35	22	37	22	37	22	37	22	37	22	37	22	37	22	37	22	37	22	37
481	582	4.61395	157.061	157061447_ 582	22	37	22	30	31	39	38	47	37	36	22	37	22	37	22	37	42	22	40	51	42	37	31	40	41	43	40	22	38	37	58	66	74	70	74	65	81	68	64	70	77	71	71	75	68
482	582	4.61395	202.108	202108398_ 582	22	83	83	70	37	22	81	88	84	37	22	37	34	37	32	36	30	39	22	37	22	37	22	37	22	37	22	37	22	37	22	37	22	37	22	37	22	37	22	37	22	37	22	37	22
483	582	4.61395	203.081	203081039_ 582	22	37	22	37	22	37	22	37	22	37	22	37	22	37	22	37	22	37	22	37	22	37	22	37	22	37	22	37	22	37	37	47	41	40	37	47	47	40	42	44	51	45	40	49	47
484	582	4.61395	217.098	217097946_ 582	22	37	22	37	22	37	22	37	22	37	22	37	22	37	22	37	22	37	22	60	64	37	39	22	41	37	52	22	52	37	80	74	79	82	83	90	73	68	82	102	57	57	96	93	104
485	582	4.61395	246.102	246102448_ 582	184	37	262	269	265	303	22	344	37	76	78	77	77	93	80	73	85	71	210	213	203	163	153	161	221	226	226	163	169	155	321	316	316	351	335	339	356	359	339	349	387	361	366	346	357
486	582	4.61395	247.103	247102844_ 582	22	37	22	37	22	67	37	22	37	55	54	60	61	61	61	59	53	62	98	83	96	75	78	71	105	109	105	75	78	80	129	137	146	148	159	144	151	145	139	149	163	152	157	155	157
487	582	4.61395	269.092	269091583_ 582	37	22	37	22	37	22	37	22	37	109	108	125	123	123	125	108	106	107	245	248	260	193	191	229	271	281	269	193	204	194	328	355	368	408	399	375	374	349	356	380	421	403	375	392	373
488	582	4.61395	271.152	271151978_ 582	101	106	103	83	83	83	84	95	84	49	51	58	45	50	56	50	40	49	22	37	22	62	53	64	56	58	49	48	60	43	54	56	58	63	37	54	60	59	56	39	57	45	51	42	22
489	582	4.61395	316.086	316085754_ 582	22	37	22	37	22	37	22	37	22	37	22	37	22	37	33	22	37	22	37	22	37	22	37	22	37	22	37	22	37	22	37	47	44	52	44	43	22	37	44	22	37	22	37	22	37
490	583	4.62155	160.077	160076981_ 583	37	22	37	22	37	22	37	22	37	22	37	22	37	22	37	22	37	22	37	22	37	22	37	22	37	22	37	22	37	22	37	22	37	22	37	36	32	22	37	22	33	37	22	32	37
491	583	4.62155	189.093	189092560_ 583	35	37	22	54	37	52	22	37	22	37	22	37	22	37	22	37	22	37	50	22	37	22	37	22	37	38	51	22	37	22	37	45	22	67	53	58	37	22	37	22	37	65	47	22	37
492	583	4.62155	218.106	218105927_ 583	22	37	22	37	22	37	22	37	22	65	64	56	60	75	66	64	56	63	157	161	159	132	134	128	168	183	175	133	130	125	231	247	236	271	260	264	268	249	250	237	284	278	270	262	267
493	583	4.62155	245.091	245091049_ 583	36	22	43	44	34	70	37	69	22	37	22	37	22	37	22	37	22	37	69	74	71	47	49	45	68	70	71	56	56	54	115	101	111	116	122	111	122	126	110	121	121	119	123	124	129
494	583	4.62155	267.115	267115387_ 583	191	217	211	314	289	315	322	289	285	459	492	505	533	452	466	472	497	515	358	407	395	384	380	379	438	450	462	302	290	327	469	483	494	488	517	508	320	304	347	432	420	440	501	532	506
495	583	4.62155	268.118	268118439_ 583	37	36	22	42	47	49	56	49	37	77	84	84	93	77	81	92	65	65	56	67	64	67	65	59	75	79	76	40	39	46	79	80	68	88	86	89	53	52	54	72	68	76	90	89	82
496	583	4.62155	277.072	277072235_ 583	22	37	22	37	22	37	22	37	22	82	76	81	37	22	37	22	37	22	45	55	54	164	162	172	67	71	67	99	115	102	101	99	107	75	69	62	82	81	83	52	58	53	33	40	42
497	583	4.62155	327.101	327101379_ 583	22	37	22	37	22	37	22	37	22	37	22	37	22	37	22	37	22	37	22	37	22	37	22	37	22	37	22	37	22	37	22	37	22	37	22	37	22	37	22	37	22	37	22	37	22
498	584	4.62912	179.072	179071518_ 584	22	37	22	37	22	37	22	37	22	37	22	37	22	37	22	37	22	37	22	37	22	37	22	37	22	37	22	37	22	37	22	37	22	37	22	37	34	33	22	37	37	36	41	43	35
499	584	4.62912	249.185	249184677_ 584	22	37	22	37	22	37	22	37	22	37	22	37	22	37	22	37	22	37	22	37	22	37	22	37	22	37	22	37	22	37	22	37	22	37	22	37	22	37	22	37	22	37	22	37	22
500	584	4.62912	270.095	270094940_ 584	22	37	22	37	22	37	22	37	22	37	22	37	22	37	22	37	22	37	22	37	22	37	22	37	22	37	22	37	22	37	41	44	45	52	48	46	45	46	46	58	56	53	51	57	45
501	584	4.62912	311.183	311182678_ 584	37	22	37	22	37	22	37	22	37	22	37	22	37	22	37	22	37	22	37	22	37	22	37	22	37	22	37	22	37	22	37	22	37	22	37	22	37	22	37	22	37	22	37	22	31
502	584	4.62912	369.223	369222900_ 584	22	37	22	37	22	37	22	37	22	37	22	37	22	37	22	37	22	37	22	37	22	37	22	37	22	37	22	37	22	37	22	37	22	37	22	37	22	37	22	37	22	37	22	37	22
503	585	4.63675	231.066	231066101_ 585	22	37	22	37	22	37	22	37	22	37	22	37	22	37	22	37	22	37	22	37	22	37	22	37	22	37	22	37	22	40	37	22	37	22	37	22	37	22	37	22	37	22	37	22	37
504	585	4.63675	265.098	265098419_ 585	305	305	310	482	506	494	524	522	531	373	352	350	479	524	538	467	467	480	298	294	302	215	224	231	266	264	260	209	230	203	246	249	245	278	284	278	173	172	164	215	221	220	254	259	236
505	585	4.63675	379.077	379076691_ 585	22	37	22	37	22	37	22	37	22	37	22	37	22	37	22	37	22	37	22	37	46	22	37	40	64	64	61	22	37	22	66	82	82	106	94	83	87	84	84	99	107	106	97	102	89
506	585	4.63675	535.124	535124146_ 585	37	22	37	22	37	22	37	22	37	37	22	37	22	37	22	37	22	37	22	37	22	37	22	37	22	37	22	37	22	37	22	37	22	37	22	37	22	37	22	37	22	37	22	37	22
507	586	4.64435	107.084	107083679_ 586	22	37	32	35	34	35	45	37	33	22	37	22	37	22	37	22	37	22	37	22	37	22	37	22	37	22	37	22	37	22	37	22	37	22	37	22	37	22	37	22	37	22	37	22	37
508	586	4.64435	131.086	131085938_ 586	22	37	22	37	22	30	34	33	37	22	37	22	37	22	37	22	37	33	22	37	22	37	22	37	22	37	22	37	22	37	22	37	22	37	22	37	22	37	22	37	22	37	22	37	22
509	586	4.64435	135.045	135044617_ 586	22	37	22	37	22	37	22	37	22	37	22	37	22	37	22	37	22	37	22	37	22	37	22	37	22	37	22	37	22	37	22	37	22	37	22	37	22	37	22	37	22	37	22	37	22
510	586	4.64435	149.098	149097794_ 586	37	22	37	22	37	22	37	22	37	22	37	22	37	22	37	22	37	22	37	22	37	22	37	22	37	22	37	22	37	22	37	22	37	22	37	22	37	22	37	22	37	22	37	22	37
511	586	4.64435	151.076	151075806_ 586	22	37	22	47	37	22	37	57	22	37	22	37	22	37	22	37	22	37	22	37	22	37	22	37	22	37	22	37	22	37	22	37	22	37	22	37	22	37	22	37	22	37	22	37	22
512	586	4.64435	163.04	163040131_ 586	22	37	22	83	37	89	22	37	22	37	22	37	22	37	22	37	22	37	22	37	22	81	77	37	22	37	22	37	22	37	22	37	22	37	22	37	22	37	22	37	22	37	22	37	22
513	586	4.64435	224.102	224101807_ 586	22	37	22	37	22	37	22	37	22	37	22	37	22	37	22	37	22	37	22	37	22	37	22	37	22	37	22	40	38	48	37	22	37	22	37	22	41	45	57	58	46	59	54	58	51
514	586	4.64435	263.085	263084991_ 586	22	37	22	37	22	37	22	37	22	37	22	37	22	37	22	37	22	37	22	37	22	37	22	37	22	37	22	37	22	37	22	37	22	37	22	37	22	37	22	37	22	37	22	37	22
515	586	4.64435	421.076	421075714_ 586	37	22	37	22	37	22	37	22	37	22	37	22	37	22	37	22	37	22	37	22	37	22	37	22	37	22	37	22	37	22	37	22	37	22	37	22	37	22	37	22	37	22	37	22	37
516	586	4.64435	505.166	505165710_ 586	37	22	37	22	37	22	37	22	37	22	37	22	37	22	37	22	37	22	37	22	37	22	37	22	37	22	37	22	37	22	37	22	37	22	37	22	37	22	37	22	37	22	37	22	37
517	587	4.65195	137.097	137096924_ 587	37	22	37	22	37	22	37	22	37	22	37	22	37	22	37	22	37	22	37	22	37	22	37	22	37	22	37	22	37	22	37	22	37	22	37	22	37	22	37	22	37	22	37	22	37
518	587	4.65195	149.06	149060410_ 587	22	37	22	37	22	37	22	37	22	37	22	37	22	37	22	37	22	37	22	37	22	37	22	37	22	37	22	51	47	53	37	22	37	22	37	37	70	69	69	70	61	66	63	66	69
519	587	4.65195	150.062	150062439_ 587	37	22	37	22	37	22	37	22	37	22	37	22	37	22	37	22	37	22	37	22	37	22	37	22	37	22	37	22	37	22	37	22	37	22	37	22	37	22	37	22	37	22	37	22	37
520	587	4.65195	163.076	163076080_ 587	22	37	22	83	37	89	22	37	22	37	22	37	22	37	22	37	22	37	22	37	22	81	77	37	22	37	22	37	22	37	22	37	22	37	22	37	22	37	22	37	22	37	22	37	22
521	587	4.65195	177.092	177091873_ 587	22	37	22	37	22	37	22	37	22	37	22	37	22	37	22	37	22	37	22	37	22	37	22	37	22	37	22	37	22	37	22	37	22	37	22	37	22	37	22	37	22	37	22	37	22
522	587	4.65195	192.103	192103363_ 587	22	37	22	37	22	37	22	37	22	37	22	37	22	37	22	37	22	37	22	37	22	37	22	37	22	37	22	37	22	37	22	37	22	37	22	37	22	37	22	37	22	37	22	37	22
523	587	4.65195	206.09	206089874_ 587	37	22	37	22	37	22	37	22	37	22	37	22	37	22	37	22	37	22	37	22	37	22	37	22	37	22	37	22	37	22	37	22	37	22	37	22	59	55	42	44	50	40	42	42	43
524	587	4.65195	241.109	241108536_ 587	22	37	22	37	22	37	22	37	22	37	22	37	22	37	22	37	22	37	22	37	22	37	22	37	22	37	22	37	22	37	22	37	22	37	22	37	31	33	22	37	22	37	22	37	22
525	587	4.65195	301.199	301199341_ 587	123	128	126	102	111	67	97	106	115	60	80	81	81	68	88	70	75	76	55	55	66	70	63	57	77	73	75	56	64	53	53	59	58	59	63	54	58	60	57	62	48	58	54	49	50
526	587	4.65195	320.08	320079773_ 587	37	22	37	22	37	22	37	22	37	22	37	22	37	22	37	22	37	22	37	22	37	22	37	22	37	22	37	22	37	22	37	22	37	22	37	22	37	22	37	22	37	30	22	37	22
527	587	4.65195	336.053	336053284_ 587	22	37	22	37	22	37	22	37	22	37	22	37	22	37	22	37	22	37	22	37	22	37	22	37	22	37	22	37	22	37	22	37	22	37	22	37	22	37	22	37	22	37	22	37	22
528	588	4.65955	135.081	135081024_ 588	63	64	66	66	67	71	22	42	50	37	22	37	22	37	22	37	45	36	22	37	22	37	22	37	22	37	22	37	22	37	22	37	22	37	22	37	34	39	22	37	22	37	22	37	22
529	588	4.65955	177.02	177019943_ 588	22	37	22	37	22	37	22	37	22	37	22	37	22	37	22	37	22	37	49	44	22	47	37	172	37	22	37	22	76	37	22	37	22	37	22	37	54	77	22	37	57	22	37	22	37
530	588	4.65955	210.022	210022369_ 588	22	37	22	37	22	37	22	37	22	37	22	37	22	37	22	37	22	37	22	37	22	37	22	37	22	37	22	42	37	42	22	37	22	37	22	37	22	30	37	22	37	22	37	22	37
531	588	4.65955	321.131	321131073_ 588	122	137	139	160	179	176	107	106	119	71	78	70	47	48	38	100	107	110	56	56	56	37	22	37	22	37	22	36	41	37	59	64	59	60	56	51	43	56	42	22	37	22	42	38	40
532	589	4.66715	193.087	193086731_ 589	22	37	22	37	22	37	22	37	22	37	22	37	22	37	22	37	22	37	22	37	22	37	22	37	22	37	22	37	22	37	22	37	22	37	22	37	22	37	22	37	22	37	22	37	22
533	589	4.66715	276.058	276058380_ 589	37	22	37	22	37	22	37	22	37	22	37	22	37	22	37	22	37	22	37	22	37	22	37	22	37	22	37	22	37	22	37	22	37	22	37	22	37	22	37	22	37	22	37	22	37
534	590	4.67475	154.991	154991394_ 590	22	40	37	41	22	37	22	37	22	37	22	37	22	37	22	37	22	37	22	40	40	38	37	42	22	37	22	36	37	22	37	39	22	37	35	22	37	22	37	22	37	37	22	37	22
535	590	4.67475	191.108	191108307_ 590	35	37	22	54	37	52	22	37	22	37	22	37	22	37	22	51	37	48	22	37	22	37	22	37	22	37	22	37	22	37	22	37	22	37	22	37	22	37	22	37	22	37	22	37	22
536	591	4.68235	293.172	293171967_ 591	37	22	37	22	37	22	37	22	37	22	37	22	37	22	37	22	37	22	37	22	37	22	37	22	37	22	37	22	37	22	37	22	37	22	37	22	37	22	37	22	37	22	37	22	37
537	592	4.68995	205.086	205086349_ 592	120	84	87	37	22	37	22	37	22	56	57	50	37	22	37	22	37	22	37	22	37	22	37	22	37	22	37	233	262	219	122	129	126	153	160	144	431	404	298	295	320	286	302	290	290
538	592	4.68995	223.096	223095551_ 592	74	22	130	37	49	22	37	38	22	37	120	111	74	71	73	69	70	22	76	83	79	76	70	66	37	22	37	347	329	355	210	224	218	244	257	243	371	374	468	429	405	453	444	439	442
539	592	4.68995	257.082	257081696_ 592	22	37	22	37	22	37	22	37	22	37	22	37	22	37	22	37	22	37	22	37	22	37	22	37	22	37	22	37	22	37	22	37	22	37	22	37	22	37	22	37	22	37	22	37	22
540	593	4.69755	179.109	179108978_ 593	37	22	37	22	37	22	37	22	37	22	37	22	37	22	37	22	37	22	37	22	37	22	37	22	37	22	37	22	37	22	37	22	37	22	37	22	37	22	37	22	37	22	37	22	37
541	593	4.69755	273.169	273169312_ 593	125	86	37	66	73	59	81	62	86	22	88	93	115	85	122	95	99	99	137	94	142	114	83	37	126	131	126	77	22	70	65	64	98	109	72	106	105	93	67	73	37	73	105	79	74
542	593	4.69755	345.16	345160217_ 593	86	92	37	50	22	73	61	66	63	37	22	37	22	37	22	37	22	37	22	37	22	37	22	37	22	37	22	37	22	37	22	37	22	37	22	37	22	37	22	37	22	37	22	37	22
543	593	4.69755	373.092	373091888_ 593	37	22	37	22	37	22	37	22	37	22	37	22	37	22	37	22	37	22	37	22	37	22	37	22	37	22	37	22	37	22	37	22	37	22	37	22	37	22	37	22	37	22	37	22	37
544	594	4.70525	103.052	103051796_ 594	22	37	22	37	22	37	22	37	22	37	22	37	31	22	37	22	37	22	37	22	37	22	37	22	37	22	31	37	22	37	22	37	39	39	22	37	22	37	22	37	31	22	37	30	22
545	594	4.70525	130.066	130065704_ 594	37	22	37	22	37	22	37	22	37	22	37	22	37	22	37	22	37	22	37	22	37	22	37	22	37	22	37	22	37	22	37	22	37	22	37	22	37	22	37	22	37	22	37	22	37
546	594	4.70525	154.992	154992325_ 594	48	37	22	37	22	37	49	22	37	22	37	22	37	35	37	40	22	37	22	37	22	37	22	37	22	37	38	22	37	22	37	22	37	22	37	22	37	37	22	37	34	22	37	22	37
547	594	4.70525	329.104	329103546_ 594	37	22	37	22	37	22	37	22	37	22	37	22	37	22	37	22	37	22	37	22	37	22	37	22	37	22	37	22	37	22	37	22	37	22	37	22	37	22	37	22	37	22	37	22	37
548	595	4.71285	309.131	309130768_ 595	22	37	22	37	22	37	22	37	22	37	22	37	22	37	22	37	22	37	22	37	22	37	22	37	22	37	22	37	22	37	22	37	22	37	22	37	22	39	37	22	37	22	37	22	37
549	595	4.71285	337.161	337161469_ 595	33	22	37	22	37	22	37	22	37	38	22	37	44	39	43	53	50	52	38	22	37	22	37	22	37	41	38	22	38	37	22	37	22	37	22	37	22	30	37	22	35	37	22	37	32
550	595	4.71285	511.124	511123840_ 595	37	22	37	22	37	22	37	22	37	22	37	22	37	22	37	22	37	22	37	22	37	22	37	22	37	22	37	22	37	22	37	22	37	22	37	22	37	22	37	22	37	22	37	22	37
551	596	4.72045	140.071	140070984_ 596	37	22	37	22	37	22	37	32	22	37	22	37	22	37	22	37	22	37	22	37	22	37	22	37	22	37	22	37	22	37	22	37	22	37	22	37	22	37	22	37	22	37	22	37	22
552	596	4.72045	158.082	158082352_ 596	37	22	37	22	37	22	37	22	37	49	48	44	22	39	36	42	50	45	47	48	54	37	22	46	48	52	49	37	22	37	54	51	22	50	46	40	49	49	37	40	44	35	37	48	39
553	596	4.72045	193.052	193051514_ 596	22	37	22	37	22	37	22	37	22	37	22	37	22	37	22	37	22	37	22	37	22	43	37	48	22	37	22	37	22	37	22	37	22	37	22	37	22	37	22	37	22	37	22	37	22
554	596	4.72045	210.121	210121063_ 596	22	37	22	37	22	37	22	37	22	37	22	37	22	37	22	37	22	37	22	37	22	37	22	37	22	37	22	37	22	37	22	37	22	37	22	37	22	37	22	37	22	37	22	37	22
555	596	4.72045	253.11	253110397_ 596	22	37	22	37	22	37	22	37	22	37	22	37	22	37	22	37	22	37	22	37	22	37	22	37	22	37	22	37	22	37	22	37	22	37	22	37	22	37	22	37	22	37	22	37	22
556	596	4.72045	254.108	254107880_ 596	22	37	22	37	22	37	22	37	30	22	37	22	37	22	37	22	37	22	37	22	37	22	37	22	37	22	37	22	37	22	37	22	37	22	37	22	37	22	37	22	37	22	41	41	37
557	596	4.72045	327.113	327112885_ 596	37	22	37	22	37	22	37	22	37	22	37	22	37	22	37	22	37	22	37	22	37	22	37	22	37	22	37	22	37	22	37	22	37	22	37	22	37	22	37	22	37	22	37	22	37
558	596	4.72045	330.178	330177673_ 596	43	45	37	22	40	37	22	37	22	37	22	37	22	37	22	37	22	37	22	37	22	37	22	37	22	37	22	37	22	37	22	37	22	37	22	37	22	37	22	37	22	37	22	37	22
559	597	4.72805	123.044	123043716_ 597	22	37	37	103	22	51	37	34	37	55	72	64	89	106	105	22	37	22	47	72	81	56	49	37	67	69	62	64	71	22	51	48	49	53	62	48	37	22	48	42	32	55	52	43	49
560	597	4.72805	127.039	127039078_ 597	37	22	37	22	37	22	33	36	37	83	84	89	22	62	73	30	37	32	152	135	120	450	442	525	143	102	122	177	216	171	312	305	319	177	218	202	282	278	233	207	239	207	224	226	217
561	597	4.72805	149.023	149022644_ 597	37	22	107	37	22	37	22	125	37	22	37	22	37	22	37	22	37	22	37	22	37	154	158	181	22	37	22	37	66	40	91	117	102	76	85	65	95	103	88	78	91	22	83	37	82
562	597	4.72805	151.04	151039520_ 597	22	37	22	47	37	22	37	57	22	37	22	37	22	37	22	37	22	37	22	37	22	79	81	85	37	48	22	37	22	37	44	52	60	22	56	52	47	45	47	42	37	37	37	42	36
563	597	4.72805	179.036	179035614_ 597	37	22	37	22	37	22	37	22	37	22	37	22	37	22	37	22	37	22	37	22	66	169	169	173	62	64	69	66	73	41	113	107	110	90	91	85	77	76	75	69	37	74	70	62	64
564	597	4.72805	203.036	203035553_ 597	22	37	22	37	22	37	22	37	22	72	72	73	37	22	37	22	37	22	53	48	50	124	123	129	59	62	63	73	50	73	79	82	81	60	63	57	63	63	56	47	51	43	45	45	47
565	597	4.72805	205.015	205014938_ 597	22	37	22	37	22	37	22	37	22	37	22	37	22	37	22	37	22	37	22	37	22	104	107	103	52	57	65	37	65	22	76	78	71	37	22	37	52	54	53	58	50	46	22	41	37
566	597	4.72805	221.046	221045914_ 597	37	22	37	22	37	22	37	22	37	83	70	74	22	37	22	37	22	37	22	37	22	350	352	384	99	95	88	37	126	22	238	247	237	159	174	143	204	207	185	166	182	169	176	170	175
567	597	4.72805	245.047	245047394_ 597	36	22	43	44	34	70	37	69	22	37	22	37	22	37	22	37	158	22	58	86	87	37	22	37	60	22	37	81	90	77	117	119	117	86	87	82	100	100	96	81	85	81	82	78	82
568	597	4.72805	263.056	263056488_ 597	37	22	37	22	37	22	37	22	37	276	187	185	22	37	22	37	22	37	262	60	260	1289	1344	1513	384	382	342	22	518	37	903	903	905	616	611	540	818	834	696	571	706	616	650	633	618
569	597	4.72805	279.122	279121857_ 597	180	197	207	177	175	190	175	174	180	181	180	174	163	181	184	192	190	193	188	200	190	172	170	172	170	186	167	154	164	153	158	146	146	151	150	146	141	133	131	134	156	140	141	142	148
570	597	4.72805	285.041	285040894_ 597	22	37	22	37	22	37	22	37	22	37	22	37	22	37	22	37	22	37	22	37	22	57	58	76	37	22	37	22	37	22	44	41	37	22	37	22	37	35	32	22	31	37	32	22	34
571	597	4.72805	295.153	295152649_ 597	37	22	37	22	37	22	37	22	37	41	45	44	22	37	22	37	22	37	98	83	84	114	111	117	58	59	62	127	132	122	144	141	138	106	105	104	146	157	156	113	113	108	120	115	109
572	597	4.72805	311.117	311117401_ 597	22	37	22	37	22	37	22	37	22	37	22	37	22	37	22	37	22	37	22	37	22	37	22	37	22	37	22	37	22	37	22	37	22	37	22	37	22	37	22	37	22	37	22	37	22
573	597	4.72805	389.087	389087128_ 597	37	22	37	22	37	22	37	22	37	22	37	22	37	22	37	22	37	22	37	22	37	73	79	83	22	37	22	37	22	37	52	45	50	22	37	22	47	44	39	37	32	22	37	22	32
574	597	4.72805	411.069	411069275_ 597	37	22	37	22	37	22	37	22	37	22	37	22	37	22	37	22	37	22	37	22	37	153	157	165	22	48	35	49	60	46	105	111	114	72	72	64	91	87	81	71	84	80	81	71	74
575	597	4.72805	427.04	427040131_ 597	22	37	22	37	22	37	22	37	22	37	22	37	22	37	22	37	22	37	22	37	22	37	48	36	22	37	22	37	22	37	22	37	22	37	22	37	22	37	22	37	22	37	22	37	22
576	598	4.73565	217.051	217051163_ 598	37	22	37	22	37	22	37	22	37	22	37	22	37	22	37	22	37	22	37	22	37	22	37	22	37	98	100	22	37	61	22	101	37	125	122	117	22	37	22	37	22	37	22	37	22
577	598	4.73565	235.097	235096893_ 598	37	22	37	22	37	22	37	22	37	22	37	22	48	60	37	50	48	51	22	37	22	37	22	37	22	37	22	37	22	37	22	37	22	37	22	37	22	37	22	37	22	37	22	37	22
578	598	4.73565	296.155	296155090_ 598	37	22	37	22	37	22	37	22	37	22	37	22	37	22	37	22	37	22	37	22	37	22	37	22	37	22	37	22	37	22	37	22	37	22	37	22	37	22	37	22	37	22	37	22	37
579	598	4.73565	378.161	378160736_ 598	37	22	37	22	37	22	37	22	37	22	37	22	37	22	37	22	37	22	37	22	37	22	37	22	37	22	37	22	37	22	37	22	37	22	37	22	37	22	37	22	37	22	37	22	37
580	599	4.74325	169.073	169073090_ 599	37	22	37	22	37	22	37	22	37	22	37	22	37	22	37	22	37	22	41	37	22	45	37	50	22	37	22	42	46	47	37	22	37	22	37	22	37	35	37	22	37	22	40	37	41
581	599	4.74325	325.103	325102661_ 599	37	22	37	22	37	22	37	22	37	22	37	22	37	22	37	22	37	22	37	22	37	22	37	22	37	22	37	22	37	22	37	22	37	22	37	22	37	52	22	37	22	37	22	37	22
582	599	4.74325	396.164	396164093_ 599	37	22	37	22	37	22	37	22	37	22	37	22	37	22	37	22	37	22	37	22	37	22	37	22	37	22	37	22	37	22	37	22	37	22	37	22	37	22	37	22	37	22	37	22	37
583	600	4.75085	469.327	469327423_ 600	118	114	111	88	37	82	83	78	87	22	37	22	37	22	37	22	37	22	37	33	22	37	22	37	22	37	22	37	22	37	22	37	22	37	22	37	22	37	22	37	22	37	22	37	22
584	601	4.76785	139.039	139038712_ 601	37	44	22	32	34	32	37	22	31	37	22	37	22	37	42	32	22	37	151	152	157	22	37	32	22	37	52	22	37	72	65	70	67	22	37	22	37	22	37	22	37	22	30	37	51
585	601	4.76785	261.113	261112762_ 601	22	37	22	37	22	37	22	37	22	37	22	37	22	37	22	37	22	37	22	37	22	37	22	37	22	37	22	37	22	37	22	37	22	37	22	37	22	37	22	37	22	37	22	37	22
586	601	4.76785	343.111	343110992_ 601	30	37	31	22	37	22	37	22	37	22	37	22	37	22	37	22	37	22	37	22	37	22	37	22	37	22	37	22	37	22	37	22	37	22	37	22	37	22	37	22	37	22	37	22	37
587	601	4.76785	627.281	627281372_ 601	22	62	37	66	22	37	56	22	51	37	74	51	111	67	75	63	71	88	67	40	22	55	48	56	37	50	60	86	88	83	85	76	79	50	56	59	118	121	114	76	90	77	83	75	81
588	602	4.77545	166.034	166033813_ 602	37	22	37	22	37	22	37	22	37	22	37	22	37	22	37	22	37	31	89	82	91	60	65	68	66	75	75	90	93	81	85	78	79	71	72	76	104	104	97	113	125	112	91	91	101
589	602	4.77545	268.098	268098022_ 602	22	37	22	37	22	37	22	37	22	37	22	37	22	37	22	37	22	37	22	37	22	37	22	37	22	37	22	37	22	37	22	37	22	37	22	37	22	37	22	37	22	37	22	37	22
590	602	4.77545	306.134	306133881_ 602	37	22	37	22	37	22	37	22	37	22	37	22	37	22	37	22	37	22	37	22	37	22	37	22	37	22	37	22	37	22	37	22	37	22	37	22	37	22	37	22	37	22	37	22	37
591	603	4.78305	307.151	307150574_ 603	22	37	22	37	22	37	22	37	22	37	22	37	22	37	22	37	22	37	22	37	22	37	22	37	22	37	22	37	22	37	22	37	22	37	22	37	38	39	39	22	38	37	35	38	35
592	603	4.78305	345.224	345223755_ 603	112	114	115	84	89	92	76	89	91	22	37	22	37	62	52	22	37	22	37	22	37	22	37	22	41	37	22	37	22	37	22	37	22	37	22	37	22	37	31	22	37	22	37	22	37
593	604	4.79065	107.048	107048332_ 604	22	37	32	35	34	35	45	37	33	56	60	48	22	37	22	37	22	37	22	226	240	268	275	279	71	76	68	241	255	229	189	177	180	148	141	138	179	185	180	124	133	121	56	110	62
594	604	4.79065	219.066	219066483_ 604	37	22	37	22	37	22	37	22	37	50	46	45	22	37	22	37	22	37	129	142	148	108	150	163	135	138	140	157	161	144	172	179	171	153	156	150	161	169	166	153	140	165	163	174	168
595	604	4.79065	343.13	343130310_ 604	22	37	22	37	22	37	22	37	22	37	22	37	22	37	22	37	22	37	22	37	22	37	22	37	22	37	22	37	22	37	22	37	22	37	22	37	22	37	22	37	22	37	22	37	22
596	604	4.79065	361.162	361161835_ 604	22	37	22	37	22	37	22	37	22	37	22	37	22	37	22	37	22	37	22	37	22	37	22	37	22	37	22	37	22	37	22	37	22	37	22	37	22	37	22	37	22	37	22	37	22
597	605	4.79825	385.115	385114899_ 605	22	37	22	37	22	37	22	37	22	37	22	37	22	37	22	37	22	37	22	37	22	37	22	37	22	37	22	37	22	37	22	37	22	37	22	37	22	37	22	37	22	37	22	37	22
598	605	4.79825	415.164	415163513_ 605	22	37	22	37	22	37	22	37	22	37	22	37	22	37	22	37	22	37	22	37	22	37	22	37	22	37	22	37	22	37	22	37	22	37	22	37	22	37	22	37	22	37	22	37	22
599	606	4.80585	118.066	118066353_ 606	121	107	116	122	122	124	115	121	123	22	37	36	53	58	49	72	76	77	68	68	55	63	63	64	54	48	45	56	54	64	50	55	57	57	48	50	47	22	49	42	35	38	35	36	36
600	606	4.80585	137.024	137024124_ 606	37	22	37	22	37	22	37	22	37	127	22	112	65	68	67	37	22	37	22	37	22	37	22	37	22	37	22	37	22	37	22	37	22	37	22	37	213	22	37	22	122	37	105	124	22
601	606	4.80585	237.11	237110123_ 606	37	22	37	22	37	22	37	22	37	22	37	22	37	22	37	22	37	22	37	22	37	22	37	22	37	22	37	22	37	22	37	22	37	22	37	22	37	22	37	22	37	22	37	22	37
602	606	4.80585	276.093	276093140_ 606	22	37	22	37	22	37	22	37	22	37	22	37	22	37	22	37	22	37	22	37	22	37	22	37	22	37	22	37	22	37	22	37	22	37	22	37	22	37	22	37	22	37	22	37	22
603	607	4.81345	211.097	211097244_ 607	22	37	22	37	22	37	22	37	22	37	22	37	22	37	22	37	22	37	22	37	22	37	22	37	22	37	22	37	22	37	22	37	22	37	22	37	22	37	22	37	22	37	22	37	22
604	607	4.81345	275.09	275090302_ 607	22	37	22	37	22	37	22	37	22	37	22	37	22	37	22	37	22	37	22	37	22	37	22	37	22	37	22	37	22	37	22	37	22	37	22	37	22	37	22	37	22	37	22	37	22
605	608	4.82105	136.072	136072021_ 608	37	22	37	22	37	22	37	22	37	22	37	22	37	22	37	22	37	22	37	22	37	22	37	22	37	22	37	22	37	22	37	22	37	22	37	22	37	22	37	22	37	22	37	22	37
606	608	4.82105	155.072	155072067_ 608	22	37	22	37	31	39	38	47	22	37	22	37	22	37	22	37	42	22	37	22	37	22	37	22	37	22	37	22	37	22	37	22	37	22	37	22	37	22	37	22	37	22	37	22	37
607	608	4.82105	197.08	197079956_ 608	22	37	22	37	22	37	22	37	22	37	22	37	22	37	22	37	22	37	22	37	22	37	39	22	37	22	37	22	37	22	37	22	37	22	37	22	46	50	37	38	50	44	49	50	55
608	609	4.82865	121.101	121100876_ 609	78	95	47	104	101	41	45	89	131	37	37	105	37	36	44	32	107	101	43	49	45	31	112	30	22	69	37	22	49	37	22	40	35	79	57	88	35	32	37	22	30	82	35	37	22
609	609	4.82865	175.114	175113922_ 609	22	37	22	37	22	37	22	37	22	37	22	37	22	37	22	37	22	37	22	37	22	37	22	37	22	37	22	37	22	37	22	37	22	37	22	37	22	37	22	37	22	37	22	37	22
610	609	4.82865	233.09	233090240_ 609	22	37	22	37	22	37	22	37	22	37	22	37	22	37	22	37	22	37	22	37	22	37	22	37	22	37	22	37	33	22	34	37	22	63	40	37	41	44	62	55	43	58	42	59	40
611	609	4.82865	267.119	267119019_ 609	68	63	65	83	37	85	22	81	87	37	22	37	22	37	78	22	76	37	22	75	88	37	55	22	37	22	37	54	22	37	63	22	37	22	37	22	70	63	37	22	37	22	37	22	37
612	609	4.82865	317.096	317095856_ 609	37	22	37	22	37	22	37	22	37	22	37	22	37	22	37	22	37	22	37	22	37	22	37	22	37	22	37	22	37	22	37	22	37	22	37	22	37	22	37	22	37	22	37	22	37
613	609	4.82865	317.195	317194885_ 609	145	181	138	102	146	22	153	121	160	30	37	33	130	126	135	36	135	34	31	33	36	88	33	33	98	105	102	35	99	35	22	33	35	34	35	31	37	22	30	31	80	40	30	87	37
614	610	4.83625	105.068	105068214_ 610	37	22	37	22	37	22	37	22	37	22	37	22	37	22	37	22	37	22	37	22	37	22	37	22	37	22	31	37	22	39	37	22	39	39	37	22	37	22	37	22	32	37	22	30	37
615	610	4.83625	166.088	166087906_ 610	37	22	37	22	37	22	37	22	37	22	37	22	37	22	37	22	37	22	37	22	37	22	37	22	37	22	37	22	37	22	37	22	37	22	37	22	37	22	37	22	37	22	37	22	37
616	610	4.83625	229.087	229086700_ 610	22	37	22	37	22	37	22	37	22	37	22	37	22	37	22	37	22	37	22	37	22	37	22	37	22	37	22	37	22	37	22	37	22	37	22	37	22	37	22	37	22	37	22	37	22
617	610	4.83625	293.141	293141083_ 610	22	37	22	37	22	37	22	37	22	37	22	37	22	37	22	37	22	37	22	37	22	37	22	37	22	37	22	37	22	37	22	37	22	35	37	22	37	22	37	22	34	37	22	37	39
618	611	4.84385	121.066	121065582_ 611	22	37	22	37	22	37	22	37	22	37	22	37	22	37	22	37	22	37	22	37	22	37	22	37	22	37	22	37	22	37	22	37	22	37	22	37	22	37	22	37	22	37	22	37	22
619	611	4.84385	193.086	193085983_ 611	37	22	43	37	22	37	22	40	45	47	44	41	37	41	45	22	37	22	37	22	37	41	22	34	42	37	35	22	37	37	43	43	44	46	42	43	22	37	22	36	37	43	61	51	22
620	611	4.84385	353.136	353135712_ 611	37	22	37	22	37	22	37	22	37	22	37	22	37	22	37	22	37	22	37	22	37	22	37	22	37	22	37	22	37	22	37	22	37	22	37	22	37	22	37	22	37	22	37	22	37
621	611	4.84385	397.164	397164337_ 611	22	37	22	37	22	37	22	37	22	37	22	37	22	37	22	37	22	37	22	37	22	37	22	37	22	37	22	37	22	37	22	37	22	37	22	37	22	37	22	37	22	37	22	37	22
622	611	4.84385	398.168	398167542_ 611	37	22	37	22	37	22	37	22	37	22	37	22	37	22	37	22	37	22	37	22	37	22	37	22	37	22	37	22	37	22	37	22	37	22	37	22	37	22	37	22	37	22	37	22	37
623	612	4.85145	399.201	399201447_ 612	62	54	54	46	41	49	22	46	43	37	22	37	22	35	37	22	37	22	37	22	37	22	37	22	37	22	37	22	37	22	37	22	37	22	37	22	37	22	37	22	37	22	37	22	37
624	612	4.85145	445.22	445219513_ 612	37	22	37	22	37	22	37	22	37	22	37	22	37	22	37	22	37	22	37	22	37	22	37	22	37	22	37	41	50	42	60	22	54	65	62	65	69	71	73	37	73	68	69	67	67
625	613	4.85905	446.222	446222229_ 613	37	22	37	22	37	22	37	22	37	22	37	22	37	22	37	22	37	22	37	22	37	22	37	22	37	22	37	22	37	22	37	22	37	22	37	22	37	22	37	22	37	22	37	22	37
626	614	4.86665	119.049	119049492_ 614	203	197	206	175	181	184	188	174	181	77	121	114	109	121	147	135	129	148	138	126	138	70	37	74	89	75	69	22	37	63	22	37	22	65	69	37	69	68	60	22	67	66	54	37	54
627	614	4.86665	193.124	193124176_ 614	37	22	37	22	37	22	37	22	37	22	37	22	37	22	37	22	37	22	37	22	37	22	37	22	37	22	37	22	37	22	37	22	37	22	37	22	37	22	37	22	37	22	37	22	37
628	614	4.86665	329.157	329157410_ 614	345	388	393	328	331	338	306	311	322	217	206	211	167	174	185	123	22	37	22	37	22	178	170	176	184	188	182	37	22	37	22	138	130	147	146	136	148	37	22	37	22	133	37	22	37
629	615	4.87425	167.072	167071609_ 615	22	37	22	37	22	37	22	37	22	37	22	37	22	37	22	37	22	37	22	37	22	37	22	37	22	37	22	37	22	37	22	37	22	37	22	37	22	37	22	37	22	37	22	37	22
630	615	4.87425	192.081	192081360_ 615	37	22	37	22	37	22	37	22	37	22	37	22	37	22	37	22	37	22	37	22	37	22	37	22	37	22	37	22	37	22	37	22	37	22	37	22	37	22	37	22	37	22	37	22	37
631	615	4.87425	217.052	217051849_ 615	22	37	22	37	22	37	22	37	22	75	74	68	44	38	45	37	22	37	109	80	74	127	128	131	106	22	37	66	66	22	93	37	92	22	37	22	69	72	61	68	70	66	70	67	65
632	615	4.87425	305.102	305101807_ 615	67	76	79	66	64	62	72	71	73	49	37	47	51	62	64	57	50	51	54	65	74	38	41	46	40	48	48	50	53	22	35	37	22	37	35	22	42	32	32	37	50	42	37	34	22
633	616	4.88185	137.06	137060013_ 616	22	37	22	37	22	37	22	37	22	37	22	37	22	37	22	37	22	37	22	37	22	37	22	37	22	37	22	37	22	37	22	37	22	37	22	37	22	37	22	37	22	37	22	37	22
634	616	4.88185	143.086	143085892_ 616	37	22	37	22	37	22	37	22	37	22	37	22	37	22	37	22	37	22	37	22	37	22	37	22	37	22	37	22	37	22	37	22	37	22	37	22	37	22	37	22	37	22	37	22	37
635	616	4.88185	145.1	145100281_ 616	37	22	37	22	37	22	37	22	37	22	37	22	37	22	37	22	37	22	37	22	37	22	37	22	37	22	37	22	37	22	37	22	37	22	37	22	30	37	37	22	37	22	37	22	37
636	616	4.88185	161.097	161097473_ 616	76	71	85	83	37	89	22	107	96	37	22	37	22	37	22	82	37	94	22	86	37	81	77	87	22	37	22	37	91	22	37	22	37	22	37	22	37	22	37	22	37	22	37	22	37
637	616	4.88185	171.089	171088684_ 616	22	37	30	22	37	22	37	22	37	22	37	22	37	22	37	22	37	22	37	22	37	67	64	64	22	37	22	64	71	59	69	64	61	45	39	48	79	82	81	46	62	56	57	62	59
638	616	4.88185	174.069	174068726_ 616	22	37	22	37	22	37	22	37	22	37	22	37	22	37	22	37	22	37	22	37	22	37	22	37	22	37	22	37	22	37	22	37	22	37	22	37	22	37	22	37	22	37	22	37	22
639	616	4.88185	177.057	177056885_ 616	22	37	22	37	22	37	22	37	22	37	22	37	22	37	22	37	22	37	22	37	22	37	22	37	22	37	22	37	22	37	22	37	22	37	22	37	22	37	22	37	22	37	22	37	22
640	616	4.88185	178.064	178064148_ 616	22	37	22	37	22	37	22	37	22	37	22	30	37	22	37	22	37	22	37	22	37	22	37	22	37	22	37	22	37	22	37	22	37	22	37	22	37	22	37	22	37	22	37	22	37
641	616	4.88185	179.108	179107864_ 616	37	22	37	22	37	22	37	22	37	22	37	22	37	22	37	22	37	22	37	22	37	22	37	22	37	22	37	22	37	22	37	22	37	22	37	22	37	22	37	22	37	22	37	22	37
642	616	4.88185	189.092	189091904_ 616	35	22	37	54	22	52	37	22	37	22	37	22	37	22	37	22	37	22	37	22	37	22	37	22	37	22	37	54	43	61	58	41	46	47	22	48	79	77	72	88	91	94	124	100	88
643	616	4.88185	207.102	207102081_ 616	22	37	22	37	22	37	22	37	22	37	22	37	22	37	22	37	22	37	22	37	22	37	22	37	22	37	22	119	110	116	95	104	98	96	101	102	193	205	201	218	199	206	265	257	276
644	616	4.88185	208.106	208106094_ 616	22	37	22	37	22	37	22	37	22	34	37	22	37	22	37	22	37	22	37	22	37	38	22	37	22	37	22	37	22	37	22	37	22	37	22	37	22	37	22	37	22	37	22	31	37
645	616	4.88185	251.125	251125015_ 616	22	37	22	37	22	37	22	37	22	37	22	37	22	37	22	37	22	37	22	37	22	37	22	37	22	37	22	45	37	22	37	22	37	22	36	37	22	37	37	36	37	22	38	37	44
646	616	4.88185	373.091	373091370_ 616	22	37	22	37	22	37	22	37	22	37	22	37	22	37	22	37	22	37	22	37	22	37	22	37	22	37	22	37	22	37	22	37	22	37	22	37	22	37	22	37	22	37	22	37	22
647	616	4.88185	511.123	511123383_ 616	22	37	22	37	22	37	22	37	22	37	22	37	22	37	22	37	22	37	22	37	22	37	22	37	22	37	22	37	22	37	22	37	22	37	22	37	22	37	22	37	22	37	22	37	22
648	617	4.88945	127.039	127038933_ 617	22	37	22	37	22	37	33	36	22	37	45	22	56	37	22	40	37	32	22	37	22	37	22	37	22	37	74	22	37	22	97	97	37	83	80	22	82	79	37	63	70	68	22	37	64
649	617	4.88945	151.04	151040298_ 617	37	22	37	47	22	37	22	57	37	22	37	22	37	22	37	22	37	22	37	22	37	22	37	22	37	22	37	22	37	22	37	22	37	22	37	22	37	22	37	22	37	22	37	22	37
650	617	4.88945	175.073	175073181_ 617	37	22	37	22	37	22	37	22	37	22	37	22	37	22	37	22	37	22	37	22	37	22	37	22	37	22	37	22	37	22	37	22	37	22	37	22	37	22	37	22	37	22	37	22	37
651	617	4.88945	179.072	179071945_ 617	22	37	22	37	22	37	22	37	22	37	22	37	22	37	22	37	22	37	22	37	22	37	22	37	22	37	22	37	22	37	22	37	22	37	22	37	22	37	22	37	22	37	22	37	22
652	617	4.88945	190.096	190095917_ 617	35	22	37	54	22	52	37	22	37	44	54	22	37	22	37	51	22	48	37	40	22	37	22	37	22	37	22	43	37	22	37	22	37	37	22	37	22	37	22	37	22	30	37	22	37
653	617	4.88945	289.105	289104614_ 617	37	22	35	37	22	37	22	37	22	37	22	37	22	37	22	37	22	37	22	37	22	37	22	37	22	37	22	48	46	37	38	50	42	50	46	43	50	48	48	58	47	63	50	47	59
654	617	4.88945	290.109	290108917_ 617	37	22	37	22	37	22	37	22	37	22	37	22	37	22	37	22	37	22	37	22	37	22	37	22	37	22	37	22	37	22	37	22	37	22	37	22	37	22	37	22	37	22	37	22	37
655	617	4.88945	303.114	303113770_ 617	37	22	37	22	37	22	34	37	22	37	30	34	22	37	22	37	22	37	22	37	22	37	39	39	22	37	22	42	48	35	61	66	61	46	43	51	77	75	71	56	50	37	60	57	55
656	617	4.88945	389.25	389250061_ 617	64	114	22	37	22	37	22	111	103	69	37	22	87	37	81	22	73	37	76	22	62	79	37	57	22	86	37	22	37	22	37	22	37	22	68	37	22	37	22	37	22	37	22	37	22
657	618	4.89705	169.086	169086212_ 618	22	37	22	37	22	37	22	37	22	37	22	37	22	37	22	37	22	37	22	37	22	37	22	37	22	37	22	37	22	37	22	37	22	37	22	37	22	37	22	37	22	37	22	37	22
658	618	4.89705	267.136	267136017_ 618	22	98	102	37	87	86	69	98	61	92	123	22	37	22	37	76	74	22	37	22	37	127	122	74	89	119	109	22	81	37	122	87	22	103	98	37	107	22	81	75	95	79	37	62	77
659	618	4.89705	319.119	319119080_ 618	22	37	22	37	22	37	22	37	22	37	22	37	22	37	22	37	22	37	22	37	22	37	22	37	22	37	22	37	22	37	22	37	22	37	22	37	22	37	22	37	22	37	22	37	22
660	620	4.91225	121.028	121028076_ 620	22	37	22	37	22	37	22	37	22	37	22	37	22	37	22	37	22	37	22	37	22	37	22	37	22	37	22	37	22	37	22	37	22	37	22	37	22	37	22	37	22	37	22	37	22
661	621	4.91985	139.039	139038651_ 621	22	44	37	32	34	32	22	37	31	63	64	62	22	37	22	32	37	22	43	46	38	37	22	32	66	37	82	60	58	22	37	22	37	79	79	79	59	22	37	49	60	54	30	58	22
662	621	4.91985	211.098	211098114_ 621	22	37	22	37	22	37	22	37	22	37	22	37	22	37	22	37	22	37	22	37	22	37	22	37	22	37	22	37	22	37	22	37	22	37	22	37	22	37	22	37	22	37	22	37	22
663	621	4.91985	429.189	429189240_ 621	22	37	22	37	22	37	22	37	22	37	22	37	22	37	22	37	22	37	22	37	22	37	22	37	22	37	22	37	22	37	22	37	22	37	22	37	22	37	22	37	22	37	22	37	22
664	622	4.92745	318.991	318990692_ 622	37	22	37	22	37	22	37	22	37	22	37	22	37	22	37	22	37	22	37	22	37	22	37	22	37	22	37	36	35	22	37	22	37	22	37	22	37	22	37	22	37	22	37	22	37
665	622	4.92745	612.291	612291077_ 622	37	22	37	22	37	22	37	22	37	22	37	22	37	22	37	30	22	37	40	51	22	37	22	37	22	37	22	58	62	61	37	22	37	22	37	22	30	31	37	22	37	22	37	22	37
666	623	4.93505	237.113	237113068_ 623	37	22	37	22	37	22	37	22	37	22	37	22	37	22	37	22	37	22	37	22	37	22	37	22	37	22	37	22	37	22	37	22	37	22	37	22	37	22	37	22	37	22	37	22	37
667	623	4.93505	323.184	323184357_ 623	22	37	22	37	22	37	22	37	22	37	22	37	22	37	22	37	22	37	22	37	22	37	22	37	22	37	22	37	22	37	22	37	22	37	22	37	22	37	22	37	22	37	22	37	22
668	623	4.93505	611.287	611286743_ 623	22	37	22	37	22	37	22	37	22	37	22	37	22	37	22	30	37	22	113	37	125	22	37	22	37	22	37	22	135	115	83	37	22	37	22	60	62	37	22	37	22	37	75	22	78
669	624	4.94265	235.064	235064209_ 624	37	22	37	22	37	22	37	22	37	22	37	37	22	37	22	37	22	37	43	22	39	47	37	37	22	37	22	78	72	37	45	45	41	59	22	58	74	64	68	69	74	63	77	78	37
670	624	4.94265	303.019	303019470_ 624	37	22	37	22	37	22	34	37	22	37	30	34	70	68	74	22	37	22	130	142	133	37	22	37	22	37	22	157	150	157	58	59	54	76	73	74	106	96	91	99	101	92	119	128	122
671	624	4.94265	361.22	361220337_ 624	90	84	86	49	22	71	32	50	74	47	38	37	22	41	49	58	54	53	37	33	22	35	37	33	40	40	41	41	36	43	22	30	37	22	37	22	37	31	22	37	22	37	22	37	22
672	625	4.95025	273.079	273079224_ 625	37	22	37	22	37	22	37	22	37	55	54	58	22	37	22	37	22	37	62	71	63	78	77	85	75	82	75	43	41	22	64	66	71	82	82	83	57	51	55	56	50	51	52	48	56
673	625	4.95025	327.122	327122131_ 625	37	22	37	22	37	22	37	22	37	68	69	65	22	37	22	37	22	37	458	485	478	137	126	148	88	96	96	1065	1046	1027	615	625	605	680	683	664	1499	1488	1496	1117	1166	1095	940	939	944
674	625	4.95025	328.127	328126862_ 625	22	37	22	37	22	37	22	37	22	37	22	37	22	37	22	37	22	37	93	102	88	22	37	22	37	22	37	223	236	222	136	133	129	139	133	128	349	329	340	244	257	247	206	198	204
675	625	4.95025	349.14	349139679_ 625	37	22	37	22	37	22	37	22	37	22	37	22	37	22	37	22	37	22	37	22	37	22	37	22	37	22	37	22	37	22	37	22	37	22	37	22	37	22	37	22	37	22	37	22	37
676	626	4.95785	139.112	139112152_ 626	33	34	36	22	37	37	22	46	37	22	40	37	22	37	22	37	22	37	31	42	41	40	35	22	37	22	37	22	34	36	37	22	37	22	39	37	22	37	22	37	22	37	22	37	22
677	626	4.95785	141.055	141054825_ 626	37	22	37	22	37	22	37	32	22	37	22	37	22	37	22	30	37	22	37	22	37	22	37	22	37	22	37	22	37	22	37	22	37	22	37	22	37	22	37	22	37	22	37	22	37
678	626	4.95785	167.108	167107605_ 626	22	37	22	37	22	37	22	37	22	37	22	37	22	37	22	37	22	37	22	37	22	37	22	37	22	37	22	37	22	37	22	37	22	37	22	37	22	37	22	37	22	37	22	37	22
679	626	4.95785	189.058	189057617_ 626	35	37	22	54	37	52	22	37	22	85	82	76	48	48	44	37	22	37	84	88	89	98	96	99	98	110	105	60	56	59	91	88	98	113	113	106	68	63	61	69	76	69	75	79	69
680	626	4.95785	191.072	191071716_ 626	35	22	37	54	22	52	37	22	37	44	22	37	22	37	22	51	37	48	47	52	50	49	52	59	42	51	45	63	58	59	61	66	66	59	59	51	22	37	22	63	37	61	60	63	61
681	626	4.95785	193.087	193087418_ 626	37	22	37	22	37	22	37	22	37	22	37	22	37	22	37	22	37	22	37	22	37	22	37	22	37	22	37	22	37	22	37	22	37	22	37	22	37	22	37	22	48	37	22	37	37
682	626	4.95785	221.118	221117722_ 626	37	22	37	22	37	22	37	22	37	22	37	22	37	22	37	22	37	22	37	22	37	22	37	22	37	22	37	22	37	22	37	22	37	22	37	22	37	22	37	22	37	22	37	22	37
683	626	4.95785	224.138	224138245_ 626	22	37	22	37	22	37	22	37	22	37	22	37	22	37	22	37	22	37	22	37	22	37	22	37	22	37	22	37	22	37	22	37	22	37	22	37	22	37	22	37	22	37	22	37	22
684	626	4.95785	229.143	229143402_ 626	22	37	22	37	22	37	22	37	22	68	54	64	37	36	22	37	22	37	68	65	76	57	64	63	68	61	62	63	62	50	68	59	69	65	70	57	57	54	55	52	54	51	52	46	40
685	626	4.95785	241.144	241144379_ 626	37	22	37	22	37	22	37	22	37	22	37	22	37	22	37	22	37	22	37	22	37	22	37	22	37	22	37	22	37	22	37	22	37	22	37	22	37	22	37	22	37	22	37	22	37
686	626	4.95785	257.045	257045044_ 626	37	22	37	22	37	22	37	22	37	123	133	120	70	75	78	22	37	22	131	135	125	161	162	166	171	173	166	81	78	79	128	129	119	156	154	150	91	83	80	96	105	95	95	90	94
687	626	4.95785	263.126	263125702_ 626	22	37	22	37	22	37	22	37	22	37	22	37	22	37	22	37	22	37	22	37	22	37	22	37	22	37	22	37	22	37	22	37	22	37	22	37	38	36	34	22	30	37	22	37	22
688	626	4.95785	367.18	367179565_ 626	22	37	22	37	22	37	22	37	22	37	22	37	22	37	22	37	22	37	22	37	22	37	22	37	22	37	22	37	22	37	22	37	22	37	22	37	22	37	22	37	34	22	37	22	37
689	626	4.95785	383.076	383076324_ 626	37	22	37	22	37	22	37	22	37	22	37	22	37	22	37	22	37	22	37	22	37	43	48	46	39	38	40	22	37	22	37	22	37	42	37	34	37	22	37	22	37	22	37	22	37
690	626	4.95785	389.156	389155670_ 626	22	37	22	37	22	37	22	37	22	37	22	37	22	37	22	37	22	37	22	37	22	37	22	37	22	37	22	37	22	37	22	37	22	37	22	37	22	37	22	37	22	37	22	37	22
691	626	4.95785	403.197	403196655_ 626	48	39	54	58	58	22	37	46	54	22	37	22	37	22	37	22	37	22	37	22	37	22	37	22	37	22	37	22	37	22	37	22	37	22	37	22	37	22	37	22	37	22	37	22	37
692	627	4.96545	105.068	105068054_ 627	37	22	37	22	37	22	37	22	37	22	37	22	37	22	37	22	37	22	37	22	37	22	37	22	37	22	31	37	22	39	37	22	39	39	37	22	37	22	37	22	32	37	22	30	37
693	627	4.96545	125.024	125023521_ 627	37	22	37	22	37	22	37	22	37	22	52	37	22	37	22	37	53	22	37	22	45	49	37	50	22	37	22	47	41	45	37	42	22	43	37	22	37	22	37	40	40	22	37	22	37
694	627	4.96545	144.082	144082062_ 627	37	22	37	22	37	22	37	22	37	22	37	22	37	22	37	22	37	22	37	22	37	103	103	112	42	42	43	93	96	94	92	98	102	59	22	47	172	177	164	88	88	85	77	74	76
695	627	4.96545	149.133	149133286_ 627	22	37	22	37	22	37	44	22	37	22	37	22	37	22	37	22	31	37	22	37	22	37	22	37	22	37	22	37	22	37	22	37	22	37	22	37	22	37	22	37	22	32	37	22	37
696	627	4.96545	153.054	153053772_ 627	22	37	22	37	22	37	22	37	22	37	22	37	22	37	22	37	22	37	30	22	37	39	22	37	22	46	37	22	36	37	30	22	37	51	22	51	34	34	37	22	53	37	22	37	48
697	627	4.96545	165.092	165091522_ 627	40	35	44	35	38	44	38	31	42	22	37	22	41	37	39	43	33	40	32	30	22	37	22	37	32	22	34	30	37	22	37	22	30	33	37	22	37	22	37	22	37	22	37	22	37
698	627	4.96545	220.134	220134308_ 627	62	53	58	56	47	53	60	58	58	37	22	37	22	37	22	35	37	22	37	22	37	22	37	22	37	22	37	22	37	22	37	22	37	22	37	22	37	22	37	22	37	22	37	22	37
699	627	4.96545	223.133	223133102_ 627	22	37	22	37	22	37	22	37	22	37	22	37	22	37	22	37	22	37	22	43	37	22	41	51	41	44	37	69	71	61	88	88	86	85	83	85	141	133	114	102	121	110	97	99	97
700	627	4.96545	231.07	231069672_ 627	37	22	37	22	37	22	37	22	37	22	37	22	37	22	37	22	37	22	37	22	37	22	37	22	37	22	37	35	40	22	37	22	37	22	37	22	50	50	37	48	22	37	46	22	37
701	627	4.96545	320.223	320223267_ 627	74	71	67	69	67	64	68	72	73	37	22	37	22	37	22	37	22	37	22	37	22	37	22	37	22	37	22	37	22	37	22	37	22	37	22	37	22	37	22	37	22	37	22	37	22
702	627	4.96545	343.088	343087799_ 627	30	37	31	22	37	22	37	22	37	114	104	97	54	58	54	22	37	22	140	125	134	146	145	148	151	150	137	80	84	80	127	130	127	164	152	144	95	87	89	97	109	100	102	99	90
703	628	4.97305	287.152	287152191_ 628	33	33	39	71	71	67	74	69	76	22	37	22	37	22	37	22	37	22	37	22	37	22	37	22	37	22	37	22	37	22	37	22	37	22	37	22	37	22	37	22	37	22	37	22	37
704	629	4.98065	131.05	131050491_ 629	22	37	22	37	22	37	22	37	22	37	22	37	22	37	22	37	22	37	22	37	22	37	22	37	22	37	22	37	22	37	22	37	22	37	22	37	22	37	22	37	22	37	31	22	37
705	629	4.98065	173.098	173097672_ 629	22	37	22	37	22	37	22	37	22	37	22	37	22	37	22	37	22	37	22	37	22	37	22	37	22	35	37	22	37	22	48	48	49	54	53	48	37	34	33	49	42	42	52	54	53
706	629	4.98065	301.101	301100586_ 629	37	49	46	22	64	60	37	22	57	36	37	22	37	22	37	22	37	22	37	22	37	22	37	22	37	22	37	22	37	69	22	37	22	61	70	69	50	54	58	42	37	51	54	49	22
707	629	4.98065	387.204	387204193_ 629	160	169	161	70	47	81	44	22	69	37	35	38	63	68	37	53	53	61	22	40	37	34	22	61	64	59	35	30	37	35	45	51	45	42	50	22	50	37	22	37	30	35	22	37	37
708	630	4.98825	345.188	345187805_ 630	48	49	55	37	39	37	22	45	37	22	37	22	37	22	37	22	37	22	37	22	37	22	37	22	37	22	37	22	37	22	37	22	37	22	37	22	37	22	37	22	37	22	37	22	37
709	630	4.98825	371.239	371239288_ 630	22	37	22	37	22	37	22	37	22	62	69	53	37	42	37	22	37	22	43	37	52	78	69	71	81	80	70	50	49	57	75	67	65	61	59	71	22	37	53	54	58	22	56	51	57
710	630	4.98825	495.129	495128632_ 630	22	37	22	37	22	37	22	37	22	37	22	37	22	37	22	37	22	37	22	37	22	37	22	37	22	37	22	37	22	37	35	34	22	37	22	39	41	37	44	49	51	42	38	46	53
711	631	5.00535	130.066	130065643_ 631	22	37	22	37	22	37	22	37	22	115	109	99	55	72	53	37	22	37	239	231	239	458	475	502	279	292	276	464	492	457	542	517	509	382	386	371	652	636	620	432	509	420	439	455	462
712	631	5.00535	131.07	131070328_ 631	37	22	37	22	37	22	37	22	37	22	37	22	37	22	37	22	37	22	38	37	22	61	64	61	41	38	38	67	70	67	61	76	68	37	55	22	96	87	99	62	62	65	60	67	64
713	631	5.00535	171.093	171092819_ 631	22	37	30	22	37	22	37	22	37	22	37	22	37	22	37	22	37	22	37	22	37	22	37	22	37	22	37	22	37	22	37	22	37	22	37	22	37	22	37	22	37	22	37	22	37
714	631	5.00535	309.168	309167847_ 631	34	37	22	37	22	37	22	37	22	37	37	22	37	37	22	37	22	37	22	37	47	22	42	39	34	42	37	22	37	22	42	36	39	37	22	37	37	22	37	43	49	22	38	40	42
715	631	5.00535	311.098	311097565_ 631	37	22	37	22	37	22	37	22	37	22	37	22	37	22	37	22	37	22	37	22	37	22	37	22	37	22	37	22	37	22	37	22	37	22	37	22	42	44	43	37	39	22	37	31	38
716	631	5.00535	465.151	465151459_ 631	37	22	37	22	37	22	37	22	37	22	37	22	37	22	37	22	37	22	35	37	22	37	44	42	22	37	22	37	22	37	34	30	36	32	22	40	37	22	37	22	37	22	37	22	37
717	632	5.01295	154.992	154992432_ 632	37	42	22	42	40	37	22	37	51	38	22	37	36	22	37	22	37	22	37	43	22	37	22	37	22	37	22	37	22	37	37	22	37	22	37	22	37	22	37	22	37	22	37	22	37
718	632	5.01295	169.087	169087326_ 632	37	22	37	22	37	22	37	22	37	22	37	22	37	22	37	22	37	22	37	22	37	22	37	22	37	22	37	22	37	22	37	22	37	22	37	22	37	22	37	22	37	22	37	22	37
719	632	5.01295	225.114	225114380_ 632	22	37	22	37	22	37	22	37	22	37	22	37	22	37	22	37	22	37	22	37	22	37	22	37	22	37	22	37	22	37	22	37	22	37	22	37	22	32	37	22	37	22	37	22	37
720	632	5.01295	259.096	259095581_ 632	37	22	37	22	37	22	37	22	37	22	37	22	37	22	37	22	37	22	37	22	37	22	37	22	37	22	37	22	43	37	22	37	22	37	22	37	22	37	42	22	37	22	37	22	37
721	632	5.01295	289.105	289105377_ 632	37	22	37	22	37	22	37	22	37	22	37	22	37	22	37	22	37	22	37	22	37	22	37	22	37	22	37	22	37	22	37	22	37	22	37	22	37	22	37	36	22	37	22	37	22
722	632	5.01295	317.133	317133240_ 632	37	22	37	22	37	22	37	22	37	22	37	22	37	22	37	22	37	22	37	22	37	22	37	22	37	22	37	22	37	22	37	22	37	22	37	22	37	22	37	22	37	22	37	22	37
723	632	5.01295	385.169	385168915_ 632	37	22	37	22	37	33	22	37	22	37	22	37	22	37	22	37	22	37	22	37	22	37	22	37	22	37	22	37	22	37	22	37	22	37	22	37	58	22	37	22	37	22	37	55	22
724	633	5.02055	299.126	299126373_ 633	22	37	22	37	22	37	22	37	22	37	22	37	22	37	22	37	22	37	22	37	22	37	22	37	22	37	22	37	22	37	22	37	22	37	22	37	22	37	22	37	22	37	22	37	22
725	633	5.02055	309.175	309175079_ 633	37	22	37	22	37	22	37	22	37	22	37	22	37	22	37	22	37	22	37	22	47	37	22	37	34	22	37	22	37	22	37	36	22	37	22	37	22	37	22	37	22	37	22	37	22
726	634	5.02815	235.089	235089188_ 634	22	37	22	37	22	37	22	37	22	37	22	37	22	37	22	37	22	37	22	37	22	37	22	37	22	37	22	37	22	37	22	37	22	37	22	37	22	37	22	37	22	37	22	37	22
727	634	5.02815	405.245	405245422_ 634	33	37	22	37	22	37	22	37	22	37	22	37	22	37	22	37	22	37	22	37	22	37	22	37	22	37	22	37	22	37	22	37	22	37	22	37	22	37	22	37	22	37	22	37	39
728	634	5.02815	416.208	416208496_ 634	37	22	37	22	37	22	37	22	37	133	141	145	98	90	91	22	37	22	107	115	112	66	69	72	60	57	60	175	186	171	155	153	151	159	160	159	170	167	180	158	160	149	209	205	211
729	635	5.03575	119.05	119049660_ 635	70	68	71	77	80	37	99	71	22	37	46	41	39	50	60	51	48	22	49	37	38	22	37	22	37	22	37	22	37	22	37	22	37	22	37	22	37	22	37	22	37	22	37	22	37
730	635	5.03575	279.123	279122589_ 635	37	22	37	22	37	22	37	22	37	22	37	22	37	22	37	22	37	22	37	22	37	22	37	22	37	22	37	22	37	22	37	22	37	22	37	22	37	22	37	22	37	22	37	22	37
731	635	5.03575	369.222	369222015_ 635	37	22	37	22	37	22	37	22	37	56	62	60	22	46	46	37	22	36	46	51	50	57	58	59	62	37	57	40	39	48	52	64	57	58	54	58	52	52	46	53	50	47	22	50	54
732	635	5.03575	417.211	417211060_ 635	22	37	22	37	22	53	37	22	37	22	36	37	22	37	22	37	22	37	22	43	37	32	22	37	22	37	22	55	55	51	46	44	37	46	43	51	56	50	22	41	50	40	61	63	60
733	635	5.03575	544.22	544220337_ 635	22	37	22	37	33	22	37	22	39	37	22	37	22	37	22	37	22	37	38	22	37	22	37	37	22	37	22	49	57	54	42	45	44	42	42	55	56	60	61	49	53	45	66	64	65
734	636	5.04335	295.186	295185516_ 636	37	22	37	22	37	22	37	22	37	22	37	22	37	22	37	22	37	22	37	22	37	22	37	36	22	37	22	37	22	37	22	37	22	37	44	22	32	43	37	35	31	38	47	22	37
735	636	5.04335	331.21	331210022_ 636	87	90	99	60	81	82	84	22	61	55	51	51	34	76	77	69	77	56	55	59	54	50	46	50	37	65	22	57	56	51	40	40	47	53	55	46	37	22	50	52	56	53	37	22	37
736	636	5.04335	341.103	341102570_ 636	91	69	86	87	130	65	98	79	69	72	60	61	88	63	107	70	95	81	53	81	67	49	57	47	96	81	60	43	52	47	46	47	79	58	66	78	56	54	44	40	46	42	32	34	46
737	636	5.04335	359.115	359115417_ 636	22	37	22	37	22	37	22	37	22	37	22	37	22	37	22	37	22	37	22	37	22	37	22	37	22	37	22	37	41	36	22	37	22	37	22	37	34	22	40	34	37	22	37	22	37
738	636	5.04335	369.142	369142426_ 636	37	22	37	22	37	22	37	22	37	22	37	22	37	22	37	22	37	22	37	22	37	22	37	22	37	22	37	22	37	22	37	22	37	22	37	22	37	22	37	22	37	22	55	37	22
739	636	5.04335	381.098	381098083_ 636	22	37	22	37	22	37	22	37	22	37	22	37	22	37	22	37	22	37	22	37	22	37	22	37	22	37	22	37	22	37	22	37	22	37	22	37	22	37	22	37	22	37	22	37	22
740	636	5.04335	399.105	399105316_ 636	22	37	22	37	22	37	22	37	22	37	22	37	22	37	22	37	22	37	22	37	22	37	22	37	22	37	22	37	22	37	22	37	22	37	22	37	22	37	22	37	22	37	22	37	22
741	637	5.05095	221.117	221117432_ 637	37	22	37	22	37	22	37	22	37	22	37	22	37	22	37	22	37	22	37	22	37	22	37	22	37	22	37	22	37	22	37	22	37	22	37	22	37	22	37	22	37	22	37	22	37
742	637	5.05095	291.244	291243805_ 637	37	22	37	56	47	50	56	56	63	52	38	50	22	37	22	54	64	60	37	22	37	22	37	34	22	37	22	35	38	37	22	37	22	37	22	37	22	37	22	37	22	37	22	37	22
743	638	5.05855	217.097	217096573_ 638	22	37	22	37	22	37	22	37	22	37	22	37	22	37	22	37	22	37	53	49	50	47	39	59	70	69	77	63	44	22	109	106	105	109	106	106	111	108	105	114	113	107	113	117	113
744	638	5.05855	218.105	218105392_ 638	22	37	22	37	22	37	22	37	22	37	22	37	22	37	22	37	22	37	22	37	22	43	44	50	67	70	67	37	40	35	101	102	103	107	101	108	107	93	100	78	100	103	105	107	97
745	638	5.05855	245.091	245091293_ 638	36	22	43	44	34	70	37	69	22	37	22	37	22	37	22	37	22	37	54	60	54	54	61	59	80	79	82	51	58	49	116	114	113	115	105	116	115	125	116	111	125	116	121	115	119
746	638	5.05855	263.057	263057129_ 638	22	37	22	37	22	37	22	37	22	37	22	37	22	37	22	37	22	37	22	37	22	38	36	46	37	22	37	22	37	22	37	22	37	22	37	22	37	22	37	22	37	22	37	22	37
747	638	5.05855	275.091	275091034_ 638	37	22	37	22	37	22	37	22	37	22	37	22	37	22	37	22	37	22	37	22	37	22	37	22	37	22	37	22	37	22	37	22	37	22	37	22	37	22	37	22	37	22	37	22	37
748	638	5.05855	293.099	293098969_ 638	22	37	22	37	22	37	22	37	22	37	22	37	22	37	22	37	22	37	22	37	22	37	22	37	22	39	37	37	22	37	53	50	59	59	56	55	56	64	45	58	56	53	56	62	56
749	638	5.05855	299.06	299060211_ 638	37	22	37	22	37	22	37	22	37	22	37	22	37	22	37	22	37	22	37	22	37	22	37	22	37	22	37	22	33	37	22	37	22	37	22	37	30	34	22	37	22	37	22	37	22
750	639	5.06615	179.108	179108139_ 639	22	37	22	37	22	37	22	37	22	37	22	37	22	37	22	37	22	37	22	37	22	37	22	37	22	37	22	37	22	37	22	37	22	37	22	37	22	37	22	37	22	37	22	37	22
751	640	5.07375	315.092	315091705_ 640	37	22	37	22	37	22	37	22	37	22	37	22	37	22	37	22	37	22	37	22	37	22	37	22	37	40	22	37	22	37	22	37	22	37	22	37	22	38	37	22	37	22	37	22	37
752	640	5.07375	329.195	329194916_ 640	94	97	103	83	80	80	81	84	79	40	22	37	34	22	37	46	48	49	22	37	22	37	22	37	22	37	22	37	22	37	22	37	22	37	22	37	22	37	22	37	22	37	22	37	22
753	640	5.07375	331.118	331117706_ 640	32	35	31	30	36	36	31	22	33	37	22	37	22	37	22	37	22	31	33	37	22	37	22	37	22	37	35	41	36	40	22	37	22	37	22	37	49	43	50	22	51	45	49	49	48
754	640	5.07375	385.11	385109955_ 640	37	22	37	22	37	22	37	22	37	22	37	22	37	22	37	22	37	22	37	22	37	22	37	22	37	22	37	22	37	22	37	22	37	22	37	22	37	22	37	22	37	22	37	22	37
755	641	5.08135	107.049	107048615_ 641	37	22	32	35	34	35	45	37	33	37	22	37	22	37	22	37	22	37	22	37	22	37	22	37	22	37	22	37	22	37	22	37	22	37	22	37	22	37	22	37	22	37	22	37	22
756	641	5.08135	137.097	137096970_ 641	22	37	22	37	22	37	22	37	22	37	22	37	22	37	22	37	22	37	22	37	22	37	22	37	22	37	22	37	22	37	22	37	22	37	22	37	22	37	22	37	22	37	22	37	22
757	641	5.08135	139.076	139076248_ 641	22	44	37	32	34	32	22	37	31	22	37	22	37	22	37	32	22	37	22	37	22	37	22	37	22	37	22	37	22	37	22	37	22	37	22	37	22	37	22	37	22	37	22	37	22
758	641	5.08135	161.134	161133545_ 641	76	71	85	83	37	89	22	107	96	37	22	37	22	37	22	82	37	94	22	86	37	81	77	87	22	37	22	37	91	22	37	22	37	22	37	22	37	22	37	22	37	22	37	22	37
759	641	5.08135	207.139	207138763_ 641	37	22	37	22	37	22	37	22	37	22	37	22	37	22	37	22	37	22	37	22	37	22	37	22	37	22	37	22	37	22	54	37	22	61	37	22	37	22	70	86	37	22	37	79	22
760	641	5.08135	208.142	208141968_ 641	22	37	22	37	22	37	22	37	22	34	37	22	37	22	37	22	37	22	37	22	37	38	22	37	22	37	22	37	22	37	22	37	22	37	22	37	22	37	22	37	22	37	22	37	22
761	641	5.08135	225.149	225149445_ 641	22	37	22	37	22	37	22	37	22	37	22	37	22	37	22	37	22	37	22	37	22	37	22	37	22	37	22	37	22	37	22	37	22	37	22	37	38	38	22	37	38	22	37	22	37
762	641	5.08135	265.141	265141449_ 641	22	37	22	37	22	37	22	37	22	37	22	37	22	37	22	37	22	37	67	65	68	22	37	63	22	79	37	81	79	76	136	22	103	150	152	151	178	181	174	123	168	157	139	146	138
763	641	5.08135	266.147	266146851_ 641	37	22	37	22	37	22	37	22	37	22	37	22	37	22	37	22	37	22	37	22	37	22	37	22	37	22	37	22	37	22	37	22	37	22	37	22	37	22	37	22	37	22	37	22	37
764	641	5.08135	749.32	749320496_ 641	22	37	22	37	22	37	22	37	22	37	22	37	22	37	22	37	22	37	46	41	44	22	67	74	51	48	48	67	37	60	61	56	53	47	36	47	41	39	33	22	37	22	37	22	37
765	642	5.08895	137.059	137059372_ 642	22	37	22	37	22	37	22	37	22	37	22	37	22	37	22	37	22	37	22	37	22	37	22	37	22	37	22	37	22	37	22	37	22	37	22	37	22	37	22	37	22	37	22	37	22
766	642	5.08895	151.113	151113190_ 642	37	22	37	47	22	37	22	57	37	22	37	22	37	22	37	22	37	22	37	22	37	22	37	22	37	22	37	22	37	22	37	22	37	22	37	22	37	22	37	22	37	22	37	22	37
767	642	5.08895	165.092	165092422_ 642	40	35	44	35	38	44	38	31	42	22	37	22	41	37	39	43	33	40	32	30	22	37	22	37	32	22	34	30	37	22	37	22	30	33	37	22	37	22	37	22	37	22	37	22	37
768	642	5.08895	166.099	166099167_ 642	22	37	22	37	22	37	22	37	22	37	22	37	22	37	22	37	22	37	22	37	22	37	22	37	22	37	22	37	22	37	22	37	22	37	22	37	48	46	44	34	35	40	42	36	38
769	642	5.08895	177.057	177056580_ 642	37	22	37	22	37	22	37	22	37	22	37	22	37	22	37	22	37	22	37	22	37	22	37	22	37	22	37	22	37	22	37	22	37	22	37	22	37	22	37	22	37	22	37	22	37
770	642	5.08895	179.144	179144409_ 642	22	37	22	37	22	37	22	37	22	37	22	37	22	37	22	37	22	37	22	37	22	37	22	37	22	37	22	37	22	37	22	37	22	37	22	37	22	37	22	37	22	37	22	37	22
771	642	5.08895	189.129	189128860_ 642	35	37	22	54	37	52	22	37	22	37	22	37	22	37	22	51	37	22	37	22	37	22	37	22	37	22	37	22	37	22	37	22	37	22	37	22	37	22	37	22	37	22	37	22	37
772	642	5.08895	209.119	209119156_ 642	22	37	22	37	22	37	22	37	22	37	22	34	37	22	37	22	37	22	37	35	34	38	22	37	22	37	22	37	22	37	22	37	22	37	22	37	22	37	22	37	22	37	22	37	31
773	643	5.09655	167.107	167106949_ 643	37	22	37	22	37	22	37	22	37	22	37	22	37	22	37	22	37	22	37	22	37	22	37	22	37	22	37	22	37	22	37	22	37	22	37	22	37	22	37	22	37	22	37	22	37
774	643	5.09655	193.086	193086044_ 643	37	22	37	22	37	22	37	22	37	22	37	22	37	22	37	22	37	22	37	22	37	22	37	22	37	22	37	37	22	37	22	37	22	37	22	37	38	39	35	22	37	22	37	22	36
775	643	5.09655	205.087	205087097_ 643	37	22	37	22	37	22	37	22	37	22	37	22	37	22	37	22	37	22	37	22	37	22	37	22	37	22	37	22	37	22	37	22	37	22	37	22	37	22	37	22	37	22	37	22	37
776	643	5.09655	259.064	259063995_ 643	22	37	22	37	22	37	22	37	22	37	22	37	22	37	22	37	22	37	22	37	22	37	22	37	22	37	22	48	37	50	64	66	59	22	55	37	62	68	22	58	53	55	37	50	53
777	643	5.09655	266.146	266146454_ 643	37	22	37	22	37	22	37	22	37	22	37	22	37	22	37	22	37	22	37	22	37	22	37	22	37	22	37	22	37	22	37	22	37	22	37	22	37	22	37	22	37	22	37	22	37
778	643	5.09655	397.155	397155457_ 643	37	22	37	22	37	22	37	22	37	22	37	22	37	22	37	22	37	22	37	22	37	22	37	22	37	22	37	22	37	22	37	22	37	22	37	22	37	22	37	22	37	22	37	22	37
779	643	5.09655	415.172	415171967_ 643	37	22	37	22	37	22	37	22	37	22	37	22	37	22	37	22	37	22	37	22	37	22	37	22	37	22	37	22	37	22	37	22	37	22	37	22	37	22	37	22	37	22	37	22	37
780	643	5.09655	427.101	427101013_ 643	37	22	37	22	37	22	37	22	37	22	37	22	37	22	37	22	37	22	37	22	37	22	37	22	37	22	37	22	37	22	37	22	37	22	37	22	37	22	37	22	37	22	37	22	37
781	644	5.10417	149.098	149098083_ 644	37	22	37	22	37	22	37	22	37	22	37	22	37	22	37	22	37	22	37	22	37	22	37	22	37	22	37	22	37	22	37	22	37	22	37	22	37	22	37	22	37	22	37	22	37
782	644	5.10417	207.102	207102448_ 644	37	22	37	22	37	22	37	22	37	22	37	22	37	22	37	22	37	22	37	22	37	22	37	22	37	22	37	22	37	22	37	22	37	22	37	22	37	22	37	51	49	47	22	37	52
783	644	5.10417	405.118	405118134_ 644	22	37	22	37	22	37	22	37	22	37	22	37	22	37	22	37	22	37	22	37	22	37	22	37	22	37	22	37	22	37	22	37	22	37	22	37	22	37	22	37	22	37	22	37	22
784	645	5.11175	123.043	123043465_ 645	37	37	22	103	37	51	37	34	22	37	22	37	22	37	22	37	22	37	22	55	58	45	37	22	37	22	37	35	54	22	42	37	51	42	22	37	52	22	49	37	22	45	48	37	41
785	645	5.11175	223.1	223100342_ 645	22	37	22	37	22	37	22	37	22	37	22	37	22	37	22	37	22	37	22	37	22	37	22	37	22	37	22	37	22	37	22	37	22	37	22	37	22	37	22	37	22	37	22	37	22
786	646	5.11935	387.109	387109375_ 646	22	37	22	37	22	37	22	37	22	37	22	37	22	37	22	37	22	37	22	37	22	37	22	37	22	37	22	36	45	41	37	22	37	22	37	22	37	22	37	22	37	22	37	22	37
787	646	5.11935	388.112	388112030_ 646	22	37	22	37	22	37	22	37	22	37	22	37	22	37	22	37	22	37	22	37	22	37	22	37	22	37	22	37	22	37	22	37	22	37	22	37	22	37	22	37	22	37	22	37	22
788	647	5.12695	250.081	250080780_ 647	22	37	22	37	22	37	22	37	22	37	22	37	22	37	22	37	22	37	22	37	22	37	22	37	22	37	22	37	22	37	22	37	22	37	22	37	35	34	22	37	32	22	39	39	37
789	647	5.12695	311.184	311184296_ 647	22	37	22	37	22	37	22	37	22	37	22	37	22	37	22	37	22	37	22	37	22	37	22	37	22	37	22	37	22	37	22	37	22	37	22	37	22	37	22	37	22	37	22	37	22
790	647	5.12695	457.151	457151459_ 647	22	37	22	37	22	37	22	37	22	37	22	37	22	37	22	37	22	37	22	37	22	37	22	37	22	37	22	37	22	37	22	37	22	37	22	37	31	30	22	37	22	37	22	37	22
791	647	5.12695	469.154	469154358_ 647	37	22	37	22	37	22	37	22	37	22	37	22	37	22	37	22	37	22	37	22	37	22	37	22	37	22	37	22	37	22	37	22	37	22	37	22	37	22	37	22	37	22	37	22	37
792	648	5.13455	221.083	221082611_ 648	37	22	37	22	37	22	37	22	37	22	37	22	37	22	37	22	37	22	37	22	37	22	37	22	37	22	37	22	37	22	37	22	37	22	37	22	37	22	37	22	32	37	22	37	22
793	649	5.14215	231.068	231068008_ 649	22	37	22	37	22	37	22	37	22	56	58	58	37	22	37	22	37	22	60	71	68	70	82	80	74	79	74	44	48	48	69	68	62	78	82	74	50	35	44	35	60	56	43	52	43
794	649	5.14215	259.096	259095673_ 649	37	22	37	22	37	22	37	22	37	22	37	22	37	22	37	22	37	22	37	22	37	22	37	22	37	22	37	54	22	37	22	37	22	37	22	37	22	37	22	37	22	37	22	37	22
795	650	5.14975	127.039	127039001_ 650	37	22	37	22	37	22	33	36	37	22	37	41	22	37	22	37	22	32	81	75	37	100	107	107	63	22	37	83	73	76	22	37	83	22	37	72	22	37	22	37	22	37	71	65	22
796	650	5.14975	251.094	251093552_ 650	37	22	37	22	37	22	37	22	37	22	37	22	37	22	37	22	37	22	37	22	37	22	37	22	37	22	37	22	37	22	37	22	37	22	37	22	37	22	37	22	33	47	37	37	37
797	650	5.14975	267.094	267093506_ 650	22	37	22	37	22	37	22	37	22	37	22	37	22	37	22	37	22	37	22	90	89	37	22	66	37	22	37	22	37	63	48	22	47	37	55	38	52	22	37	55	62	47	61	51	54
798	650	5.14975	279.157	279157074_ 650	22	37	22	37	22	37	22	37	22	37	49	45	22	37	22	37	22	37	22	37	22	37	22	37	69	22	69	37	22	37	22	37	22	71	79	37	22	37	22	37	22	71	72	37	75
799	650	5.14975	319.153	319152771_ 650	22	37	22	37	22	37	22	37	22	37	22	37	22	37	22	37	22	37	22	37	22	37	22	37	22	37	22	37	22	37	22	37	22	37	22	37	22	37	22	37	22	37	22	37	22
800	650	5.14975	336.104	336103516_ 650	22	37	22	37	22	37	22	37	22	37	22	37	22	37	22	37	22	37	22	37	22	37	22	37	22	37	22	37	22	37	22	37	22	37	22	37	22	37	22	37	22	37	22	37	22
801	650	5.14975	337.112	337111938_ 650	37	22	37	22	37	22	37	22	37	22	37	22	37	22	37	22	37	22	37	22	37	22	37	22	37	22	37	22	37	22	37	22	37	22	37	22	37	22	37	22	37	22	37	22	37
802	650	5.14975	369.222	369222382_ 650	37	22	37	22	37	22	37	22	37	22	37	22	40	37	22	37	22	37	22	37	22	37	22	37	22	37	22	37	22	37	22	37	22	37	22	38	37	22	37	22	37	22	37	22	37
803	650	5.14975	415.102	415101868_ 650	37	22	37	22	37	22	37	22	37	22	37	22	37	22	37	22	37	22	37	22	37	22	37	22	37	22	37	22	37	22	37	56	60	64	61	65	88	22	94	76	82	37	63	22	61
804	651	5.15735	203.072	203072205_ 651	22	37	22	37	22	37	22	37	22	37	22	37	22	37	22	37	22	37	22	37	22	37	22	37	22	37	22	37	22	37	22	37	22	37	22	37	22	37	22	37	22	37	22	37	22
805	651	5.15735	223.133	223133179_ 651	22	37	22	37	22	37	22	37	22	37	22	37	22	37	22	37	22	37	22	37	22	37	22	37	22	37	22	37	22	37	22	37	22	37	22	37	22	37	22	37	22	37	22	37	22
806	651	5.15735	347.141	347141083_ 651	22	37	22	37	22	37	22	37	22	37	22	37	22	37	22	37	22	37	22	37	22	37	22	37	22	37	22	37	22	37	22	37	22	37	22	37	22	37	38	22	37	22	37	22	37
807	651	5.15735	598.275	598275024_ 651	37	22	37	22	37	22	37	22	37	22	37	22	37	22	37	22	37	22	157	142	142	92	92	111	37	22	37	165	184	164	119	112	117	89	102	90	22	37	22	37	118	22	122	117	123
808	652	5.16495	261.161	261161163_ 652	37	22	37	22	37	22	37	22	37	22	37	22	37	22	37	22	37	22	37	22	37	22	37	22	37	22	37	22	37	22	37	22	37	22	37	22	37	22	37	22	37	22	37	22	37
809	652	5.16495	321.17	321169800_ 652	37	22	37	22	37	22	37	22	37	22	37	22	37	22	37	22	37	22	37	22	37	22	37	22	37	22	37	22	37	22	37	22	37	22	37	22	37	22	37	22	37	22	37	22	37
810	652	5.16495	449.16	449159698_ 652	22	105	37	33	32	72	22	37	22	37	22	37	22	37	22	57	37	22	37	22	37	22	37	22	37	22	37	22	37	22	37	22	37	22	37	22	37	22	37	22	37	22	37	22	37
811	652	5.16495	597.271	597271057_ 652	22	53	37	22	37	22	37	22	37	74	22	97	37	22	37	22	37	22	343	37	374	22	37	191	132	22	37	426	457	427	22	37	22	37	22	37	364	347	22	37	314	22	301	302	295
812	653	5.17255	185.073	185072586_ 653	73	70	65	89	91	87	77	78	84	22	37	22	37	39	37	75	74	73	37	22	37	22	37	22	37	22	37	22	37	22	37	22	37	22	37	22	37	22	37	22	37	22	37	22	37
813	653	5.17255	371.191	371190674_ 653	22	37	22	37	22	37	22	37	22	37	22	37	22	37	22	37	22	37	22	43	43	37	22	37	22	37	22	55	53	48	37	22	37	22	37	22	44	37	42	22	43	37	22	45	41
814	653	5.17255	404.171	404171448_ 653	37	22	37	22	37	22	37	22	37	22	37	22	37	22	37	22	37	22	37	22	37	22	37	22	37	22	37	22	46	37	37	22	37	22	37	22	40	39	37	22	37	22	37	22	37
815	654	5.18015	137.097	137097488_ 654	37	22	37	22	37	22	37	22	37	22	37	22	37	22	37	22	37	22	37	22	37	22	37	22	37	22	37	22	37	22	37	22	37	22	37	22	37	22	37	22	37	22	37	22	37
816	654	5.18015	147.082	147081680_ 654	37	22	35	37	22	37	22	37	22	37	22	37	22	37	22	37	22	37	22	37	22	37	22	37	22	37	22	37	22	37	22	37	22	37	22	37	22	37	22	37	22	37	22	37	22
817	654	5.18015	165.092	165092377_ 654	40	35	44	35	38	44	38	31	42	37	22	37	41	22	39	43	33	40	32	30	37	22	37	22	32	37	34	30	22	37	22	37	30	33	22	37	22	37	22	37	22	37	22	37	22
818	655	5.18775	125.059	125059288_ 655	22	37	22	37	22	37	22	37	22	37	52	22	37	22	37	22	53	37	22	37	45	49	22	50	37	22	37	47	41	45	22	42	37	43	22	37	22	37	22	40	40	37	22	37	22
819	655	5.18775	216.126	216125763_ 655	62	64	60	51	45	53	54	49	59	22	43	39	58	60	56	53	57	57	37	40	22	37	22	37	22	37	22	37	22	37	22	37	22	37	22	37	22	37	22	37	22	37	22	37	22
820	655	5.18775	333.122	333122314_ 655	22	37	22	37	22	37	22	37	22	37	60	56	22	37	22	37	22	37	22	37	22	37	22	37	22	37	36	22	37	22	34	36	45	52	50	46	37	22	37	22	37	22	43	44	48
821	655	5.18775	383.115	383114899_ 655	22	37	22	37	22	37	22	37	22	37	22	37	22	37	22	37	22	37	22	37	22	37	22	37	22	37	22	37	22	37	22	37	22	37	22	37	22	37	22	37	22	37	22	37	22
822	655	5.18775	497.144	497143951_ 655	22	37	22	37	22	37	22	37	22	37	22	37	22	37	22	37	22	37	22	37	22	37	22	37	22	37	22	37	22	37	22	37	22	37	22	37	22	37	22	37	22	37	22	37	22
823	656	5.19535	107.048	107048096_ 656	37	22	32	35	34	35	45	37	33	37	75	22	38	50	51	37	41	36	149	126	130	87	89	92	66	22	37	63	70	67	67	68	70	66	65	54	71	72	55	39	55	45	53	51	22
824	656	5.19535	118.066	118065918_ 656	37	22	37	22	37	22	37	22	37	22	37	22	37	22	37	22	37	22	37	22	37	22	37	22	37	22	37	22	37	22	37	22	37	22	37	22	37	22	37	22	37	22	37	22	37
825	656	5.19535	154.992	154991501_ 656	48	37	22	37	22	37	50	22	37	22	37	36	38	22	37	22	37	22	37	22	42	37	37	42	22	41	37	22	37	22	37	22	37	22	37	22	37	22	37	31	22	37	22	37	22
826	656	5.19535	247.098	247098434_ 656	22	37	22	37	22	67	37	22	37	22	37	22	37	22	37	22	37	22	37	22	37	22	37	22	37	22	37	22	37	22	37	22	37	22	37	22	37	22	37	22	37	22	37	22	37
827	656	5.19535	249.077	249076965_ 656	71	76	67	22	37	22	37	22	37	96	106	89	22	37	22	37	22	37	73	75	70	49	39	55	48	43	40	258	259	254	159	146	154	196	196	175	300	264	268	266	278	258	312	309	297
828	656	5.19535	257.081	257081055_ 656	22	37	22	37	22	37	22	37	22	37	22	37	22	37	22	37	22	37	22	37	22	37	22	37	22	37	22	37	22	37	22	37	22	37	22	37	22	37	22	37	22	37	22	37	22
829	656	5.19535	332.111	332110657_ 656	22	37	22	37	22	37	22	37	22	37	22	37	22	37	22	37	22	37	22	37	22	37	22	37	22	37	22	37	22	37	22	37	22	37	22	37	22	37	22	37	22	37	22	37	22
830	657	5.20295	275.09	275089630_ 657	22	37	22	37	22	37	22	37	22	37	22	37	22	37	22	37	22	37	22	37	22	37	22	37	22	37	22	37	22	37	22	37	22	37	22	37	22	37	22	37	22	37	22	37	22
831	657	5.20295	328.127	328126709_ 657	22	37	22	37	22	37	22	37	22	37	22	37	22	37	22	37	22	37	22	37	22	37	22	37	22	37	22	37	22	37	22	37	22	37	22	37	22	37	22	37	22	37	22	37	22
832	658	5.21055	108.051	108050919_ 658	37	22	37	22	37	22	32	65	60	53	37	22	41	46	43	60	37	60	22	37	22	37	59	22	37	22	37	62	22	50	37	22	37	54	22	37	22	37	22	37	44	33	22	37	22
833	658	5.21055	215.072	215071823_ 658	22	37	22	37	22	37	22	37	22	37	22	37	22	37	22	37	22	37	22	37	22	37	22	37	22	37	22	37	22	37	22	37	22	37	22	37	22	37	22	37	22	37	22	37	22
834	658	5.21055	288.122	288122131_ 658	22	37	22	37	22	37	22	37	22	37	22	37	22	37	22	37	22	37	22	37	22	37	22	37	22	37	22	37	22	37	22	37	22	37	22	37	22	37	22	37	22	37	22	37	22
835	658	5.21055	301.108	301108307_ 658	37	49	46	22	64	60	37	22	57	37	22	37	22	37	22	37	22	37	103	107	107	47	52	57	22	37	37	111	121	22	99	99	101	95	93	99	157	159	151	140	151	131	130	126	127
836	658	5.21055	310.13	310129913_ 658	22	37	22	37	22	37	22	37	22	37	22	37	22	37	22	37	22	37	22	37	22	37	22	37	22	37	22	37	22	37	22	37	22	37	22	37	22	37	22	37	22	37	22	37	22
837	658	5.21055	327.122	327121643_ 658	22	37	22	37	22	37	22	37	22	37	22	37	22	37	22	37	22	37	22	37	22	37	22	37	22	37	22	82	80	81	37	22	34	39	37	22	93	95	91	61	60	60	48	42	49
838	658	5.21055	439.18	439179565_ 658	22	37	22	37	22	37	22	37	22	37	22	37	22	37	22	37	22	37	22	37	22	37	22	37	22	37	22	37	22	37	22	37	22	37	22	37	22	37	22	37	22	37	22	37	22
839	659	5.21815	179.108	179108002_ 659	37	22	37	22	37	22	37	22	37	22	37	22	37	22	37	22	37	22	37	22	37	22	37	22	37	22	37	22	37	22	37	22	37	22	37	22	37	22	37	22	37	22	37	22	37
840	659	5.21815	313.106	313105713_ 659	37	22	37	22	37	22	37	22	37	22	37	22	37	22	37	22	37	22	37	22	37	22	37	22	37	22	37	22	37	22	37	22	37	22	37	22	37	22	37	22	37	22	37	22	37
841	659	5.21815	423.174	423173553_ 659	22	37	22	37	22	37	22	37	22	37	22	37	22	37	22	37	22	37	22	37	22	37	22	37	22	37	22	37	22	37	22	37	22	37	22	37	22	37	22	37	22	37	22	37	22
842	660	5.22575	251.096	251096100_ 660	22	37	22	37	22	37	22	37	22	37	22	37	22	37	22	37	22	37	22	37	22	37	22	37	22	37	22	37	22	37	22	37	22	37	22	37	22	37	22	55	37	22	63	37	37
843	660	5.22575	285.111	285110504_ 660	22	37	22	37	22	37	22	37	22	37	22	37	22	37	22	37	22	37	22	37	22	37	22	37	22	37	22	37	22	37	22	37	22	37	22	37	22	37	22	37	22	37	22	37	22
844	660	5.22575	367.187	367186676_ 660	22	37	22	37	22	37	22	37	22	37	22	37	22	37	22	37	22	37	22	37	22	37	22	37	22	37	22	37	22	37	40	22	37	22	37	22	37	22	37	22	37	22	37	22	37
845	661	5.24275	205.087	205086990_ 661	37	22	37	22	37	22	37	22	37	22	37	22	37	22	37	22	37	22	37	22	37	22	37	22	37	22	37	22	37	22	37	22	37	22	37	22	37	59	22	37	22	37	22	37	22
846	661	5.24275	269.174	269174194_ 661	71	72	74	47	22	39	37	44	41	77	73	74	62	68	68	52	41	40	76	71	80	83	70	76	74	71	73	62	63	60	61	55	67	71	63	67	59	60	58	61	72	64	57	22	57
847	662	5.25035	194.119	194118607_ 662	52	50	45	61	49	58	52	53	57	37	22	37	22	37	22	37	22	37	22	37	22	37	22	37	22	37	22	37	22	37	22	37	22	37	22	37	22	37	22	37	22	37	22	37	22
848	662	5.25035	223.099	223098862_ 662	37	22	37	22	37	22	37	22	37	22	37	22	37	22	37	22	37	22	37	22	37	22	37	22	37	22	37	22	37	22	37	22	37	22	37	22	41	37	44	37	47	40	22	45	42
849	662	5.25035	224.1	224100388_ 662	22	37	22	37	22	37	22	37	22	37	22	37	22	37	22	37	22	37	22	37	22	37	22	37	22	37	22	37	22	37	22	37	22	37	22	37	22	37	22	37	22	37	22	37	22
850	662	5.25035	265.138	265138123_ 662	22	37	22	37	22	37	22	37	22	37	22	37	22	37	22	37	22	37	22	37	22	37	22	37	22	37	22	37	22	37	22	37	22	37	35	22	37	22	66	37	72	22	37	22	60
851	662	5.25035	311.097	311096680_ 662	22	37	22	37	22	37	22	37	22	37	22	37	22	37	22	37	22	37	22	37	22	37	22	37	22	37	22	37	40	22	42	37	22	37	22	37	22	41	37	35	37	22	37	22	37
852	663	5.25795	196.106	196106323_ 663	22	37	22	37	22	37	22	37	22	37	22	37	22	37	22	37	22	37	22	37	22	37	22	37	22	37	22	37	22	37	22	37	22	37	22	37	22	37	22	37	22	37	22	37	22
853	663	5.25795	259.096	259095947_ 663	37	22	37	22	37	22	37	22	37	22	37	22	37	22	37	22	37	22	37	22	37	22	37	22	37	22	37	22	37	22	37	22	37	22	37	40	22	37	22	37	22	37	22	37	22
854	663	5.25795	353.102	353102051_ 663	37	22	37	22	37	22	37	22	37	22	37	22	37	22	37	22	37	22	37	22	37	22	37	22	37	22	37	22	37	22	37	22	37	22	37	22	37	22	37	22	37	22	37	22	37
855	663	5.25795	407.156	407156311_ 663	22	37	22	37	22	37	22	37	22	37	22	37	22	37	22	37	22	37	22	37	22	37	22	37	22	37	22	37	22	37	22	37	22	37	22	37	22	37	22	37	22	37	22	37	22
856	663	5.25795	455.135	455135315_ 663	37	22	37	22	37	22	37	22	37	22	37	22	37	22	37	22	37	22	37	22	37	22	37	22	37	22	37	22	37	22	37	22	37	22	37	22	37	22	37	22	37	22	37	22	37
857	663	5.25795	475.271	475271149_ 663	48	52	22	37	52	22	37	35	22	37	37	37	22	37	22	37	22	37	112	106	111	132	129	35	85	79	87	22	90	237	269	253	256	94	211	217	475	464	454	351	359	348	388	387	37
858	663	5.25795	476.275	476274689_ 663	48	52	37	22	52	37	22	35	37	22	37	22	37	22	37	22	37	22	89	37	22	37	72	35	101	22	37	22	90	100	88	81	37	94	22	82	159	149	37	22	37	52	22	84	37
859	663	5.25795	495.126	495126373_ 663	22	37	22	37	22	37	22	37	22	37	22	37	22	37	22	37	22	37	22	37	22	37	22	37	22	37	22	37	22	37	22	37	22	37	22	37	22	37	22	37	22	37	22	37	22
860	664	5.26555	195.102	195102234_ 664	22	37	22	37	22	37	22	37	22	37	22	37	22	37	22	37	22	37	22	37	22	37	22	37	22	37	22	37	22	37	22	37	22	37	22	37	35	33	33	36	36	22	35	34	37
861	664	5.26555	279.157	279157410_ 664	37	22	37	22	37	22	37	22	37	43	22	37	22	37	22	37	22	37	22	37	22	68	37	22	37	59	22	37	35	22	71	65	37	22	37	55	66	66	79	63	70	22	37	59	37
862	664	5.26555	283.099	283099365_ 664	37	22	37	22	37	34	22	37	22	37	22	37	22	37	22	37	22	37	22	37	22	37	22	37	22	37	22	37	22	37	22	37	22	37	22	37	22	37	22	37	22	37	22	37	22
863	664	5.26555	321.168	321167572_ 664	22	37	22	37	22	37	22	37	22	37	22	37	22	37	22	37	22	37	22	37	22	37	22	37	22	37	22	37	22	37	22	37	22	37	22	37	22	37	22	37	22	37	22	37	22
864	664	5.26555	329.106	329105713_ 664	37	22	37	22	37	22	37	22	37	22	37	22	37	22	37	22	37	22	37	22	55	54	37	22	37	22	37	22	37	22	67	59	37	22	67	80	136	37	121	79	22	87	37	22	81
865	664	5.26555	329.14	329139709_ 664	37	22	37	22	37	22	37	22	37	22	37	22	37	22	37	22	37	22	65	64	72	39	37	58	22	37	37	22	37	22	37	22	105	37	22	37	22	37	22	37	22	37	22	85	37
866	664	5.26555	339.118	339118134_ 664	22	37	22	37	22	37	22	37	22	37	22	37	22	37	22	37	22	37	22	37	22	37	22	37	22	37	22	37	22	37	22	37	22	37	22	37	22	37	22	37	22	37	22	37	22
867	664	5.26555	344.122	344122375_ 664	37	22	37	22	37	22	37	22	37	22	37	22	37	22	37	22	37	22	37	22	37	22	37	22	37	22	37	22	37	22	37	22	37	22	37	22	37	22	37	22	37	22	37	22	37
868	664	5.26555	437.125	437125214_ 664	37	22	37	35	37	22	32	37	22	37	22	37	22	37	22	37	22	37	22	37	22	37	22	37	22	37	22	37	22	37	22	37	22	37	22	37	22	37	22	37	22	37	22	37	22
869	665	5.27315	120.081	120081314_ 665	39	39	38	22	37	22	37	22	37	22	63	61	35	40	37	37	64	22	116	110	107	103	100	110	31	38	41	91	92	80	67	102	35	44	47	93	88	109	32	100	109	99	42	116	114
870	665	5.27315	136.077	136076675_ 665	22	37	22	37	22	37	22	37	22	61	60	62	93	92	93	97	93	89	53	61	58	38	36	43	69	79	74	37	22	37	59	60	57	67	69	71	33	33	22	37	48	36	54	60	56
871	665	5.27315	268.099	268099243_ 665	37	22	37	22	37	22	37	22	37	22	37	22	37	22	37	22	37	22	45	37	52	36	38	42	22	37	22	40	41	37	22	36	39	37	22	37	22	34	37	22	37	22	37	22	37
872	665	5.27315	287.093	287093292_ 665	22	37	22	37	22	37	22	37	22	37	22	37	22	37	22	37	22	37	22	37	22	37	22	37	22	37	22	37	22	37	22	37	22	37	22	37	22	37	22	37	22	37	22	37	22
873	665	5.27315	287.137	287136688_ 665	33	33	39	37	22	37	22	37	22	37	22	37	22	51	50	37	44	38	22	37	22	37	22	37	39	22	35	37	22	37	22	37	22	44	40	37	22	37	22	37	22	37	34	22	37
874	665	5.27315	325.179	325179352_ 665	252	279	274	241	231	239	219	238	217	215	219	207	197	233	217	217	228	225	161	180	167	201	198	203	191	194	202	160	178	152	164	169	182	185	177	165	156	144	158	140	147	161	148	135	137
875	665	5.27315	361.129	361128754_ 665	43	54	47	37	81	22	73	58	79	37	22	37	22	72	89	37	22	37	62	62	62	22	37	22	37	22	37	22	37	22	37	22	37	22	37	22	37	22	37	22	37	22	37	22	37
876	665	5.27315	369.219	369219421_ 665	37	22	37	22	37	22	37	22	37	22	37	22	37	22	37	46	50	47	50	22	37	61	22	59	47	55	65	42	52	37	22	66	37	56	22	59	50	53	37	22	37	50	22	37	22
877	665	5.27315	412.284	412283508_ 665	22	37	22	37	22	37	22	37	22	50	46	45	60	63	61	83	88	85	41	37	44	22	37	37	48	46	50	22	37	22	40	37	37	42	44	39	33	22	37	32	31	34	39	38	22
878	666	5.28075	123.043	123043480_ 666	37	37	22	103	37	51	37	34	22	37	22	37	22	37	22	37	22	37	22	37	62	22	53	37	22	42	41	37	22	37	22	53	37	22	52	48	37	22	37	48	40	22	37	22	37
879	666	5.28075	191.107	191107391_ 666	35	22	37	54	22	52	37	22	37	22	37	22	37	22	37	51	22	48	37	22	37	22	37	22	37	22	37	22	37	22	37	22	37	22	37	22	37	22	37	22	37	22	37	22	37
880	666	5.28075	193.087	193086792_ 666	37	22	87	63	66	47	58	62	61	90	91	90	61	68	63	43	39	41	87	75	88	87	84	101	73	72	73	183	190	189	152	179	131	172	178	172	231	229	215	215	211	215	225	215	216
881	666	5.28075	233.116	233116089_ 666	22	37	22	37	22	37	22	37	22	37	22	37	22	37	22	37	22	37	22	37	22	37	22	37	22	37	22	37	22	37	22	37	22	37	22	37	22	37	22	37	22	37	22	37	22
882	666	5.28075	234.12	234120071_ 666	22	37	22	37	22	37	22	37	22	37	22	37	22	37	22	37	22	37	22	37	22	37	22	37	22	37	22	37	22	37	22	37	22	37	22	37	22	37	22	37	22	37	22	37	22
883	666	5.28075	325.11	325109924_ 666	37	22	37	22	37	22	37	22	37	22	37	22	37	22	37	22	37	22	60	57	63	37	22	37	22	37	22	37	22	41	41	40	37	22	37	22	37	46	48	22	34	37	40	22	37
884	666	5.28075	343.118	343117859_ 666	30	22	31	37	22	37	22	37	22	37	22	37	22	37	22	37	22	37	22	37	22	37	22	37	22	37	22	35	37	22	37	22	37	22	37	22	50	45	45	38	37	38	41	22	37
885	666	5.28075	383.121	383120758_ 666	37	22	37	22	37	22	37	22	37	22	37	22	37	22	37	22	37	22	37	22	37	22	37	22	37	22	37	22	37	22	37	22	37	22	37	22	37	22	37	22	37	22	37	22	37
886	666	5.28075	386.166	386166412_ 666	22	37	22	37	22	37	22	37	22	37	22	37	22	37	22	37	22	37	22	37	22	37	22	37	22	37	22	37	22	37	22	37	22	37	22	37	22	37	22	37	22	37	22	37	22
887	666	5.28075	397.09	397089783_ 666	22	37	22	37	22	37	22	37	22	37	22	37	22	37	22	37	22	37	22	37	22	37	22	37	22	37	22	37	22	37	22	37	22	37	22	37	22	37	22	37	22	37	22	37	22
888	666	5.28075	413.133	413133484_ 666	22	37	22	37	22	37	22	37	22	37	22	37	22	37	22	37	22	37	22	37	22	37	22	37	22	37	22	37	22	37	22	37	22	37	22	37	22	37	22	37	22	37	22	37	22
889	666	5.28075	429.123	429122681_ 666	22	37	22	37	22	37	22	37	22	37	22	37	22	37	22	37	22	37	22	37	22	37	22	37	22	37	22	37	22	37	22	37	22	37	22	37	22	37	22	37	22	37	22	37	22
890	666	5.28075	443.189	443188690_ 666	37	22	37	22	37	22	37	22	37	22	37	22	37	22	37	22	37	22	37	22	37	22	31	37	22	37	22	37	22	37	22	37	22	37	31	22	37	22	37	22	37	22	37	22	37
891	667	5.28835	139.039	139039215_ 667	22	44	37	32	34	32	22	37	31	22	37	61	22	42	37	32	22	37	43	46	38	79	22	32	37	72	22	70	70	69	79	84	37	83	76	76	22	67	70	61	37	71	30	22	63
892	667	5.28835	152.048	152047897_ 667	37	22	37	22	37	22	37	22	37	22	37	22	37	22	37	22	37	22	37	22	37	22	37	22	37	22	37	22	37	22	37	22	37	22	37	22	37	22	37	22	37	22	37	22	37
893	667	5.28835	177.092	177092209_ 667	22	37	22	37	22	37	22	37	22	37	22	37	22	37	22	37	22	37	22	37	22	37	22	37	22	37	22	37	22	37	22	37	22	37	22	37	22	37	22	37	22	37	22	37	22
894	667	5.28835	194.095	194094925_ 667	37	22	37	22	37	22	37	22	37	47	22	44	37	22	37	22	37	22	37	22	47	39	47	56	37	22	37	95	101	94	91	89	94	102	100	96	112	109	106	108	121	110	120	125	122
895	667	5.28835	207.102	207102020_ 667	22	37	22	37	22	37	22	37	22	37	22	37	22	37	22	37	22	37	22	37	22	37	22	37	22	37	22	50	45	53	37	22	37	39	39	22	75	48	69	37	22	37	65	62	22
896	667	5.28835	221.083	221082626_ 667	37	22	37	22	37	22	37	22	37	45	42	39	22	37	22	37	22	37	50	49	22	37	22	37	37	22	37	96	103	94	90	87	87	86	93	85	126	132	124	109	122	115	119	118	108
897	667	5.28835	326.112	326111633_ 667	37	22	37	22	37	22	37	22	37	22	37	22	37	22	37	22	37	22	37	22	37	22	37	22	37	22	37	22	37	22	37	22	37	22	37	22	37	22	37	22	37	22	37	22	37
898	667	5.28835	385.173	385172729_ 667	37	22	36	37	22	33	37	22	37	62	57	61	44	38	47	22	37	22	37	44	50	22	47	39	59	37	22	37	22	44	46	37	45	22	52	48	58	37	52	56	52	46	58	46	57
899	667	5.28835	396.272	396271606_ 667	37	22	37	22	37	22	37	22	37	22	37	22	37	22	37	22	37	22	37	22	37	22	37	22	37	22	37	22	37	22	37	22	37	22	37	22	37	22	37	22	37	22	37	22	37
900	667	5.28835	401.122	401121613_ 667	22	37	22	37	22	37	22	37	22	37	22	37	22	37	22	37	22	37	22	37	22	37	22	37	22	37	22	37	22	37	22	37	22	37	22	37	22	37	22	37	22	37	22	37	22
901	667	5.28835	403.2	403200195_ 667	66	63	79	59	59	63	37	51	58	22	37	22	37	22	37	22	37	22	37	22	37	22	37	22	37	22	37	22	37	22	37	22	37	22	37	22	37	22	37	22	37	22	37	22	37
902	668	5.29595	135.081	135081070_ 668	37	22	37	22	37	22	37	22	37	22	37	22	37	22	37	22	37	22	37	22	37	22	37	22	37	22	37	22	37	22	37	22	37	22	37	22	37	22	37	22	37	22	37	22	37
903	668	5.29595	140.046	140046295_ 668	22	37	22	37	22	37	22	32	37	22	37	22	37	22	37	22	37	22	37	22	37	22	37	22	37	22	37	22	37	22	37	22	37	22	37	22	37	22	37	22	37	22	37	22	37
904	668	5.29595	149.06	149059845_ 668	37	22	37	22	37	22	37	22	37	22	37	22	37	22	37	22	37	22	37	22	37	22	37	22	37	22	37	22	37	22	37	22	37	22	37	22	37	22	37	22	37	22	37	22	37
905	668	5.29595	149.097	149097137_ 668	22	37	22	37	22	37	22	37	22	37	22	37	22	37	22	37	22	37	22	37	22	37	22	37	22	37	22	37	22	37	22	37	22	37	22	37	22	37	22	37	22	37	22	37	22
906	668	5.29595	151.076	151076279_ 668	22	37	22	47	37	22	37	57	22	37	22	37	22	37	22	37	22	37	22	37	22	37	22	37	22	37	22	37	22	37	22	37	22	37	22	37	22	37	22	37	22	37	22	37	22
907	668	5.29595	159.083	159082703_ 668	22	37	22	37	22	37	22	37	22	37	22	37	22	37	22	37	22	37	22	37	22	37	22	37	22	37	22	37	22	37	22	37	22	37	22	37	22	37	22	37	22	37	22	37	22
908	668	5.29595	165.092	165091949_ 668	40	35	44	35	38	44	38	31	42	22	37	22	41	37	39	43	33	40	32	30	22	37	22	37	32	22	34	30	37	22	37	22	30	33	37	22	37	22	37	22	37	22	37	34	22
909	668	5.29595	175.077	175076920_ 668	22	37	22	37	22	37	22	37	22	37	22	37	22	37	22	37	22	37	22	37	22	37	22	37	22	37	22	37	22	37	22	37	22	37	22	37	22	37	22	37	22	37	22	37	22
910	668	5.29595	178.065	178065247_ 668	37	22	37	22	37	22	37	22	37	22	37	30	22	37	22	37	22	37	22	37	22	37	22	37	22	37	22	37	22	37	22	37	22	37	22	37	22	37	22	37	22	37	22	37	22
911	668	5.29595	179.072	179071579_ 668	37	22	37	22	37	22	37	22	37	22	37	22	37	22	37	22	37	22	37	22	37	22	37	22	37	22	37	22	37	22	54	55	58	56	59	59	66	63	37	62	68	60	72	72	71
912	668	5.29595	180.077	180077332_ 668	37	22	37	22	37	22	37	22	37	22	47	37	22	37	22	40	53	30	37	22	37	22	37	22	37	22	37	22	37	37	22	37	22	38	37	22	37	22	37	22	37	22	37	22	37
913	668	5.29595	229.086	229086334_ 668	22	37	22	37	22	37	22	37	22	37	22	37	22	37	22	37	22	37	22	37	22	37	22	37	22	37	22	37	22	37	22	37	22	37	22	37	22	37	22	37	22	37	22	37	22
914	668	5.29595	315.113	315112610_ 668	37	22	37	22	37	22	37	22	37	22	37	22	37	22	37	22	37	22	37	22	37	22	37	22	37	40	22	37	22	37	22	37	22	37	22	37	22	37	22	37	22	37	22	37	22
915	668	5.29595	371.114	371114044_ 668	37	22	37	22	37	22	37	22	37	22	37	22	37	22	37	22	37	22	37	22	37	22	37	22	37	22	37	22	37	22	37	22	37	22	37	22	37	22	37	22	37	22	37	22	37
916	669	5.30355	121.065	121064758_ 669	37	22	37	22	37	22	37	22	37	22	37	22	37	22	37	22	37	22	37	22	37	22	37	22	37	22	37	22	37	22	37	22	37	22	37	22	37	22	37	22	37	22	37	22	37
917	669	5.30355	147.081	147081284_ 669	37	22	35	37	22	37	22	37	22	37	22	37	22	37	22	37	22	37	22	37	22	37	22	37	22	37	22	37	22	37	22	37	22	37	22	37	22	37	22	37	22	37	22	37	22
918	669	5.30355	167.072	167071762_ 669	22	37	22	37	22	37	22	37	22	37	22	37	22	37	22	37	22	37	22	37	22	37	22	37	22	37	22	37	22	37	22	37	22	37	22	37	22	37	22	37	22	37	22	37	22
919	669	5.30355	233.082	233082275_ 669	22	37	22	37	22	37	22	37	22	37	22	37	22	37	22	37	22	37	22	37	22	37	22	37	22	37	22	37	22	37	22	37	22	37	22	37	22	37	22	37	22	37	22	37	22
920	669	5.30355	261.046	261045959_ 669	22	37	22	37	22	37	22	37	22	37	22	37	22	37	22	37	22	37	22	37	22	37	22	37	22	37	22	37	22	37	22	37	22	37	22	37	22	37	22	37	22	37	22	37	22
921	669	5.30355	595.292	595292114_ 669	22	37	22	37	22	37	22	37	22	288	269	272	37	22	139	37	22	37	22	259	244	328	349	349	346	345	365	242	269	236	339	338	333	347	338	341	312	294	278	257	299	262	279	270	276
922	669	5.30355	596.294	596293762_ 669	22	37	22	37	22	37	22	37	22	128	118	107	37	22	37	22	37	22	102	100	109	129	133	142	151	37	138	22	100	96	142	148	133	145	145	141	125	37	22	37	22	103	110	37	105
923	670	5.31115	131.086	131085831_ 670	22	37	22	37	22	30	34	33	37	22	37	22	37	22	37	22	37	33	22	37	22	37	22	37	22	37	22	37	22	37	22	37	22	37	22	37	22	42	42	37	34	22	34	37	32
924	670	5.31115	137.06	137059753_ 670	37	22	37	22	37	22	37	22	37	22	37	22	37	22	37	22	37	22	37	22	37	22	37	22	37	22	37	22	37	22	37	22	37	22	37	22	37	22	37	22	37	22	37	22	37
925	670	5.31115	216.077	216076797_ 670	22	37	22	37	22	37	22	37	22	37	22	37	22	37	22	37	22	37	22	37	22	37	22	37	22	37	22	37	22	37	22	37	22	37	22	37	22	37	22	37	22	37	22	37	22
926	670	5.31115	331.117	331116699_ 670	37	22	37	22	37	22	37	22	37	22	37	22	37	22	37	22	37	22	37	22	37	22	37	22	37	22	37	22	37	22	37	22	37	22	37	22	37	22	37	22	37	22	37	22	37
927	671	5.31875	189.091	189091324_ 671	35	22	37	54	22	52	37	22	37	22	37	22	37	22	37	22	37	22	37	22	37	22	37	22	37	22	37	22	37	22	37	22	37	22	37	22	37	22	37	22	37	22	37	22	37
928	671	5.31875	251.097	251097168_ 671	22	37	22	37	22	37	22	37	22	37	22	37	22	37	22	37	22	37	22	37	22	37	22	37	22	37	22	37	22	54	53	37	22	37	22	55	64	60	66	55	66	87	63	37	22
929	671	5.31875	275.093	275092682_ 671	37	22	37	22	37	22	37	22	37	22	37	22	37	22	37	22	37	22	37	22	37	22	37	22	37	22	37	22	37	22	37	22	37	22	37	22	37	22	37	22	37	22	37	22	37
930	671	5.31875	291.125	291124878_ 671	37	22	37	22	37	22	37	22	37	22	37	22	37	22	37	22	37	22	37	22	37	22	37	22	37	22	37	22	37	22	37	22	37	22	37	22	37	22	37	22	37	22	37	22	37
931	671	5.31875	315.106	315105957_ 671	37	22	37	22	37	22	37	22	37	22	37	22	37	22	37	22	37	22	37	22	37	22	37	22	37	40	22	37	22	37	22	37	22	37	22	37	22	45	37	22	32	37	37	22	37
932	671	5.31875	417.135	417134644_ 671	22	37	22	37	22	53	37	22	37	22	36	37	22	37	22	37	22	37	22	43	37	32	22	37	22	37	22	37	22	37	22	37	22	37	22	37	22	37	22	37	22	37	22	37	22
933	671	5.31875	515.282	515282227_ 671	56	49	49	70	67	62	61	59	55	22	37	22	37	39	35	43	53	40	22	37	22	37	22	37	22	37	22	37	22	37	22	37	22	37	22	37	22	37	22	37	22	37	22	37	22
934	672	5.32635	255.105	255104736_ 672	22	37	22	37	33	22	37	22	37	22	37	22	37	22	37	22	37	22	37	22	37	22	37	22	37	22	37	22	37	22	37	22	37	22	37	22	37	22	37	22	37	22	37	22	37
935	672	5.32635	257.083	257082581_ 672	37	22	37	22	37	22	37	22	37	22	37	22	37	22	37	22	37	22	37	22	37	22	37	22	37	22	37	22	37	22	37	22	37	22	37	22	37	22	37	22	37	22	37	22	37
936	672	5.32635	273.11	273110474_ 672	37	22	37	22	37	22	37	22	37	22	37	22	37	22	37	22	37	22	37	22	37	22	37	22	37	22	37	22	37	22	37	22	37	22	37	22	37	22	37	22	37	22	37	22	37
937	672	5.32635	357.121	357121338_ 672	22	37	22	37	22	37	22	37	22	37	22	37	22	37	22	37	22	37	63	55	66	22	37	41	22	37	22	60	64	59	36	40	37	22	37	22	39	39	46	37	22	37	37	22	37
938	672	5.32635	415.191	415191071_ 672	22	37	22	37	22	37	22	37	22	37	22	37	22	37	22	37	22	37	22	37	22	37	22	37	22	37	22	37	22	37	22	37	22	37	22	37	22	37	22	37	22	37	22	37	22
939	673	5.33395	154.992	154991608_ 673	37	22	37	22	37	22	37	22	37	22	37	22	37	22	37	22	37	22	37	22	37	22	37	22	37	22	37	22	37	37	22	37	37	22	37	22	37	22	37	22	37	22	37	22	37
940	673	5.33395	208.106	208106171_ 673	22	37	22	37	22	37	22	37	22	34	37	22	37	22	37	22	37	22	37	22	37	38	22	37	22	37	22	37	22	37	22	37	22	37	22	37	22	37	22	37	22	37	22	37	22
941	673	5.33395	299.126	299125732_ 673	37	22	37	22	37	22	37	22	37	22	37	22	37	22	37	22	37	22	37	22	37	22	37	22	37	22	37	22	37	22	37	22	37	22	37	22	37	22	37	22	37	22	37	22	37
942	673	5.33395	313.105	313105255_ 673	37	22	37	22	37	22	37	22	37	22	37	22	37	22	37	22	37	22	37	22	37	22	37	22	37	22	37	22	37	22	37	22	37	22	37	22	37	22	37	22	37	22	37	22	37
943	673	5.33395	317.133	317132843_ 673	37	22	37	22	37	22	37	22	37	22	37	22	37	22	37	22	37	22	37	22	37	22	37	22	37	22	37	22	37	22	37	22	37	22	37	22	37	37	38	39	36	37	22	44	47
944	673	5.33395	318.143	318142670_ 673	37	22	37	22	37	22	37	22	37	22	37	22	37	22	37	22	37	22	37	22	37	22	37	22	37	22	37	22	37	22	37	22	37	22	37	22	37	22	37	22	37	22	37	22	37
945	673	5.33395	358.131	358131317_ 673	22	37	22	37	22	37	22	37	22	37	22	37	22	37	22	37	22	37	22	37	22	37	22	37	22	37	22	37	22	37	22	37	22	37	22	37	22	37	22	37	22	37	22	37	22
946	674	5.34155	127.039	127039040_ 674	22	37	22	37	22	37	33	36	22	51	37	22	37	22	37	22	37	32	22	37	22	37	22	37	22	52	55	37	22	37	22	81	37	22	37	22	67	61	68	37	22	37	22	37	22
947	674	5.34155	345.13	345130493_ 674	37	22	37	22	37	22	37	22	37	22	37	22	37	22	37	22	37	22	37	22	37	22	37	22	37	22	37	22	37	22	37	22	37	22	37	22	37	22	37	22	37	22	37	22	37
948	674	5.34155	619.343	619343323_ 674	86	70	75	51	55	52	69	66	67	57	56	58	75	79	73	78	88	89	46	37	40	40	22	40	53	50	51	50	57	40	37	22	37	22	37	22	35	37	37	36	42	22	37	22	31
949	675	5.34915	165.059	165058609_ 675	22	35	37	22	37	22	37	22	37	22	37	22	37	22	37	22	37	22	37	22	37	22	37	22	37	22	37	22	37	22	37	22	37	22	37	22	37	22	37	22	37	22	37	22	37
950	675	5.34915	210.093	210092804_ 675	69	76	74	92	90	89	81	80	91	22	37	22	36	40	45	37	22	39	37	22	37	22	37	22	37	22	37	22	37	22	37	22	37	22	37	22	37	22	37	22	33	37	22	37	22
951	675	5.34915	265.14	265140442_ 675	22	37	22	37	22	37	22	37	22	37	22	37	22	37	22	37	22	37	22	37	50	22	37	22	37	22	37	22	37	22	48	37	22	37	22	44	63	60	44	37	22	55	52	52	37
952	675	5.34915	303.121	303121460_ 675	37	22	37	22	37	22	37	22	37	22	30	34	37	22	37	22	37	22	168	152	170	152	157	154	110	109	107	202	213	211	227	239	221	176	166	171	299	313	305	213	230	223	229	230	229
953	675	5.34915	335.155	335154663_ 675	22	37	22	37	22	37	22	37	22	37	22	37	22	37	22	37	22	37	22	37	22	37	22	37	22	37	22	37	22	37	22	37	22	37	22	37	22	37	22	37	22	37	22	37	22
954	675	5.34915	397.162	397161804_ 675	37	22	37	22	37	22	37	22	37	22	37	22	37	22	37	22	37	22	37	22	37	22	37	22	37	22	37	22	37	22	37	22	37	22	37	22	37	22	37	22	37	22	37	22	37
955	675	5.34915	415.175	415175446_ 675	22	37	22	37	22	37	22	37	22	37	22	37	22	37	22	37	22	37	22	53	37	22	37	22	37	22	37	22	37	22	37	22	37	22	37	22	37	22	37	22	37	22	37	22	37
956	676	5.35675	182.098	182097839_ 676	118	128	129	157	158	158	145	152	148	57	46	45	65	80	83	72	81	77	47	48	39	47	49	60	54	58	58	37	22	37	48	50	54	46	43	50	50	48	48	49	54	50	63	54	61
957	676	5.35675	220.135	220134872_ 676	118	119	117	107	95	108	113	106	123	129	135	139	189	195	192	190	193	193	99	104	91	100	103	104	129	124	123	128	131	122	73	78	84	104	102	22	87	83	92	105	109	109	74	80	82
958	676	5.35675	228.103	228102844_ 676	72	73	67	85	81	80	78	77	82	22	37	22	44	47	45	40	37	42	22	37	22	37	22	34	37	35	22	37	22	37	34	22	37	22	37	22	37	22	37	22	31	37	22	36	37
959	676	5.35675	235.098	235097794_ 676	22	37	22	37	22	37	22	37	22	37	22	37	22	37	22	37	22	37	22	37	22	37	22	37	22	37	22	37	22	37	22	37	22	37	22	37	22	37	22	37	22	37	22	37	22
960	676	5.35675	235.134	235133911_ 676	22	37	22	37	22	37	22	37	22	37	22	37	22	37	22	37	22	37	22	37	22	37	22	37	22	37	22	37	36	22	34	35	37	22	37	22	59	54	50	40	41	34	39	40	42
961	676	5.35675	286.21	286210114_ 676	22	37	22	37	22	37	22	37	22	37	22	37	22	37	22	37	22	37	22	37	22	37	22	37	44	39	35	22	37	22	37	22	37	22	37	22	37	30	33	22	37	22	37	22	37
962	676	5.35675	375.108	375108185_ 676	37	22	37	22	46	37	22	37	22	37	22	37	22	37	22	34	37	22	37	22	37	22	37	22	37	22	37	22	37	22	37	22	37	22	37	22	37	22	37	22	37	22	37	22	37
963	676	5.35675	420.239	420239410_ 676	171	159	155	131	134	138	147	146	148	177	169	177	231	259	260	264	243	242	37	129	22	141	143	40	46	166	173	163	161	57	107	106	49	117	121	137	124	116	115	138	151	139	107	97	107
964	676	5.35675	423.197	423197021_ 676	22	37	22	37	22	37	22	37	22	37	22	37	22	37	22	37	22	37	22	76	67	37	69	22	37	22	37	22	37	22	65	60	60	37	61	61	74	69	67	48	50	22	37	22	37
965	676	5.35675	438.132	438132355_ 676	37	22	37	22	37	22	37	22	37	22	37	22	37	22	37	22	37	22	37	22	37	22	37	22	37	22	37	22	37	22	37	22	37	22	37	22	37	22	37	22	37	22	37	22	37
966	677	5.36435	183.101	183100525_ 677	37	22	37	22	37	22	37	22	37	22	37	22	37	22	37	22	37	22	37	22	37	22	37	22	37	22	37	22	37	22	37	22	37	22	37	22	37	22	37	22	37	22	37	22	37
967	677	5.36435	267.153	267152710_ 677	37	22	37	22	37	22	37	22	37	22	37	22	37	22	37	22	37	22	134	127	128	137	144	138	110	112	113	126	124	112	115	102	108	90	85	86	137	130	119	114	137	120	114	127	118
968	677	5.36435	304.114	304114471_ 677	22	37	22	49	45	47	37	22	42	37	22	37	39	38	39	39	37	22	47	41	44	36	47	37	22	39	38	45	46	48	54	56	59	51	46	47	64	64	55	51	53	56	59	60	58
969	677	5.36435	310.09	310090485_ 677	22	37	22	37	22	37	22	37	22	37	22	37	22	37	22	37	22	37	22	37	22	37	22	37	22	37	22	37	22	37	22	37	22	37	22	37	22	37	22	37	22	37	22	37	22
970	677	5.36435	496.132	496131500_ 677	37	22	37	22	37	22	37	22	37	22	37	22	37	22	37	22	37	22	37	22	37	22	37	22	37	22	37	22	37	22	33	37	22	37	22	37	22	37	22	37	22	32	37	22	37
971	678	5.37195	120.081	120081360_ 678	39	39	38	37	22	37	22	37	22	161	153	160	35	40	37	61	37	66	603	566	549	632	646	673	439	448	500	518	549	525	462	491	416	396	409	393	563	576	527	542	588	542	478	536	530
972	678	5.37195	263.081	263080597_ 678	194	193	185	251	232	239	239	232	245	174	182	170	226	213	222	222	222	210	188	182	177	180	172	185	196	192	184	159	144	155	197	189	196	198	192	198	166	162	158	156	167	155	189	190	185
973	678	5.37195	291.082	291081635_ 678	51	37	22	37	22	37	22	37	22	37	22	37	22	37	22	37	22	37	22	37	22	37	22	37	22	37	22	37	22	37	22	37	22	37	22	37	22	37	22	37	37	22	37	22	37
974	678	5.37195	301.108	301107697_ 678	22	49	46	37	64	60	22	37	57	22	37	22	37	22	37	22	37	22	37	22	37	22	37	22	37	22	37	22	37	22	37	22	37	22	37	22	37	41	37	40	42	38	31	36	39
975	678	5.37195	305.116	305115631_ 678	37	22	37	22	37	22	37	22	37	22	37	22	37	22	37	22	37	22	37	22	37	22	37	22	37	22	37	22	37	22	37	22	37	22	37	22	37	22	37	22	37	22	37	22	37
976	678	5.37195	309.086	309085754_ 678	101	144	140	184	176	194	170	182	175	137	138	139	177	171	185	175	177	168	139	145	145	124	124	123	160	151	144	111	110	108	154	154	143	141	151	148	113	111	116	130	125	123	145	144	156
977	678	5.37195	323.182	323181580_ 678	22	37	22	37	22	37	22	37	22	37	22	37	22	37	22	37	22	37	22	37	22	37	22	37	22	37	22	37	33	22	37	42	41	22	37	22	37	36	39	35	40	22	37	22	36
978	678	5.37195	345.146	345146332_ 678	22	37	22	37	22	37	22	37	22	37	22	37	22	37	22	37	22	37	22	37	22	37	22	37	22	37	22	37	22	37	22	37	22	37	22	37	22	37	22	37	22	37	22	37	22
979	678	5.37195	349.13	349129822_ 678	37	22	37	22	37	22	37	22	37	22	37	22	37	22	37	22	37	22	37	22	37	22	37	22	37	22	37	22	37	22	37	22	37	22	37	22	37	22	37	22	37	22	37	22	37
980	678	5.37195	371.117	371116791_ 678	37	22	37	22	37	22	37	22	37	22	37	22	37	22	37	22	37	22	37	22	37	22	37	22	37	22	37	22	37	22	37	22	37	22	37	22	37	22	37	22	37	22	37	22	37
981	678	5.37195	495.129	495128510_ 678	37	22	37	22	37	22	37	22	37	22	37	22	37	22	37	22	37	22	37	22	37	22	37	22	37	22	37	37	22	42	49	55	50	51	47	61	68	61	69	74	63	73	65	62	69
982	679	5.37955	135.081	135081345_ 679	37	22	37	22	37	22	37	22	37	22	37	22	37	22	37	22	37	22	37	22	37	22	37	22	37	22	37	22	37	22	37	22	37	22	37	22	37	22	37	22	37	22	37	22	37
983	679	5.37955	231.1	231100082_ 679	37	22	37	22	37	22	37	22	37	22	37	22	37	22	37	22	37	22	37	22	37	22	37	22	37	22	37	22	37	22	37	22	37	22	37	22	37	22	37	22	37	22	37	22	37
984	679	5.37955	295.147	295146545_ 679	22	37	22	37	22	37	22	37	22	100	92	93	37	71	63	37	22	37	365	357	352	382	387	404	315	289	292	310	316	291	287	276	292	244	243	227	352	350	330	291	340	307	308	322	300
985	679	5.37955	296.15	296149841_ 679	22	37	22	37	22	37	22	37	22	37	22	37	22	37	22	37	22	37	60	60	68	61	72	75	56	51	50	56	58	56	48	47	54	22	37	40	66	72	62	52	61	56	51	56	56
986	679	5.37955	297.113	297112579_ 679	37	22	37	22	37	22	37	22	37	22	37	22	37	22	37	22	37	22	37	22	37	22	37	22	37	22	37	22	37	22	37	22	37	22	37	22	37	22	37	22	37	22	37	22	37
987	679	5.37955	330.104	330104279_ 679	22	37	22	37	22	37	22	37	22	37	22	37	22	37	22	37	22	37	22	37	22	37	22	37	22	37	22	37	22	37	22	37	22	37	22	37	22	37	22	37	22	37	22	37	22
988	679	5.37955	344.121	344121490_ 679	22	37	22	37	22	37	22	37	22	37	22	37	22	37	22	37	22	37	22	37	22	37	22	37	22	37	22	37	22	37	22	37	22	37	22	37	22	37	22	37	22	37	22	37	22
989	679	5.37955	385.147	385146759_ 679	22	36	37	22	37	22	37	22	37	22	37	22	37	22	37	22	37	22	51	37	22	49	37	56	22	37	22	37	22	37	22	37	22	37	22	50	37	22	37	22	37	22	37	22	37
990	680	5.38715	199.169	199169449_ 680	37	22	37	22	37	22	37	22	37	22	37	22	37	22	37	22	37	22	37	22	37	22	37	22	37	22	37	22	37	22	37	22	37	22	37	22	37	22	37	22	37	22	37	22	37
991	680	5.38715	222.129	222128799_ 680	22	37	22	37	22	37	22	37	22	37	22	37	22	37	22	37	22	37	103	119	125	127	111	138	92	112	81	97	98	98	90	88	98	90	69	22	100	105	101	98	92	99	37	22	37
992	680	5.38715	265.18	265180389_ 680	37	22	37	22	37	22	37	22	37	22	37	33	22	37	22	37	22	37	22	37	22	37	22	37	22	37	22	37	22	37	22	34	37	22	37	22	37	35	22	37	22	37	22	37	22
993	680	5.38715	297.167	297167389_ 680	56	60	55	49	50	43	42	54	54	57	51	45	45	48	45	40	22	37	38	22	37	56	66	68	64	65	57	38	47	42	48	48	50	50	50	43	45	50	49	22	50	54	53	43	43
994	680	5.38715	329.104	329103607_ 680	37	22	37	22	37	22	37	22	37	22	37	22	37	22	37	22	37	22	37	22	37	22	37	45	22	37	22	94	92	99	37	22	70	79	37	73	76	105	79	22	69	75	37	76	22
995	680	5.38715	455.15	455149872_ 680	22	37	22	37	22	37	22	37	22	37	22	37	22	37	22	37	22	37	22	37	22	37	22	37	22	37	22	37	22	37	34	58	54	56	22	37	39	35	60	56	36	39	58	57	33
996	681	5.39475	261.084	261083832_ 681	37	22	37	22	37	22	37	22	37	22	37	22	37	22	37	22	37	22	37	22	37	22	37	22	37	22	37	22	37	22	37	22	37	22	37	22	37	22	37	22	37	22	37	22	31
997	681	5.39475	279.158	279158234_ 681	37	22	37	22	37	22	37	22	37	22	37	22	37	22	37	22	37	22	37	22	37	22	47	57	49	37	49	22	37	22	37	22	47	42	47	37	22	37	22	37	22	37	22	37	22
998	682	5.40235	293.136	293136200_ 682	37	22	37	22	37	22	37	22	37	22	37	22	37	22	37	22	37	22	37	22	37	22	37	22	37	22	37	22	37	22	37	22	37	22	37	22	37	22	37	22	37	22	37	22	37
999	682	5.40235	293.136	293135712_ 682	37	22	35	37	22	37	22	37	22	37	22	37	22	37	22	37	22	37	87	79	103	72	77	95	81	22	37	22	87	38	37	22	102	37	22	37	22	37	89	22	37	68	22	37	22
1000	682	5.40235	473.173	473172852_ 682	37	22	37	22	37	22	37	22	37	22	37	22	37	22	37	22	37	22	37	22	37	22	37	22	37	33	22	37	49	62	58	55	52	22	46	46	75	77	84	68	58	61	54	54	54
1001	682	5.40235	513.172	513171936_ 682	22	37	22	37	22	37	22	37	22	37	22	37	22	37	22	37	22	37	22	37	22	37	22	37	22	37	22	37	22	37	22	37	22	37	22	37	22	37	22	37	22	37	22	37	22
1002	683	5.40995	154.042	154041687_ 683	22	37	22	37	22	37	22	37	22	37	22	37	22	37	22	37	22	37	22	37	22	37	22	37	22	37	22	37	22	37	22	35	35	37	22	37	33	32	31	22	35	37	38	40	44
1003	683	5.40995	157.062	157061584_ 683	22	37	22	30	31	39	38	47	37	38	48	22	48	48	47	37	42	22	219	232	206	140	168	180	242	211	239	194	193	189	421	412	375	377	393	400	37	439	413	429	415	389	467	457	473
1004	683	5.40995	158.072	158071808_ 683	37	22	37	22	37	22	37	22	37	22	37	22	37	22	37	22	37	22	40	37	48	52	58	59	71	22	70	50	47	59	91	37	93	22	88	83	87	84	91	92	98	87	87	87	89
1005	683	5.40995	160.076	160075897_ 683	37	22	37	22	37	22	37	22	37	22	37	22	37	22	37	82	22	37	40	43	22	37	22	37	55	52	54	22	41	42	100	101	100	96	98	99	88	92	86	98	102	101	117	117	123
1006	683	5.40995	188.071	188071426_ 683	35	37	22	54	37	52	22	37	22	37	22	37	22	37	22	37	22	37	126	133	136	92	94	93	155	145	151	114	122	126	271	270	270	270	250	261	249	243	239	266	263	274	315	321	323
1007	683	5.40995	189.082	189082489_ 683	35	22	37	54	22	52	37	22	37	22	37	22	37	22	37	22	37	22	37	22	37	22	37	22	48	37	40	38	39	47	87	87	87	85	76	88	74	72	77	89	75	90	102	104	104
1008	683	5.40995	204.071	204070618_ 683	22	37	22	37	22	37	22	37	22	37	22	37	22	37	22	37	22	37	22	37	22	37	22	37	22	37	22	37	22	37	41	35	22	37	37	22	39	33	37	37	32	37	46	46	41
1009	683	5.40995	217.096	217096375_ 683	22	37	22	37	22	37	22	37	22	117	121	118	130	136	123	57	50	58	438	465	440	325	327	340	510	488	496	414	382	420	845	844	839	822	840	824	761	771	795	862	862	856	1004	1021	1024
1010	683	5.40995	217.097	217096909_ 683	22	37	22	37	22	37	22	37	22	117	121	118	130	136	123	57	37	58	438	465	440	325	327	340	510	488	496	414	382	420	845	844	839	822	840	824	761	771	795	862	862	856	1004	1021	1024
1011	683	5.40995	218.105	218105179_ 683	37	22	37	22	37	22	37	22	37	118	121	128	139	123	129	48	56	50	474	503	477	352	358	370	553	536	564	455	447	464	951	966	936	937	925	918	875	842	873	918	949	948	1132	1123	1134
1012	683	5.40995	219.109	219108765_ 683	37	22	37	22	37	22	37	22	37	22	37	22	37	22	37	22	37	22	37	35	22	37	22	37	22	37	22	37	22	54	122	121	122	121	111	120	111	116	140	125	124	123	192	152	159
1013	683	5.40995	245.093	245092773_ 683	36	37	43	44	34	70	22	69	37	238	230	234	241	270	256	123	114	118	831	826	837	614	636	648	989	962	949	734	766	740	1631	1657	1614	1622	1580	1573	1508	1486	1464	1591	1651	1589	1941	1959	1912
1014	683	5.40995	265.103	265103058_ 683	22	37	22	37	22	37	22	37	22	37	22	37	37	34	22	37	22	37	111	108	109	73	87	84	127	118	123	99	97	96	213	213	212	207	202	202	186	194	185	194	215	207	254	245	244
1015	683	5.40995	287.06	287060303_ 683	22	37	22	37	22	37	22	37	22	37	22	37	22	37	22	37	22	37	22	37	22	37	22	37	22	37	22	37	22	37	22	37	22	37	22	37	22	37	22	37	22	37	22	37	22
1016	683	5.40995	331.113	331113129_ 683	22	37	22	37	22	37	22	37	22	37	22	37	22	37	22	37	22	37	22	37	22	37	22	37	22	37	22	37	22	37	22	37	22	37	22	37	22	37	22	37	22	37	22	37	22
1017	683	5.40995	457.257	457257416_ 683	37	22	37	22	37	22	37	22	37	22	37	47	22	37	22	37	22	37	22	37	22	37	22	37	22	37	22	37	22	37	22	37	75	71	22	37	63	68	22	37	64	22	37	44	78
1018	684	5.41755	113.069	113069374_ 684	22	37	22	37	22	37	22	37	22	37	38	22	37	22	37	22	37	22	37	22	37	42	22	37	32	22	37	22	37	22	37	22	37	36	49	22	37	30	22	40	31	37	47	41	41
1019	684	5.41755	123.043	123043465_ 684	22	37	37	103	22	51	37	34	37	22	37	22	37	22	37	22	37	22	37	22	37	22	37	22	37	22	37	22	37	40	22	37	22	37	22	37	22	35	37	22	37	22	37	42	22
1020	684	5.41755	136.077	136076508_ 684	37	22	37	22	37	22	37	22	37	297	288	285	333	343	335	342	351	333	219	207	215	158	153	167	237	231	229	104	106	103	151	150	159	194	185	178	97	106	93	100	113	107	130	134	122
1021	684	5.41755	139.039	139039139_ 684	37	44	22	32	34	32	37	22	31	61	56	37	22	37	22	32	37	22	43	46	38	37	22	32	71	37	70	22	37	22	37	22	57	37	22	37	76	74	67	22	69	37	30	68	22
1022	684	5.41755	141.065	141065063_ 684	37	22	37	22	37	22	37	32	22	37	22	37	22	37	22	37	22	37	22	37	22	37	22	37	37	37	22	37	22	37	75	66	73	76	70	66	76	66	64	77	76	77	96	94	89
1023	684	5.41755	149.097	149096832_ 684	22	37	22	37	22	37	22	37	22	37	22	37	22	37	22	37	22	37	22	37	22	37	22	37	22	37	22	37	22	37	22	37	22	37	22	37	22	37	22	37	22	37	22	37	22
1024	684	5.41755	153.041	153041397_ 684	22	37	22	37	22	37	22	37	22	58	37	22	52	54	51	37	22	37	156	193	165	156	145	143	245	239	229	187	193	183	356	366	371	386	353	378	367	362	375	404	404	396	443	453	449
1025	684	5.41755	154.992	154991669_ 684	37	42	22	37	22	37	22	45	49	37	22	37	22	37	22	37	22	37	22	37	22	37	22	37	22	37	36	40	39	22	37	22	37	22	37	22	37	22	37	22	37	34	22	34	37
1026	684	5.41755	159.061	159060898_ 684	37	22	37	22	37	22	37	22	37	22	37	22	37	22	37	22	37	22	82	94	85	59	58	72	97	93	103	76	84	87	175	174	180	177	171	163	159	163	161	172	181	173	209	204	194
1027	684	5.41755	176.073	176072556_ 684	22	37	22	37	22	37	22	37	22	37	22	37	22	37	22	37	22	37	40	43	43	22	37	22	49	46	50	37	39	22	84	83	85	90	83	76	84	83	75	87	79	84	95	94	101
1028	684	5.41755	176.117	176117310_ 684	37	22	37	22	37	22	37	22	37	113	104	94	125	133	132	118	130	132	80	75	80	55	54	58	82	90	81	22	33	37	52	53	51	64	61	59	33	22	37	22	35	37	40	44	34
1029	684	5.41755	187.056	187055801_ 684	37	22	37	22	37	22	37	22	37	22	37	22	37	22	37	22	37	22	95	99	95	73	75	71	110	117	114	82	86	77	201	198	191	207	186	181	187	178	177	193	203	188	232	231	232
1030	684	5.41755	193.093	193092712_ 684	22	37	22	37	22	37	22	37	22	175	171	125	182	186	184	174	190	180	117	118	117	108	100	104	125	142	136	95	88	89	108	37	22	128	124	106	90	85	37	88	22	91	91	104	95
1031	684	5.41755	234.061	234060654_ 684	37	22	37	22	37	22	37	22	37	22	37	22	37	22	37	22	37	22	37	22	37	22	37	22	42	43	37	22	37	22	74	78	73	77	70	76	69	72	65	74	79	78	90	83	99
1032	684	5.41755	246.099	246099380_ 684	184	37	262	269	265	303	22	344	37	96	91	96	102	113	102	36	39	42	365	357	367	265	263	279	410	421	408	322	332	324	742	735	712	729	724	688	683	656	666	713	736	734	873	857	876
1033	684	5.41755	247.103	247103409_ 684	37	22	37	22	37	67	22	37	22	37	22	37	22	37	22	37	22	37	80	82	79	63	64	73	90	90	90	103	97	90	171	168	167	172	182	177	159	155	167	173	180	177	186	199	183
1034	684	5.41755	293.096	293095947_ 684	37	22	37	22	37	22	37	22	37	269	252	259	283	295	314	135	144	128	1007	966	976	712	712	714	1182	1153	1180	833	870	802	1990	2011	2010	2042	1967	1904	1827	1793	1796	1859	2039	1969	2420	2478	2373
1035	684	5.41755	294.1	294099548_ 684	22	37	22	37	22	37	22	37	22	37	36	22	44	37	39	22	37	22	179	170	177	119	122	123	205	210	197	130	146	127	360	362	364	350	355	351	331	332	310	322	359	349	449	440	443
1036	684	5.41755	295.097	295096710_ 684	22	37	22	37	22	37	22	37	22	37	22	37	22	37	22	37	22	37	42	22	44	37	22	37	47	68	49	22	37	22	126	148	129	127	127	115	113	98	95	125	37	22	160	183	154
1037	684	5.41755	300.066	300066315_ 684	37	22	37	22	37	22	37	22	37	48	46	49	63	58	65	64	62	66	22	37	22	37	22	37	22	37	22	37	22	37	22	37	22	37	22	37	22	37	22	37	22	37	22	37	22
1038	684	5.41755	363.083	363083008_ 684	22	37	22	37	30	22	37	22	37	22	37	22	37	22	37	22	37	22	80	80	88	47	58	61	113	115	111	84	80	79	199	193	198	197	195	191	151	158	169	209	181	200	252	248	255
1039	684	5.41755	369.112	369112305_ 684	22	37	22	37	22	37	22	37	22	37	22	37	22	37	22	37	22	37	22	37	22	37	22	37	22	37	22	37	22	37	22	37	22	37	22	37	22	37	22	37	22	37	22	37	22
1040	685	5.42515	107.048	107048279_ 685	22	37	32	35	34	35	45	37	33	406	401	394	453	474	466	450	431	435	360	347	346	260	267	295	351	348	347	189	203	186	278	265	266	320	320	289	224	214	193	211	244	207	249	245	243
1041	685	5.42515	115.05	115049759_ 685	62	106	111	91	86	94	120	126	102	135	126	126	22	156	151	152	145	159	96	92	103	60	73	82	100	100	100	70	49	38	68	68	66	83	80	78	51	49	40	37	53	39	58	55	22
1042	685	5.42515	131.049	131049210_ 685	37	22	37	22	37	22	37	22	37	22	37	22	37	22	37	22	37	22	37	22	37	22	37	22	37	22	37	22	37	22	37	22	37	22	37	22	37	22	37	22	37	22	37	22	37
1043	685	5.42515	175.114	175113571_ 685	37	22	37	22	37	22	37	22	37	784	790	778	916	919	923	908	943	928	584	583	590	424	439	465	625	624	646	292	304	294	444	436	422	514	511	498	298	287	279	289	315	292	349	356	353
1044	685	5.42515	179.065	179065445_ 685	22	37	22	37	22	37	22	37	22	37	38	22	37	22	37	22	37	22	55	51	51	37	46	22	46	37	22	58	61	67	76	81	82	76	80	78	75	72	80	72	78	79	85	91	83
1045	685	5.42515	195.103	195102692_ 685	37	22	37	22	37	22	37	22	37	22	37	22	37	22	37	22	37	22	37	22	37	22	37	22	37	22	37	22	37	22	37	22	37	22	37	22	37	22	37	22	37	22	37	22	37
1046	685	5.42515	221.087	221086807_ 685	22	37	22	37	22	37	22	37	22	741	700	735	839	886	866	864	848	843	468	487	485	345	344	358	539	531	533	245	267	241	402	384	385	479	465	439	254	256	247	247	272	272	325	346	340
1047	685	5.42515	222.092	222092484_ 685	37	22	37	22	37	22	37	22	37	97	99	96	112	114	123	113	120	105	22	37	22	37	22	56	74	37	93	22	37	22	37	22	68	37	87	71	22	37	22	37	22	37	22	37	22
1048	685	5.42515	231.068	231068329_ 685	37	22	37	22	37	22	37	22	37	22	37	22	37	22	37	22	37	22	51	37	22	59	66	64	37	22	37	51	22	47	37	41	52	53	49	52	50	48	44	40	41	36	36	38	38
1049	685	5.42515	289.152	289152496_ 685	22	37	22	37	22	37	22	37	22	67	66	48	76	86	78	78	78	77	37	22	39	37	22	37	42	42	37	22	37	22	34	37	34	36	22	37	22	37	22	37	22	37	22	37	22
1050	685	5.42515	368.114	368113678_ 685	37	22	37	22	37	22	37	22	37	121	109	107	53	53	54	22	37	22	43	44	43	79	78	87	44	39	44	104	108	105	123	132	124	123	117	108	133	133	116	100	122	110	122	120	111
1051	685	5.42515	386.124	386123657_ 685	22	31	37	22	37	22	37	22	37	90	82	73	22	37	22	37	22	37	22	37	22	56	55	54	37	22	37	80	87	81	103	105	101	88	91	75	104	94	86	80	93	88	95	99	90
1052	685	5.42515	387.123	387123413_ 685	37	22	37	22	37	22	37	22	37	22	37	22	37	22	37	22	37	22	37	22	37	22	37	22	37	22	37	22	45	37	22	37	22	37	22	37	22	37	22	37	22	37	22	37	22
1053	686	5.43275	139.113	139112823_ 686	33	34	36	22	37	37	22	46	37	22	40	37	22	37	22	37	22	37	31	42	41	40	35	22	37	22	37	22	34	36	37	22	37	22	39	37	22	37	22	37	22	37	22	37	22
1054	686	5.43275	292.119	292118652_ 686	22	37	22	37	22	37	22	37	22	37	22	37	22	37	22	37	22	37	22	37	22	37	22	37	22	37	22	37	22	37	22	37	22	37	22	37	22	37	22	37	22	37	22	37	22
1055	686	5.43275	396.043	396043213_ 686	37	22	37	22	37	22	37	22	37	22	37	22	37	22	37	22	37	22	37	22	37	22	37	22	37	22	37	22	37	22	37	22	37	22	37	22	37	22	37	22	37	22	37	22	37
1056	687	5.44035	177.091	177091415_ 687	37	22	37	22	37	22	37	22	37	22	37	22	37	22	37	22	37	22	37	22	37	22	37	22	37	22	37	22	37	22	37	22	37	22	37	22	37	34	22	37	22	37	22	37	22
1057	687	5.44035	235.098	235098099_ 687	37	22	37	22	37	22	37	22	37	22	37	22	37	22	37	22	37	22	37	22	37	22	37	22	37	22	37	22	37	22	37	22	37	22	37	22	37	22	37	22	37	22	32	37	22
1058	687	5.44035	249.081	249080643_ 687	22	37	22	37	22	37	22	37	22	37	22	37	22	37	22	37	22	37	22	37	22	37	22	37	22	37	22	37	22	37	22	37	22	37	22	37	22	37	22	37	22	37	22	37	22
1059	687	5.44035	271.19	271189606_ 687	37	32	22	30	37	22	37	22	41	37	22	37	22	37	22	37	22	37	22	37	22	37	49	32	22	45	47	37	22	37	22	37	22	37	22	37	43	22	38	37	40	22	37	22	37
1060	687	5.44035	285.114	285114380_ 687	37	22	37	22	37	22	37	22	37	22	37	22	37	22	37	22	37	22	37	22	37	22	37	22	37	22	37	22	37	22	37	22	37	22	37	22	36	37	22	37	22	37	22	37	22
1061	687	5.44035	351.206	351206177_ 687	22	37	22	37	22	37	22	37	22	37	61	59	22	37	22	37	22	37	22	37	47	22	37	22	37	22	37	22	36	37	22	37	67	22	44	37	22	37	22	37	22	43	37	22	37
1062	687	5.44035	375.107	375107300_ 687	22	37	22	37	46	22	37	22	37	22	37	22	37	22	37	34	22	37	22	37	22	37	22	37	22	37	22	37	22	37	22	37	22	37	22	37	22	37	38	22	37	22	37	22	37
1063	687	5.44035	383.21	383210419_ 687	91	106	93	83	37	83	85	81	87	70	55	74	68	71	68	85	85	88	45	52	51	67	69	61	62	68	64	57	60	49	45	43	22	50	40	40	47	43	37	43	42	42	33	37	22
1064	687	5.44035	399.179	399179199_ 687	37	50	43	37	22	37	22	37	22	37	22	37	22	37	22	37	22	37	22	37	22	37	22	37	22	37	22	37	22	37	22	37	22	37	22	37	22	37	22	37	22	37	22	37	22
1065	687	5.44035	417.115	417114838_ 687	22	37	22	37	22	53	37	22	37	22	36	37	22	37	22	37	22	37	22	43	37	32	22	37	22	37	22	48	50	48	67	67	62	58	37	69	66	52	62	58	51	59	46	61	56
1066	687	5.44035	455.244	455243561_ 687	37	22	37	22	37	22	37	22	37	35	22	37	22	37	22	37	22	37	22	37	22	37	22	37	22	37	41	22	37	42	48	49	22	46	46	43	68	63	66	69	37	59	65	65	63
1067	687	5.44035	583.359	583358948_ 687	108	90	85	71	66	72	97	84	84	87	80	78	100	108	100	115	115	110	54	65	67	63	63	66	64	73	68	75	72	70	41	37	41	59	47	54	61	50	47	61	65	64	45	51	43
1068	688	5.44795	309.223	309223328_ 688	22	37	22	37	22	37	22	37	22	37	22	37	22	37	22	37	22	37	22	37	22	37	22	37	22	37	22	37	22	37	22	37	22	37	22	37	22	37	22	37	22	37	22	37	22
1069	688	5.44795	519.15	519150391_ 688	22	37	22	37	30	22	37	22	37	22	37	37	22	37	22	37	22	37	22	37	22	37	22	37	22	37	22	37	22	37	22	37	22	37	22	37	22	37	22	37	22	37	22	37	22
1070	688	5.44795	541.132	541132324_ 688	228	112	141	88	101	96	139	123	135	194	100	120	86	142	258	93	189	98	232	155	163	149	103	272	171	94	107	101	154	131	94	102	186	87	92	68	211	213	93	72	185	130	111	121	49
1071	689	5.45555	315.181	315180542_ 689	50	36	135	63	43	31	48	67	54	43	22	39	33	41	37	22	37	38	22	47	37	31	37	61	22	46	36	35	127	37	22	30	37	22	37	22	37	48	22	37	78	22	37	48	22
1072	689	5.45555	318.991	318990997_ 689	22	37	22	37	22	37	22	37	22	37	22	37	22	37	22	37	22	37	22	37	22	37	22	37	22	37	22	37	22	37	22	37	22	37	22	37	22	37	22	37	22	37	22	37	22
1073	689	5.45555	332.023	332023224_ 689	22	37	22	37	22	37	22	37	22	37	22	37	22	37	22	37	22	37	22	37	22	37	22	37	22	37	22	37	22	37	22	37	22	37	22	37	22	37	22	37	22	37	22	37	22
1074	689	5.45555	443.243	443243347_ 689	37	22	37	22	37	22	37	22	37	22	50	47	37	64	22	37	22	37	22	96	93	67	70	68	71	66	37	91	22	99	37	89	86	88	86	76	83	89	87	22	83	85	97	96	37
1075	689	5.45555	641.058	641058105_ 689	37	35	22	37	22	52	40	37	43	22	37	22	37	47	22	51	37	32	22	37	22	37	38	22	37	22	34	37	48	44	22	37	22	37	22	37	22	37	22	43	37	22	37	22	52
1076	690	5.46315	127.039	127039108_ 690	37	22	37	22	37	22	33	36	37	22	62	67	37	22	37	22	37	32	95	91	91	222	226	238	141	140	143	148	165	154	152	152	155	110	96	102	155	151	138	79	85	82	82	73	68
1077	690	5.46315	205.087	205087280_ 690	22	37	22	37	22	37	22	37	22	37	22	37	22	37	22	37	22	37	22	37	22	37	22	37	22	37	22	38	46	47	37	22	37	22	37	22	59	37	63	57	66	57	47	56	51
1078	690	5.46315	299.128	299128113_ 690	37	22	37	22	37	22	37	22	37	22	37	22	37	22	37	22	37	22	37	22	37	22	37	22	37	22	37	22	37	22	37	22	37	22	37	22	37	22	37	22	37	22	37	22	37
1079	690	5.46315	308.223	308223053_ 690	103	100	102	151	146	152	153	147	144	60	60	56	86	94	94	69	77	76	76	63	64	56	47	50	56	58	55	36	22	36	54	49	47	57	59	55	35	35	35	39	45	33	47	46	48
1080	690	5.46315	321.008	321007965_ 690	22	37	22	37	22	37	22	37	22	37	22	37	22	37	22	37	22	37	22	37	22	37	22	37	22	37	22	37	22	37	22	37	22	37	22	37	22	37	22	37	22	37	22	37	22
1081	691	5.48025	105.068	105068192_ 691	37	22	37	22	37	22	37	22	37	22	37	22	37	22	37	22	37	22	37	22	37	22	37	22	37	22	31	37	22	39	37	22	39	39	37	22	37	22	37	22	32	37	22	30	37
1082	691	5.48025	223.098	223098373_ 691	37	22	37	22	37	22	37	22	37	22	37	22	37	22	37	22	37	22	37	22	37	22	37	22	37	22	37	87	84	86	22	43	58	65	60	58	154	147	160	99	138	131	116	117	109
1083	692	5.48785	131.086	131086273_ 692	22	37	22	37	22	30	34	33	37	22	37	22	37	22	37	22	37	33	22	37	22	37	22	37	22	37	22	37	22	37	22	37	22	37	22	37	37	22	37	22	37	22	37	22	37
1084	692	5.48785	145.102	145102234_ 692	22	37	22	37	22	37	22	37	22	37	22	37	22	37	22	37	22	37	22	37	22	37	22	37	22	37	22	37	22	37	22	37	22	37	22	37	22	37	22	37	22	37	22	37	22
1085	692	5.48785	163.149	163149185_ 692	43	49	51	73	66	57	72	69	37	22	37	22	37	47	22	66	37	51	22	64	60	37	22	37	22	37	22	57	55	54	37	22	37	22	37	22	37	22	37	22	37	22	37	22	37
1086	692	5.48785	201.166	201165649_ 692	22	37	22	37	22	37	22	37	22	55	37	22	37	22	37	22	37	22	37	22	37	22	37	22	37	22	37	22	37	22	37	22	37	22	37	22	37	22	37	22	37	22	37	22	37
1087	692	5.48785	241.109	241108932_ 692	22	37	22	37	22	37	22	37	22	37	22	37	22	37	22	37	22	37	22	37	22	37	22	37	22	37	22	86	100	79	37	22	36	50	44	44	195	196	166	126	152	127	112	109	110
1088	692	5.48785	247.17	247170197_ 692	37	22	37	22	37	22	37	22	37	22	37	22	37	22	37	22	37	22	37	22	37	22	37	22	37	22	37	22	37	22	37	22	37	22	37	22	37	22	37	22	37	22	37	22	37
1089	692	5.48785	381.17	381170319_ 692	22	37	22	37	22	37	22	37	22	37	22	37	22	37	22	37	22	37	22	37	22	37	22	37	22	37	22	37	22	37	22	37	22	37	22	37	22	37	22	37	22	37	22	37	22
1090	692	5.48785	400.184	400183533_ 692	37	22	37	22	37	22	37	22	37	22	37	22	37	22	37	22	37	22	37	22	37	22	37	22	37	22	37	22	37	22	37	22	37	22	37	22	37	22	37	22	37	22	37	22	37
1091	692	5.48785	401.188	401188080_ 692	22	37	22	37	22	37	22	37	22	40	44	37	22	37	22	37	22	37	22	37	22	38	49	45	37	22	37	37	22	37	22	37	35	22	37	22	30	34	42	37	41	22	37	22	37
1092	693	5.49545	233.116	233116074_ 693	22	37	22	37	22	37	22	37	22	37	22	37	22	37	22	37	22	37	22	37	22	37	22	37	22	37	22	37	22	37	22	37	22	37	22	37	22	37	22	37	22	37	22	37	22
1093	693	5.49545	325.109	325108826_ 693	22	37	22	37	22	37	22	37	22	37	22	37	22	37	22	37	22	37	22	37	22	37	22	37	22	37	22	55	70	51	50	51	50	47	39	43	50	58	57	40	44	39	37	22	37
1094	693	5.49545	343.117	343117157_ 693	30	22	31	37	22	37	22	37	22	37	22	37	22	37	22	37	22	37	22	37	22	37	22	37	22	37	22	48	47	48	36	42	36	44	39	37	57	60	72	53	61	55	60	67	63
1095	693	5.49545	382.168	382168488_ 693	22	37	22	37	22	37	22	37	22	37	22	37	22	37	22	37	22	37	22	37	22	37	22	37	22	37	22	37	22	37	22	37	22	37	22	37	22	37	22	37	22	37	22	37	22
1096	693	5.49545	395.166	395166168_ 693	22	37	22	37	22	37	22	37	22	37	22	37	22	37	22	37	22	37	22	37	22	37	22	37	22	37	22	37	22	37	46	44	46	41	53	47	31	31	31	37	48	43	55	62	59
1097	693	5.49545	397.158	397158173_ 693	22	37	22	37	22	37	22	37	22	37	22	37	22	37	22	37	22	37	22	37	22	37	22	37	22	37	22	37	22	37	22	37	22	37	22	37	22	37	22	37	22	37	22	37	22
1098	693	5.49545	423.199	423198853_ 693	22	37	22	37	22	37	22	37	22	98	109	95	37	22	42	37	22	37	89	90	22	77	115	76	62	61	67	86	83	89	98	37	83	81	87	90	98	93	106	71	68	66	22	43	47
1099	694	5.50305	135.081	135081177_ 694	22	37	22	37	22	37	22	37	22	37	22	37	22	37	22	37	22	37	22	37	22	37	22	37	22	37	22	37	22	37	22	35	37	22	37	22	37	38	35	39	33	37	36	32	38
1100	694	5.50305	285.205	285204926_ 694	176	223	37	22	37	22	37	22	37	231	234	243	196	215	201	22	37	22	244	223	252	270	281	281	283	280	282	229	232	231	226	220	231	235	218	209	232	230	224	224	247	230	193	195	190
1101	694	5.50305	311.148	311147797_ 694	70	68	61	64	61	22	56	66	59	74	70	74	91	90	84	76	88	90	47	53	48	65	56	37	56	66	58	22	40	37	22	37	44	58	22	37	22	37	22	37	37	22	40	47	39
1102	694	5.50305	331.117	331117493_ 694	22	37	22	37	22	37	22	37	22	37	22	37	22	37	22	37	22	37	22	37	22	37	22	37	22	37	22	40	48	41	54	64	61	61	61	57	51	51	63	37	52	51	55	55	51
1103	694	5.50305	369.163	369162811_ 694	37	22	37	22	37	22	37	22	37	22	37	22	37	22	37	22	37	22	37	22	37	22	37	22	37	22	37	22	37	22	37	22	37	22	37	22	37	22	37	22	37	22	37	22	37
1104	694	5.50305	402.218	402217896_ 694	37	22	37	22	37	22	37	22	37	52	49	44	22	39	37	22	37	22	47	37	22	71	63	69	37	22	37	96	91	79	22	34	35	37	22	37	30	22	36	37	22	37	22	37	22
1105	695	5.51065	144.984	144983719_ 695	22	37	22	37	22	37	22	37	22	37	22	37	22	37	22	37	22	37	22	37	22	37	47	22	37	22	37	81	22	37	22	37	22	37	22	37	22	37	22	37	22	37	55	22	72
1106	695	5.51065	359.117	359117279_ 695	37	22	37	22	37	22	37	22	37	22	37	22	37	22	37	22	37	22	95	80	85	43	38	50	37	22	37	163	166	158	143	156	149	146	161	155	175	175	192	175	178	163	181	169	173
1107	695	5.51065	415.1	415099945_ 695	37	22	37	22	37	22	37	22	37	22	37	22	37	22	37	22	37	22	37	22	37	22	37	22	37	22	37	22	37	22	37	22	37	22	37	22	37	22	37	22	37	22	37	22	37
1108	696	5.51825	179.071	179071091_ 696	22	37	22	37	22	37	22	37	22	37	22	37	22	37	22	37	22	37	22	37	22	39	37	43	22	37	22	37	22	37	22	37	22	37	22	37	22	37	22	37	22	37	22	37	22
1109	696	5.51825	207.103	207103333_ 696	37	22	37	22	37	22	37	22	37	22	37	22	37	22	37	22	37	22	37	22	37	22	37	22	37	22	37	22	37	22	37	41	22	37	22	47	71	37	22	63	64	64	37	22	64
1110	696	5.51825	208.105	208104874_ 696	22	37	22	37	22	37	22	37	22	34	37	22	37	22	37	22	37	22	37	22	37	38	22	37	22	37	22	37	22	37	22	37	22	37	22	37	22	37	22	37	22	37	22	37	22
1111	696	5.51825	362.159	362159302_ 696	37	22	37	22	37	22	37	22	37	22	37	22	37	22	37	22	37	22	37	22	37	22	37	22	37	22	37	22	37	22	37	22	37	22	37	22	37	22	37	22	37	22	37	22	37
1112	696	5.51825	473.254	473254059_ 696	22	37	22	37	22	37	22	37	22	37	22	38	41	43	40	37	22	37	68	65	68	71	63	22	47	33	48	86	126	119	68	71	63	63	62	64	37	22	98	37	77	80	22	93	97
1113	697	5.52585	303.02	303020264_ 697	37	22	37	22	37	22	34	37	22	37	30	34	22	37	22	37	22	37	22	37	42	22	37	22	37	22	37	55	57	60	22	37	22	37	22	37	22	37	22	34	37	22	56	51	58
1114	697	5.52585	365.165	365164612_ 697	37	22	37	22	37	22	37	22	37	22	37	22	37	22	37	22	37	22	37	22	37	22	37	22	37	22	37	22	37	22	37	22	37	22	37	22	37	22	37	22	37	22	37	22	37
1115	698	5.53345	103.954	103954330_ 698	22	37	22	37	22	37	22	37	22	37	22	37	31	22	37	22	37	22	37	22	37	22	37	22	37	22	31	37	22	36	37	22	39	39	37	22	37	22	37	22	31	37	22	30	37
1116	698	5.53345	123.044	123043648_ 698	22	37	37	103	22	51	37	34	37	22	37	22	37	22	37	22	37	22	37	22	44	37	22	37	22	37	22	37	22	37	22	37	22	37	22	37	52	22	46	37	22	39	38	37	40
1117	698	5.53345	146.982	146981964_ 698	37	22	37	22	37	22	37	22	37	22	37	22	37	22	37	22	37	22	49	37	22	37	22	37	22	37	22	40	37	22	37	22	37	22	37	22	37	22	37	22	37	22	37	36	22
1118	698	5.53345	251.097	251096588_ 698	37	22	37	22	37	22	37	22	37	22	37	22	37	22	37	22	37	22	37	22	37	22	37	22	37	22	37	22	37	22	37	22	37	22	37	22	37	22	37	22	37	22	37	64	64
1119	698	5.53345	263.126	263125885_ 698	22	37	86	68	62	67	72	72	76	89	87	83	81	88	83	68	76	78	86	87	93	87	79	91	88	86	82	66	64	62	75	70	77	83	69	74	74	70	69	70	74	71	77	69	87
1120	698	5.53345	309.17	309169830_ 698	37	22	37	22	37	22	37	22	37	22	37	22	37	22	37	22	37	22	37	22	37	22	37	22	37	22	37	22	37	22	37	22	37	22	37	22	37	22	37	22	37	22	37	22	37
1121	698	5.53345	371.19	371190216_ 698	22	37	22	37	22	37	22	37	22	37	61	58	60	22	37	22	37	22	76	84	79	61	60	49	55	53	49	69	72	77	63	66	67	73	76	58	71	66	75	63	65	67	71	85	83
1122	699	5.54105	137.06	137060104_ 699	22	37	22	37	22	37	22	37	22	37	22	37	22	37	22	37	22	37	22	37	22	37	22	37	22	37	22	61	60	53	52	37	46	63	53	53	127	110	113	100	117	109	98	109	107
1123	699	5.54105	179.108	179108139_ 699	22	37	22	37	22	37	22	37	22	37	22	37	22	37	22	37	22	37	22	37	22	37	22	37	22	37	22	37	22	37	22	37	22	37	22	37	56	48	42	22	38	40	38	39	42
1124	699	5.54105	309.087	309087006_ 699	37	22	37	22	37	22	37	22	37	22	37	22	37	22	37	22	37	22	37	22	37	22	37	22	37	22	37	22	37	22	37	22	37	22	37	22	37	22	37	22	37	22	37	22	37
1125	699	5.54105	497.145	497145264_ 699	22	37	22	37	22	37	22	37	22	37	22	37	22	37	22	37	22	37	22	37	22	37	22	37	22	37	22	37	22	37	22	37	22	37	22	37	22	37	22	37	22	37	22	37	22
1126	700	5.54865	207.103	207102585_ 700	37	22	37	22	37	22	37	22	37	22	37	22	37	22	37	22	37	22	37	22	37	22	37	22	37	22	37	22	58	37	42	41	43	22	43	47	37	76	22	37	22	37	22	37	22
1127	700	5.54865	313.107	313106567_ 700	37	22	37	22	37	22	37	22	37	22	37	22	37	22	37	22	37	22	50	56	37	40	22	42	37	22	37	115	116	121	103	91	105	97	102	107	122	123	134	119	114	115	106	22	108
1128	700	5.54865	409.123	409123199_ 700	37	22	37	22	37	22	37	22	37	22	37	22	37	22	37	22	37	22	37	22	37	22	37	22	37	22	37	22	37	22	37	22	37	22	37	22	37	22	37	22	37	22	37	22	37
1129	700	5.54865	457.152	457151703_ 700	22	37	22	37	22	37	22	37	22	37	22	37	22	37	22	37	22	37	22	37	22	37	22	37	22	37	22	37	22	37	22	37	22	37	22	37	22	37	22	37	22	37	22	37	22
1130	701	5.55625	195.103	195103149_ 701	37	22	37	22	37	22	37	22	37	22	37	22	37	22	37	22	37	22	37	22	37	22	37	22	37	22	37	22	37	22	37	22	37	22	37	22	37	22	37	22	37	22	37	22	37
1131	701	5.55625	214.255	214254501_ 701	264	180	185	183	185	176	188	198	199	160	169	177	165	171	170	161	161	165	190	184	178	175	179	215	155	157	164	152	173	153	150	153	151	156	157	150	181	181	144	143	158	146	139	143	142
1132	701	5.55625	219.07	219070496_ 701	37	22	37	22	37	22	37	22	37	22	37	22	37	32	22	37	22	37	22	37	22	37	22	37	22	35	37	22	37	22	37	22	37	22	37	22	37	22	37	22	37	22	37	22	37
1133	701	5.55625	251.096	251096024_ 701	22	37	22	37	22	37	22	37	22	41	37	22	37	22	37	22	37	22	37	22	37	22	37	22	37	22	37	48	48	22	37	45	22	47	37	22	37	22	37	22	37	22	37	64	64
1134	701	5.55625	259.096	259095642_ 701	22	37	22	37	22	37	22	37	22	37	22	37	22	37	22	37	22	37	22	37	22	37	22	37	22	37	22	62	65	66	36	37	36	22	37	22	50	52	46	37	22	37	22	37	22
1135	701	5.55625	443.244	443243622_ 701	22	37	22	37	22	37	22	37	22	37	22	37	67	22	37	22	37	22	74	37	22	37	22	37	22	37	61	22	37	22	65	37	22	37	22	37	22	37	22	37	22	37	22	37	76
1136	701	5.55625	523.124	523123718_ 701	37	34	22	34	37	22	37	22	45	37	22	37	22	37	22	68	37	22	37	22	37	50	22	37	22	37	22	54	53	38	34	37	22	37	22	37	48	48	44	22	37	22	37	22	37
1137	702	5.56385	205.088	205087906_ 702	37	22	37	22	37	22	37	22	37	22	37	22	37	22	37	22	37	22	37	22	37	22	37	22	37	22	37	22	37	22	37	22	37	22	37	22	37	22	37	22	37	22	37	22	37
1138	702	5.56385	323.185	323185455_ 702	37	22	37	22	37	22	37	22	37	22	37	22	37	22	37	22	37	22	37	22	37	22	37	22	37	22	37	22	37	22	37	22	37	22	37	22	37	22	37	22	37	22	37	22	37
1139	702	5.56385	387.212	387212128_ 702	37	36	22	37	47	22	44	37	22	37	35	38	37	22	37	22	37	22	37	40	22	34	37	22	37	22	37	30	22	35	37	22	37	22	37	22	37	22	37	22	30	35	37	22	37
1140	702	5.56385	437.126	437126129_ 702	37	22	37	35	37	22	32	37	22	37	22	37	22	37	22	37	22	37	22	37	22	37	22	37	22	37	22	49	43	50	36	37	22	37	22	37	41	46	38	22	31	37	22	37	22
1141	702	5.56385	457.26	457260254_ 702	22	37	22	37	22	37	22	37	22	37	22	37	50	22	37	22	37	22	37	22	37	22	37	22	37	22	37	22	37	22	37	22	37	22	37	22	37	22	54	37	22	37	106	107	22
1142	703	5.57145	247.169	247168823_ 703	37	22	37	22	37	67	22	37	22	37	22	37	22	37	22	37	22	37	22	37	22	37	22	37	22	37	22	37	22	37	22	37	22	37	22	37	22	37	22	37	22	37	22	37	22
1143	703	5.57145	283.192	283191895_ 703	37	22	37	22	37	22	37	22	37	22	37	22	37	22	37	22	37	22	37	22	37	22	37	22	37	22	37	22	37	22	37	22	37	22	37	22	37	22	37	22	37	22	37	22	37
1144	703	5.57145	285.112	285112305_ 703	37	22	37	22	37	22	37	22	37	22	37	22	37	22	37	22	37	22	37	22	37	22	37	22	37	22	37	22	37	22	37	22	37	22	37	22	37	30	22	37	32	22	37	22	37
1145	703	5.57145	483.131	483131104_ 703	37	22	37	22	37	22	37	22	37	22	37	22	37	22	37	22	37	22	37	22	37	22	37	22	37	22	37	22	38	37	37	22	37	22	37	22	41	36	34	37	22	37	22	37	22
1146	704	5.57905	161.134	161133728_ 704	76	71	85	83	37	89	22	107	96	37	22	37	22	37	22	82	37	94	22	86	37	81	77	87	22	37	22	37	91	22	37	22	37	22	37	22	37	22	37	22	37	22	37	22	37
1147	704	5.57905	201.166	201165741_ 704	22	37	22	37	22	37	22	37	22	37	45	47	22	37	22	37	22	37	22	37	22	38	46	48	37	22	37	22	37	22	37	22	37	22	37	22	35	41	34	37	22	37	22	37	22
1148	704	5.57905	229.156	229156281_ 704	22	37	22	37	22	37	22	37	22	37	22	37	22	37	22	37	22	37	22	37	22	37	22	37	22	37	22	37	22	37	22	37	22	37	22	37	22	37	22	37	22	37	22	37	22
1149	704	5.57905	405.2	405200256_ 704	37	22	37	22	37	22	37	22	37	22	37	22	37	22	35	37	32	22	37	31	22	37	22	37	22	37	22	37	22	37	22	34	37	22	37	22	37	22	37	22	37	22	37	22	32
1150	705	5.58665	105.069	105069023_ 705	37	22	37	22	37	22	37	22	37	22	37	22	37	22	37	22	37	22	37	22	37	22	37	22	37	22	31	37	22	39	37	22	39	39	37	22	37	22	37	22	32	37	22	30	37
1151	705	5.58665	131.086	131086121_ 705	22	37	22	37	22	30	34	33	37	22	37	22	37	22	37	22	37	33	22	37	22	37	22	37	22	37	22	37	22	37	22	37	22	37	22	37	22	37	22	37	22	37	22	37	22
1152	705	5.58665	145.102	145102264_ 705	37	22	37	22	37	22	37	22	37	22	37	22	37	22	37	22	37	22	37	22	37	22	37	22	37	22	37	22	37	22	37	22	37	22	37	22	37	22	37	22	37	22	37	22	37
1153	705	5.58665	154.992	154992157_ 705	47	40	37	40	43	41	22	37	22	37	22	37	22	37	22	37	22	37	38	22	37	22	37	39	22	35	36	37	22	38	37	22	37	22	37	22	37	30	31	37	37	22	35	37	22
1154	705	5.58665	159.119	159118652_ 705	37	22	37	22	37	22	37	22	37	22	37	22	37	22	37	22	37	22	37	22	37	22	37	22	37	22	37	22	37	22	37	22	37	22	37	22	37	22	37	22	37	22	37	22	37
1155	705	5.58665	265.181	265180542_ 705	22	37	22	37	22	37	22	37	22	37	22	33	37	22	37	22	37	22	37	22	37	22	37	22	37	22	37	22	37	22	37	34	22	37	22	37	22	37	22	37	22	37	22	37	22
1156	705	5.58665	277.176	277176239_ 705	22	37	22	37	22	37	22	37	22	37	22	37	22	37	22	37	22	37	22	37	33	22	37	22	37	22	37	22	37	22	37	22	37	22	37	22	37	22	37	22	37	22	37	22	37
1157	706	5.59425	263.058	263058380_ 706	22	37	22	37	22	37	22	37	22	37	22	37	22	37	22	37	22	37	22	37	22	37	22	37	22	37	22	37	22	37	22	67	37	60	56	22	37	22	37	22	37	22	37	22	37
1158	706	5.59425	299.219	299219025_ 706	1029	1116	1090	796	812	825	887	909	917	818	785	778	793	849	880	711	698	712	637	633	621	777	746	747	806	802	793	611	620	597	615	621	606	683	638	638	637	639	643	664	684	671	558	542	544
1159	706	5.59425	300.224	300223969_ 706	177	195	189	138	128	143	148	155	157	136	143	131	143	152	146	112	119	120	111	102	109	125	124	132	142	137	135	107	104	99	100	97	100	112	101	104	103	108	107	110	120	111	88	91	97
1160	706	5.59425	345.132	345132019_ 706	37	22	37	22	37	22	37	22	37	22	37	22	37	22	37	22	37	22	37	22	37	22	37	22	37	22	37	22	37	22	37	22	37	22	37	22	37	22	37	22	37	22	37	22	37
1161	706	5.59425	488.238	488238373_ 706	22	37	22	37	22	37	22	37	22	47	40	37	50	54	54	22	44	46	38	37	22	37	22	37	42	43	41	22	37	22	37	22	37	22	37	22	37	22	37	22	37	22	37	22	37
1162	707	5.60185	139.039	139039108_ 707	22	44	37	32	34	32	22	37	31	88	90	85	22	53	40	32	37	22	43	46	38	182	143	148	127	130	118	168	168	160	147	151	146	169	169	115	220	227	196	177	196	186	170	209	201
1163	707	5.60185	223.132	223131638_ 707	22	37	22	37	22	37	22	37	22	36	37	22	37	22	37	22	37	22	37	22	37	38	43	47	22	37	22	37	22	37	22	37	22	37	22	37	33	36	22	37	22	37	22	37	22
1164	707	5.60185	412.283	412283417_ 707	37	22	37	22	37	22	37	22	37	114	123	114	136	128	147	231	229	229	82	84	88	36	48	22	88	95	90	37	22	37	63	59	58	66	60	67	22	37	22	37	32	22	58	65	37
1165	708	5.60945	107.084	107083519_ 708	22	37	32	35	34	35	45	37	33	22	37	22	37	22	37	22	37	22	37	22	37	22	37	22	37	22	37	22	37	22	37	22	37	22	37	22	37	22	37	22	37	22	37	22	37
1166	708	5.60945	135.117	135117355_ 708	55	80	67	77	22	96	107	87	99	37	93	81	52	22	52	95	94	77	37	58	78	99	87	70	39	22	37	81	73	78	57	51	53	22	54	37	22	49	42	51	55	64	42	58	41
1167	708	5.60945	383.236	383235992_ 708	33	22	37	22	37	41	22	37	22	45	37	22	46	41	37	47	22	44	37	22	37	43	22	37	22	37	22	37	22	37	22	37	22	36	37	22	37	22	37	22	37	22	37	22	37
1168	708	5.60945	487.24	487240234_ 708	37	22	37	22	37	22	37	22	37	22	132	37	158	175	156	22	151	37	22	145	158	37	22	37	143	137	134	34	49	42	40	22	37	31	22	38	37	22	40	37	41	22	92	45	31
1169	709	5.61705	135.081	135080963_ 709	22	37	22	37	22	37	22	37	22	37	22	37	22	37	22	37	22	37	22	37	22	37	22	37	22	37	22	37	22	37	22	37	22	37	22	37	22	37	22	37	22	37	22	37	22
1170	709	5.61705	153.092	153092072_ 709	22	37	22	37	22	37	22	37	22	41	39	37	22	37	22	37	22	37	62	60	59	36	47	56	22	43	38	128	135	127	120	122	114	140	132	136	173	173	165	141	153	133	158	164	158
1171	709	5.61705	177.093	177093002_ 709	37	22	37	22	37	22	37	22	37	22	37	22	37	22	37	22	37	22	37	22	37	22	37	22	37	22	37	22	37	22	37	22	37	22	37	22	37	22	37	22	37	22	37	22	31
1172	709	5.61705	279.192	279191559_ 709	37	22	37	22	37	22	37	22	37	22	37	22	37	22	37	22	37	22	37	22	37	22	38	38	37	22	37	22	37	22	44	53	34	48	44	44	47	54	61	51	46	34	37	62	60
1173	709	5.61705	294.178	294178253_ 709	22	37	22	37	22	37	22	37	22	37	22	37	22	37	22	37	22	37	22	37	22	37	22	37	22	37	22	37	22	37	22	37	22	37	22	37	22	37	22	37	22	37	22	37	22
1174	709	5.61705	439.154	439153809_ 709	37	22	37	22	37	22	37	22	37	22	37	22	37	22	37	22	37	22	37	22	37	22	37	22	37	22	37	22	37	22	37	22	37	22	37	22	37	22	37	22	37	22	37	22	37
1175	709	5.61705	443.161	443160553_ 709	22	37	22	37	22	37	22	30	32	30	37	22	37	22	37	22	37	22	54	72	74	37	31	22	37	22	37	22	35	37	22	37	22	37	31	22	37	22	37	22	37	22	37	22	37
1176	710	5.62465	293.174	293174194_ 710	37	22	37	22	37	22	53	37	22	37	38	22	60	37	22	37	22	51	47	37	42	22	81	37	22	37	22	37	22	57	37	84	22	37	22	37	89	80	74	72	22	78	98	37	22
1177	710	5.62465	367.193	367193420_ 710	22	37	34	22	37	22	37	22	37	22	37	22	37	22	37	22	37	22	37	22	37	22	37	22	37	22	37	22	37	22	37	22	37	22	37	22	37	22	37	22	37	22	37	22	37
1178	710	5.62465	543.255	543254822_ 710	22	37	22	37	33	22	37	22	39	37	22	37	22	37	22	37	22	37	38	22	37	22	37	37	22	37	22	37	22	37	22	37	31	22	37	22	37	22	37	22	43	37	22	30	37
1179	711	5.63225	119.05	119049736_ 711	22	37	22	37	22	37	54	44	39	22	44	37	22	37	22	37	22	67	37	22	38	37	22	48	45	37	22	37	22	37	22	37	22	37	22	37	22	32	37	22	37	36	22	37	22
1180	711	5.63225	274.115	274115143_ 711	22	37	22	37	22	37	22	37	22	37	22	37	22	37	22	37	22	37	22	37	22	37	22	37	22	37	22	37	22	37	22	37	22	37	22	37	22	37	22	37	22	37	22	37	22
1181	711	5.63225	351.21	351209625_ 711	22	37	22	37	22	37	22	37	22	90	100	37	22	37	22	37	22	37	58	43	70	68	71	76	77	22	49	53	53	54	68	68	61	53	37	51	62	57	63	49	50	56	45	44	48
1182	711	5.63225	353.103	353102722_ 711	22	37	22	37	22	37	22	37	22	37	22	37	22	37	22	37	22	37	63	74	70	66	65	67	22	37	22	124	124	126	115	119	127	101	99	95	112	111	135	110	86	116	54	62	57
1183	711	5.63225	634.272	634271667_ 711	22	37	22	37	22	37	22	37	22	37	22	37	22	37	22	37	22	37	72	60	63	49	48	22	37	22	37	62	64	62	46	48	22	37	22	37	39	32	22	37	22	37	22	37	22
1184	712	5.63985	136.113	136113113_ 712	46	53	45	39	22	37	22	37	22	37	22	37	22	37	22	37	22	37	22	37	22	37	22	37	22	37	22	37	22	37	22	37	22	37	22	37	22	37	22	37	22	37	22	37	22
1185	712	5.63985	285.205	285204590_ 712	37	146	221	22	37	22	37	22	37	22	37	22	123	131	130	37	22	37	22	37	22	37	22	149	164	159	151	37	22	106	37	22	37	22	37	22	114	127	121	37	142	22	37	22	37
1186	712	5.63985	293.103	293102631_ 712	37	22	37	22	37	22	37	22	37	22	37	22	37	22	37	22	37	22	37	22	37	22	37	22	37	22	37	22	57	37	22	37	22	37	22	37	22	37	22	37	22	37	22	37	22
1187	712	5.63985	336.242	336242401_ 712	37	22	37	22	37	22	37	22	37	49	45	39	65	70	67	90	88	87	22	37	22	43	38	41	48	49	48	37	22	37	38	36	22	38	42	37	22	37	22	37	34	22	37	33	37
1188	712	5.63985	410.268	410268219_ 712	75	82	76	104	101	105	93	91	102	118	120	99	157	166	162	214	209	217	121	137	126	113	110	113	135	127	107	99	93	89	113	109	107	121	107	117	91	77	83	98	100	91	95	101	105
1189	712	5.63985	417.226	417225616_ 712	22	37	22	37	22	53	37	22	44	37	36	22	37	22	37	22	37	22	37	43	22	32	37	22	37	22	37	22	37	22	37	22	37	22	37	22	37	22	37	22	37	22	37	22	37
1190	712	5.63985	418.23	418230103_ 712	37	22	37	58	22	53	53	37	66	34	36	22	46	37	38	36	37	22	37	43	22	32	37	22	37	22	37	22	37	22	32	37	22	51	36	37	36	31	22	31	37	32	38	22	37
1191	712	5.63985	445.211	445210510_ 712	22	37	22	37	22	37	22	38	37	22	37	22	37	22	37	22	37	22	37	22	37	22	37	22	37	22	37	22	37	22	37	22	37	22	37	22	37	22	37	22	37	22	37	22	37
1192	712	5.63985	446.29	446290070_ 712	117	116	111	132	120	133	137	125	136	184	175	174	227	240	239	289	297	313	171	165	178	153	147	149	193	194	180	111	106	102	159	156	145	172	164	169	121	119	119	133	141	151	147	150	137
1193	712	5.63985	486.284	486284119_ 712	90	37	81	88	86	101	89	91	82	22	85	89	125	116	121	161	162	152	67	71	37	22	65	63	87	85	91	34	49	42	40	37	22	31	37	38	22	37	40	22	41	37	22	45	62
1194	712	5.63985	565.236	565236389_ 712	37	22	37	22	37	22	37	22	37	22	37	22	37	22	37	22	37	22	37	22	37	22	37	22	37	22	37	22	37	22	37	22	43	30	37	37	22	37	22	37	22	37	32	32	22
1195	713	5.64745	231.1	231099823_ 713	37	22	37	22	37	22	37	22	37	22	37	22	37	22	37	22	37	22	37	22	37	22	37	22	37	22	37	22	37	22	37	22	37	22	37	22	37	22	37	22	37	22	37	22	37
1196	713	5.64745	247.099	247099045_ 713	37	22	37	22	37	67	22	37	22	37	22	37	22	37	22	37	22	37	22	37	22	37	22	37	22	37	22	37	22	37	22	37	22	37	22	37	22	37	22	37	22	37	22	37	22
1197	713	5.64745	257.084	257084167_ 713	37	22	37	22	37	22	37	22	37	22	37	22	37	22	37	22	37	22	37	22	37	22	37	22	37	22	37	22	37	22	37	22	37	22	37	22	37	22	37	22	37	22	37	22	37
1198	713	5.64745	273.112	273112000_ 713	37	22	37	22	37	22	37	22	37	22	37	22	37	22	37	22	37	22	37	22	37	22	37	22	37	22	37	22	33	37	22	37	22	37	22	37	52	59	49	37	35	22	37	22	37
1199	713	5.64745	275.093	275092865_ 713	37	22	37	22	37	22	37	22	37	22	37	22	37	22	37	22	37	22	37	22	37	22	37	22	37	22	37	22	37	22	37	22	37	22	37	22	35	38	31	37	22	37	22	37	22
1200	713	5.64745	291.125	291124695_ 713	37	22	37	22	37	22	37	22	37	22	37	22	37	22	37	22	37	22	37	55	22	37	43	22	37	22	37	22	33	37	22	37	22	37	22	45	37	22	40	37	22	37	22	37	22
1201	713	5.64745	315.127	315126831_ 713	37	22	37	22	37	22	37	22	37	22	37	22	37	22	37	22	37	22	37	22	37	22	37	22	37	40	22	37	22	37	22	37	22	37	22	37	22	37	22	37	22	37	22	37	22
1202	713	5.64745	333.134	333133667_ 713	22	37	22	37	22	37	22	37	22	37	22	37	22	37	22	37	22	37	22	37	22	37	22	37	22	37	22	37	22	37	22	37	22	37	22	37	22	37	22	37	22	37	22	37	22
1203	713	5.64745	334.138	334137665_ 713	22	37	22	37	22	37	22	37	22	37	22	37	22	37	22	37	22	37	22	37	22	37	22	37	22	37	22	37	22	37	22	37	22	37	22	37	22	37	22	37	22	37	22	37	22
1204	713	5.64745	335.237	335236664_ 713	126	124	119	159	158	165	148	117	153	182	185	186	241	246	237	290	324	334	143	127	144	132	130	128	187	187	197	87	108	22	148	122	121	147	161	146	37	86	82	134	117	141	110	120	113
1205	713	5.64745	355.116	355115540_ 713	22	37	22	37	22	37	22	37	22	37	22	37	22	37	22	37	22	37	22	37	22	37	22	37	22	37	22	42	37	22	37	22	37	22	37	22	52	52	46	44	46	46	33	34	37
1206	713	5.64745	356.118	356118042_ 713	37	22	37	22	37	22	37	22	37	22	37	22	37	22	37	22	37	22	37	22	37	22	37	22	37	22	37	22	37	22	37	22	37	22	37	22	37	22	37	22	37	22	37	22	37
1207	713	5.64745	411.263	411263428_ 713	37	22	37	22	37	22	37	22	37	67	22	37	55	62	22	37	22	68	37	22	37	22	37	22	37	22	37	22	37	22	37	22	37	22	37	22	37	22	37	22	37	22	37	22	37
1208	713	5.64745	428.28	428280060_ 713	116	117	122	152	153	166	147	144	148	185	175	178	222	229	234	324	312	315	173	177	173	154	157	153	186	184	182	104	104	103	151	151	141	156	161	157	106	111	114	127	133	133	144	137	145
1209	713	5.64745	447.293	447292755_ 713	22	37	22	40	37	22	37	22	37	48	22	37	65	72	22	84	91	84	49	37	22	37	22	42	59	51	52	37	22	37	38	41	47	48	48	40	34	34	22	40	34	35	38	37	43
1210	713	5.64745	464.302	464302002_ 713	37	22	37	22	37	22	37	22	37	74	76	72	83	94	85	113	120	118	22	64	70	60	41	39	77	72	75	37	43	22	60	37	33	22	72	33	57	54	50	59	67	61	30	66	72
1211	713	5.64745	613.294	613294373_ 713	37	22	37	22	37	22	37	22	37	202	198	200	81	84	85	22	37	22	37	1431	1062	779	970	976	303	315	312	1363	1418	1233	1101	1074	1180	500	455	473	1137	972	22	401	669	438	671	531	731
1212	714	5.65505	151.076	151076096_ 714	22	37	22	47	37	22	37	57	22	37	22	37	22	37	22	37	22	37	22	37	22	37	22	37	22	37	22	37	22	37	22	37	22	37	22	37	22	37	22	37	22	37	22	37	22
1213	714	5.65505	179.072	179071625_ 714	37	22	37	22	37	22	37	22	37	22	37	22	37	22	37	22	37	22	37	22	37	22	39	37	22	37	22	37	22	37	36	22	37	22	37	22	37	43	38	37	30	22	37	32	22
1214	714	5.65505	189.092	189092102_ 714	35	37	22	54	37	52	22	37	22	37	22	37	22	37	22	37	22	37	22	37	22	37	22	37	22	37	22	37	22	37	22	37	22	37	22	37	22	37	22	37	22	37	22	37	22
1215	714	5.65505	255.105	255104782_ 714	22	37	22	37	33	22	37	22	37	22	37	22	37	22	37	22	37	22	37	22	37	22	37	22	37	22	37	22	37	22	37	22	37	22	37	22	37	22	37	22	37	22	37	22	37
1216	714	5.65505	357.217	357216766_ 714	37	22	37	22	37	22	37	22	37	22	37	22	37	22	37	22	37	22	37	22	37	22	37	22	37	22	37	22	37	22	37	22	37	22	37	22	37	22	37	22	37	22	37	22	37
1217	715	5.66265	185.109	185109253_ 715	37	22	37	22	37	22	37	22	37	82	96	89	46	46	22	37	22	37	262	275	278	241	241	224	126	118	122	327	323	327	262	261	250	183	182	180	201	198	203	157	163	160	169	187	184
1218	715	5.66265	209.118	209117706_ 715	37	22	37	22	37	22	37	22	37	22	37	34	22	37	22	37	22	37	22	35	34	38	37	22	37	22	37	22	37	22	37	22	37	22	37	22	37	22	37	22	37	22	37	22	31
1219	715	5.66265	249.114	249114426_ 715	22	37	22	37	22	37	22	37	22	37	22	37	22	37	22	37	22	37	22	37	22	37	22	37	22	37	22	37	22	37	22	37	22	37	22	37	41	22	31	37	22	37	22	37	22
1220	715	5.66265	411.225	411225037_ 715	37	22	37	22	37	22	37	22	37	22	37	64	22	37	22	37	22	37	109	122	117	86	22	94	61	37	81	123	132	141	103	111	100	84	75	76	78	82	85	81	66	75	81	85	73
1221	715	5.66265	611.285	611284668_ 715	37	22	37	22	37	22	37	22	37	1984	2004	1963	819	820	807	30	22	52	10734	9725	10956	8702	8567	9293	3109	3027	2950	11684	13553	12316	9749	10188	9783	4954	4579	4406	8870	8859	7773	3991	6206	4459	6196	5963	5887
1222	716	5.67025	213.148	213148392_ 716	70	68	62	54	57	55	57	59	65	52	51	44	51	46	50	45	56	50	42	22	43	46	43	37	42	46	40	37	37	22	36	39	37	40	39	22	31	36	32	34	49	43	37	32	33
1223	716	5.67025	217.085	217084869_ 716	37	22	37	22	37	22	37	22	37	22	37	22	37	22	37	22	37	22	37	22	37	22	37	22	37	22	37	22	37	22	37	22	37	22	37	22	37	22	37	22	37	36	22	37	22
1224	716	5.67025	313.195	313194794_ 716	172	196	183	148	137	143	144	148	164	131	129	124	126	130	130	123	118	126	84	79	93	95	111	107	125	122	113	74	86	81	73	84	89	69	99	83	90	95	88	99	106	81	86	91	82
1225	716	5.67025	427.262	427261902_ 716	46	48	44	56	52	64	57	59	50	37	22	37	22	37	22	37	22	37	22	37	22	37	22	37	22	37	22	37	22	37	22	37	22	37	22	37	22	37	22	37	22	37	22	37	22
1226	716	5.67025	539.228	539227844_ 716	22	37	22	37	101	96	104	123	134	316	337	343	141	136	128	22	37	22	1154	1262	1215	1026	1014	1008	502	500	505	1489	1425	1554	1144	1171	1160	790	774	808	933	942	935	717	698	717	743	785	787
1227	716	5.67025	540.232	540232422_ 716	172	112	127	88	101	96	104	123	134	116	124	124	51	46	45	93	189	98	433	477	442	378	380	383	182	180	186	543	529	581	421	439	428	285	281	300	326	342	336	250	248	254	262	277	279
1228	716	5.67025	612.29	612290405_ 716	37	22	37	22	37	22	37	22	37	829	801	811	323	341	330	30	22	37	4363	4160	4348	3539	3254	3921	1236	1232	1204	5032	5413	4815	4155	4078	4192	2150	1876	1904	4003	3647	3312	1655	2425	1786	2447	2531	2416
1229	717	5.67793	158.083	158083359_ 717	22	37	22	37	22	37	22	37	22	37	49	43	22	37	22	37	22	37	22	37	22	37	22	37	52	22	37	22	37	22	37	55	22	66	37	22	37	22	37	22	37	22	37	44	22
1230	717	5.67793	191.108	191107697_ 717	35	37	22	54	37	52	22	37	22	37	22	37	22	37	22	51	37	48	22	37	22	37	22	37	22	37	22	37	22	37	22	37	22	37	22	37	22	37	22	37	22	37	22	37	22
1231	717	5.67793	220.075	220074768_ 717	22	37	22	37	22	37	30	22	33	37	22	37	22	37	22	35	37	22	37	22	40	37	22	37	22	37	22	37	22	37	22	37	22	37	22	37	22	37	22	37	22	37	22	37	22
1232	717	5.67793	235.098	235097656_ 717	22	37	22	37	22	37	22	37	22	37	22	37	22	37	22	37	22	37	22	37	22	37	22	37	22	37	22	71	73	77	59	60	60	73	69	68	98	98	99	86	37	91	99	100	101
1233	717	5.67793	236.101	236101181_ 717	22	37	22	37	22	37	22	37	22	37	22	37	22	37	22	37	22	37	22	37	22	37	22	37	22	37	22	37	22	37	22	37	22	37	22	37	22	37	22	37	22	37	22	37	22
1234	717	5.67793	241.179	241178696_ 717	37	22	37	22	37	22	37	22	37	22	37	22	37	22	37	22	37	22	37	22	37	22	37	22	37	22	37	22	37	22	37	22	37	22	37	22	37	22	37	22	37	22	37	22	37
1235	717	5.67793	633.268	633268250_ 717	22	37	22	37	22	37	22	37	51	22	43	36	37	22	37	22	37	22	164	156	165	137	136	135	61	72	37	167	178	157	117	117	111	84	80	78	103	98	88	74	75	67	75	79	77
1236	718	5.68553	193.087	193087021_ 718	37	22	37	22	37	22	37	22	37	22	37	37	22	37	22	37	22	37	22	37	22	40	37	22	37	22	37	22	36	44	37	43	42	22	37	41	22	37	22	37	22	37	22	51	52
1237	718	5.68553	253.111	253110672_ 718	37	22	37	22	37	22	37	22	37	22	37	22	37	22	37	22	37	22	37	22	37	22	37	22	37	22	37	22	37	22	37	22	37	22	37	22	37	22	37	22	37	22	37	22	37
1238	718	5.68553	265.179	265179016_ 718	37	22	37	22	37	22	37	22	37	22	37	33	22	37	22	37	22	37	22	37	22	37	22	37	22	37	22	37	22	37	22	34	37	22	37	22	37	22	37	22	37	22	37	22	37
1239	718	5.68553	378.154	378153992_ 718	37	22	37	22	37	22	37	22	37	22	37	22	37	22	37	22	37	22	37	22	37	22	37	22	37	22	37	22	37	22	37	22	37	22	37	22	37	22	37	22	37	22	37	22	37
1240	718	5.68553	379.156	379156372_ 718	22	37	22	37	22	37	22	37	22	40	37	22	37	22	37	22	37	22	37	22	37	22	37	22	37	39	37	22	37	22	37	22	37	22	37	22	37	22	37	22	37	22	37	22	37
1241	718	5.68553	385.139	385138855_ 718	37	22	37	22	37	22	37	22	37	22	37	22	37	22	37	22	37	22	37	22	37	22	37	22	37	22	37	22	37	22	37	22	37	22	37	22	37	22	37	22	37	22	37	22	37
1242	718	5.68553	385.203	385202728_ 718	22	37	22	37	22	35	37	22	37	22	37	22	44	35	49	37	22	37	22	44	37	22	47	37	35	22	37	47	43	22	53	56	58	52	48	53	77	70	69	75	72	63	70	68	72
1243	718	5.68553	439.247	439247467_ 718	22	37	22	37	22	37	22	37	22	37	22	37	22	37	22	37	22	37	22	37	22	37	22	37	22	37	22	37	22	37	22	37	22	37	22	37	44	49	46	31	30	33	38	40	38
1244	718	5.68553	457.26	457260040_ 718	37	22	37	22	37	22	37	22	37	54	46	45	48	48	47	22	37	22	98	96	100	83	72	69	83	66	67	142	109	37	22	37	155	151	102	102	242	233	194	159	214	179	195	208	192
1245	718	5.68553	458.265	458265045_ 718	22	37	22	37	22	37	22	37	22	37	22	37	22	37	22	37	22	37	22	37	22	37	22	37	22	37	22	37	40	22	37	22	47	37	22	46	37	22	37	22	37	22	66	60	61
1246	718	5.68553	525.208	525208008_ 718	22	37	22	37	22	37	22	37	22	37	22	37	22	37	22	37	22	37	22	37	22	37	22	37	22	37	22	37	22	37	22	37	22	37	22	37	22	33	37	22	37	22	37	22	37
1247	719	5.69313	165.056	165056152_ 719	37	22	37	22	37	22	37	22	37	22	37	22	37	22	37	22	37	22	37	22	37	22	37	22	37	22	37	22	37	22	37	22	37	22	37	22	37	22	37	22	37	22	37	22	37
1248	719	5.69313	289.135	289135071_ 719	37	22	37	22	37	22	37	22	37	22	37	22	37	22	37	22	37	22	37	22	37	22	37	22	37	22	37	22	37	22	34	37	22	36	37	22	37	22	37	22	37	22	37	22	37
1249	719	5.69313	350.104	350103943_ 719	22	37	22	37	22	37	22	37	22	37	22	37	22	37	22	37	22	37	22	37	22	37	22	37	22	37	22	37	22	37	22	37	22	37	22	37	22	37	22	37	22	37	22	37	22
1250	719	5.69313	369.221	369221069_ 719	22	37	22	37	22	37	22	37	22	72	73	74	37	22	72	37	22	37	64	65	22	79	79	78	83	88	80	53	58	54	64	68	61	65	61	65	56	61	62	60	62	61	37	54	62
1251	719	5.69313	396.163	396162903_ 719	37	22	37	22	37	22	37	22	37	22	37	22	37	22	37	22	37	22	37	22	37	22	37	22	37	22	37	22	37	22	37	22	37	22	37	22	37	22	37	22	37	22	37	22	37
1252	719	5.69313	418.148	418148376_ 719	37	22	37	58	22	53	53	37	66	22	36	37	22	37	22	37	22	37	22	43	37	32	22	37	22	37	22	37	22	37	22	37	22	37	22	37	22	37	22	37	22	37	22	37	22
1253	719	5.69313	614.302	614301880_ 719	37	30	22	37	22	37	22	37	22	37	40	22	37	22	37	22	37	22	279	37	282	166	167	256	67	59	61	399	22	37	301	211	246	95	99	102	228	228	22	87	37	85	137	193	22
1254	719	5.69313	754.485	754485046_ 719	176	144	134	126	125	133	152	157	153	37	22	37	39	22	36	37	22	37	22	37	22	37	22	37	22	37	22	37	22	37	22	37	22	37	22	37	22	37	22	37	22	37	22	37	22
1255	719	5.69313	755.49	755490051_ 719	82	57	37	51	50	57	65	22	71	37	22	37	22	37	22	37	22	37	22	37	22	37	22	37	22	37	22	37	22	37	22	37	22	37	22	37	22	37	22	37	22	37	22	37	22
1256	720	5.70073	107.084	107084312_ 720	37	22	32	35	34	35	45	37	33	37	22	37	22	37	22	37	22	37	22	37	22	37	22	37	22	37	22	37	22	37	51	22	37	22	37	22	37	22	37	22	37	22	37	22	37
1257	720	5.70073	231.173	231172928_ 720	22	37	22	37	22	37	22	37	22	37	22	37	22	37	22	37	22	37	22	37	22	37	22	37	22	37	22	37	22	37	22	37	22	37	22	37	22	37	22	37	22	37	22	37	22
1258	720	5.70073	371.11	371109833_ 720	22	37	22	37	22	37	22	37	22	37	22	37	22	37	22	37	22	37	22	37	22	37	22	37	22	37	22	35	37	22	40	45	41	37	22	37	56	43	47	45	43	45	52	45	47
1259	721	5.71783	127.039	127039001_ 721	37	22	37	22	37	22	33	36	37	343	324	328	75	125	122	22	37	32	795	705	786	923	936	1009	439	451	447	625	661	593	636	618	654	560	567	540	581	568	519	433	520	463	459	475	479
1260	721	5.71783	137.024	137024033_ 721	37	22	37	22	37	22	37	22	37	177	163	158	77	78	84	22	37	22	509	473	496	341	359	365	126	131	129	352	372	311	195	198	186	169	196	200	159	130	126	124	117	140	141	147	169
1261	721	5.71783	283.097	283096924_ 721	37	22	37	22	37	22	37	22	37	22	37	22	37	22	37	22	37	22	37	22	37	22	37	22	37	22	37	22	37	22	37	22	37	35	22	37	22	37	22	37	22	37	22	37	22
1262	721	5.71783	329.103	329102814_ 721	22	37	22	37	22	37	22	37	22	206	195	180	37	22	37	22	37	22	91	83	95	407	393	426	150	158	151	410	420	393	620	591	644	551	536	504	703	669	668	644	717	653	683	708	678
1263	721	5.71783	375.111	375110931_ 721	22	37	22	37	46	22	37	22	37	80	69	73	22	37	22	34	37	22	37	22	37	164	162	174	71	61	64	169	176	152	289	269	277	258	258	231	353	361	328	297	370	318	325	339	324
1264	721	5.71783	376.112	376111542_ 721	37	31	22	37	22	37	22	37	22	37	22	37	22	37	22	37	22	37	33	38	40	22	31	31	37	22	37	31	22	31	54	59	55	37	44	38	70	64	63	54	62	63	63	63	61
1265	721	5.71783	397.093	397093445_ 721	22	37	22	37	22	37	22	37	22	37	22	37	22	37	22	37	22	37	22	37	22	43	44	41	37	22	37	35	43	40	58	52	55	50	55	46	48	56	60	55	56	51	59	60	60
1266	721	5.71783	439.142	439142395_ 721	22	37	22	37	22	37	22	37	22	37	22	37	22	37	22	37	22	37	22	37	22	37	22	37	22	37	22	37	22	37	22	37	22	37	22	37	22	37	22	37	22	37	22	37	22
1267	721	5.71783	440.143	440142792_ 721	37	22	37	22	37	22	37	22	37	22	37	22	37	22	37	22	37	22	37	22	37	22	37	22	37	22	37	22	37	22	40	44	37	22	37	22	36	37	37	22	37	22	37	37	22
1268	722	5.72543	175.114	175114258_ 722	37	22	37	22	37	22	37	22	37	22	37	22	37	22	37	22	37	22	37	22	37	59	22	37	22	37	22	36	36	37	22	37	22	37	22	37	22	37	22	37	22	37	37	22	37
1269	722	5.72543	202.109	202108658_ 722	84	22	76	70	37	22	81	37	86	22	37	22	34	37	32	36	30	39	37	22	37	22	37	22	37	22	37	22	37	22	37	22	37	22	37	22	37	22	37	22	37	22	37	22	37
1270	722	5.72543	218.069	218069031_ 722	37	22	37	22	37	22	37	22	37	22	37	22	46	48	39	50	43	46	45	52	48	37	22	37	47	43	50	22	37	22	37	22	37	46	41	46	22	37	22	37	22	37	39	32	40
1271	722	5.72543	233.065	233064865_ 722	37	22	37	22	37	22	37	22	37	22	37	22	37	35	22	37	22	37	22	37	22	37	22	37	22	37	22	37	22	37	22	37	22	37	22	37	22	37	22	37	22	37	22	37	22
1272	722	5.72543	279.192	279191895_ 722	22	37	22	37	22	37	22	37	22	37	22	37	22	37	22	37	22	37	22	37	22	37	22	37	22	37	22	37	22	37	22	37	22	37	22	37	22	37	22	37	22	37	22	37	22
1273	722	5.72543	299.186	299186279_ 722	64	22	53	40	41	37	44	22	37	22	37	22	43	50	37	22	37	22	37	22	37	22	37	22	52	37	22	37	54	22	37	22	37	22	37	48	22	37	22	37	22	37	22	37	22
1274	722	5.72543	311.094	311093933_ 722	22	37	22	37	22	37	22	37	22	37	22	37	22	37	22	37	22	37	22	37	22	37	22	37	22	37	22	37	22	37	50	43	49	41	44	39	62	69	60	51	60	57	46	57	53
1275	722	5.72543	341.107	341106842_ 722	91	69	86	87	130	65	98	79	69	63	58	66	72	75	80	72	72	78	46	81	50	49	57	47	60	81	58	37	22	37	46	47	79	46	66	78	22	37	22	37	22	37	22	37	46
1276	722	5.72543	353.102	353102051_ 722	37	22	37	22	37	22	37	22	37	22	37	22	37	22	37	22	37	22	37	22	37	22	37	22	37	22	37	22	37	22	37	22	37	22	37	22	176	181	37	22	159	37	150	143	146
1277	722	5.72543	421.132	421131744_ 722	22	37	22	37	22	37	22	37	22	37	22	37	22	37	22	37	22	37	22	37	22	37	22	37	22	37	22	37	22	37	22	37	22	37	22	37	22	37	22	37	22	37	22	37	22
1278	722	5.72543	501.14	501140259_ 722	22	37	22	37	22	37	22	37	22	37	22	37	22	37	22	37	22	37	22	37	22	73	69	80	37	22	37	73	80	72	144	135	142	131	127	128	188	182	176	150	184	161	174	166	168
1279	722	5.72543	502.143	502143463_ 722	37	22	37	22	37	22	37	22	37	22	37	22	37	22	37	22	37	22	37	22	37	22	37	22	37	22	37	22	37	22	45	36	37	22	37	22	50	48	40	37	49	38	37	43	44
1280	723	5.73303	107.049	107048569_ 723	37	22	32	35	34	35	45	37	33	67	60	68	72	72	58	58	53	50	106	103	107	93	94	95	74	71	63	74	73	63	66	63	68	71	73	69	48	47	44	45	48	47	52	50	53
1281	723	5.73303	138.028	138027802_ 723	48	54	22	62	44	46	75	58	49	44	30	45	54	52	37	69	37	72	47	63	52	37	32	37	34	35	37	22	37	22	37	33	22	50	43	41	37	22	34	41	37	40	22	37	22
1282	723	5.73303	167.108	167107590_ 723	37	22	37	22	37	22	37	22	37	22	37	22	37	22	37	22	37	22	37	22	37	22	37	22	37	22	37	22	37	22	37	22	37	22	37	22	37	22	37	22	37	22	37	22	37
1283	723	5.73303	217.054	217054276_ 723	22	37	22	37	22	37	22	37	22	37	22	37	22	37	22	37	22	37	143	149	148	22	37	22	37	22	37	22	37	22	37	22	37	22	37	22	37	22	37	22	37	22	37	22	37
1284	723	5.73303	259.064	259064087_ 723	22	37	22	37	22	37	22	37	22	55	49	53	37	22	37	22	37	22	210	220	215	207	218	222	218	204	213	181	181	170	184	190	198	176	169	173	167	160	37	138	160	137	174	185	182
1285	723	5.73303	261.075	261074829_ 723	22	37	22	37	22	37	22	37	22	52	51	55	37	22	37	22	37	22	37	22	37	68	98	98	45	22	37	88	84	81	109	105	117	131	133	121	127	120	119	116	147	129	150	125	127
1286	723	5.73303	315.144	315143890_ 723	22	37	22	37	37	22	37	22	37	22	37	22	33	37	22	37	22	37	22	37	22	31	37	22	37	46	22	37	22	37	22	30	37	22	37	22	37	22	37	22	37	22	37	22	37
1287	723	5.73303	330.106	330106171_ 723	22	37	22	37	22	37	22	37	22	37	22	37	22	37	22	37	22	37	22	37	22	72	76	85	37	22	37	76	78	73	126	118	131	109	112	99	139	135	148	129	147	133	136	144	129
1288	723	5.73303	345.13	345129852_ 723	37	22	37	22	37	22	37	22	37	22	37	22	37	22	37	22	37	22	37	22	37	22	37	22	37	42	22	37	45	22	37	22	37	22	37	22	37	22	37	22	37	22	37	22	37
1289	723	5.73303	351.212	351212128_ 723	37	22	37	22	37	22	37	22	37	22	37	22	37	22	37	22	61	58	37	22	37	22	37	22	37	22	37	22	37	22	37	22	37	22	37	22	37	22	37	22	37	22	37	57	22
1290	723	5.73303	352.219	352218628_ 723	22	37	22	37	22	37	22	37	22	37	22	37	22	37	22	37	22	37	22	37	22	37	22	37	22	37	22	37	22	37	22	37	22	37	22	37	22	37	22	37	22	37	22	37	22
1291	723	5.73303	523.123	523122803_ 723	22	34	37	34	22	37	22	37	45	82	76	78	22	37	22	68	37	22	37	22	37	138	138	151	64	22	63	128	136	120	222	220	244	226	227	201	315	290	292	285	327	303	284	312	296
1292	723	5.73303	524.126	524125671_ 723	22	37	22	37	22	37	22	37	22	37	22	37	22	37	22	37	22	37	22	37	22	37	22	37	22	37	22	37	22	37	57	59	68	64	59	54	85	80	79	78	87	87	81	85	82
1293	724	5.74063	105.068	105067726_ 724	22	37	22	37	22	37	22	37	22	37	22	37	22	37	22	37	22	37	22	37	22	37	22	37	22	37	31	22	37	39	22	37	39	39	22	37	22	37	22	37	32	22	37	30	22
1294	724	5.74063	131.086	131086441_ 724	22	37	22	37	22	30	34	33	37	22	37	22	37	22	37	22	37	33	22	37	22	37	22	37	22	37	22	37	22	37	22	37	22	37	22	37	36	36	22	37	22	37	22	37	22
1295	724	5.74063	265.136	265135773_ 724	37	22	37	22	37	22	37	22	37	22	37	22	37	22	37	22	37	22	82	71	84	37	22	80	37	66	22	58	45	53	54	37	22	42	48	40	64	71	62	37	70	59	60	45	53
1296	724	5.74063	275.201	275200958_ 724	37	22	37	22	37	22	37	22	37	22	37	22	37	22	37	22	37	22	37	22	37	22	37	22	37	22	37	22	37	22	37	22	37	22	37	22	37	22	37	22	37	22	37	22	37
1297	724	5.74063	287.093	287093140_ 724	22	37	22	37	22	37	22	37	22	37	22	37	22	37	22	37	22	37	22	37	22	37	22	37	22	37	22	37	22	37	22	37	22	37	22	37	22	37	22	37	22	37	22	37	22
1298	724	5.74063	331.092	331092407_ 724	37	100	22	141	143	143	136	137	146	83	79	84	88	86	92	95	90	100	84	86	85	81	83	87	83	89	91	82	75	76	97	101	92	98	86	101	81	80	85	37	95	89	91	99	94
1299	724	5.74063	332.085	332085083_ 724	37	22	37	22	37	22	37	22	37	22	37	22	37	22	37	22	37	22	37	22	37	22	37	22	37	22	37	22	37	22	37	22	37	22	37	22	37	22	37	22	37	22	37	22	37
1300	724	5.74063	362.168	362168427_ 724	37	22	37	22	37	22	37	22	37	22	37	22	37	22	37	22	37	22	37	22	37	22	37	22	37	22	37	22	37	22	37	22	37	22	37	22	45	48	36	51	52	46	52	51	49
1301	725	5.74823	205.087	205086792_ 725	37	22	37	22	37	22	37	22	37	61	55	58	22	41	39	37	22	37	82	78	87	57	56	76	40	22	37	258	319	238	168	167	158	195	177	177	264	256	237	223	281	241	238	243	260
1302	725	5.74823	206.091	206090591_ 725	22	37	22	37	22	37	22	37	22	37	22	37	22	37	22	37	22	37	22	37	22	37	22	37	22	37	22	37	35	22	37	22	37	22	37	22	37	22	37	22	37	22	37	22	37
1303	725	5.74823	301.108	301107513_ 725	22	49	46	37	64	60	22	37	57	22	37	22	37	22	37	22	37	22	45	37	51	22	47	45	37	41	22	37	22	37	22	37	22	37	22	37	22	37	22	37	22	37	22	37	22
1304	725	5.74823	325.14	325139557_ 725	37	22	37	22	37	22	37	22	37	22	37	22	37	40	36	22	37	22	37	22	37	22	37	22	37	22	37	61	64	61	56	52	51	71	66	52	66	71	73	78	81	82	77	80	84
1305	725	5.74823	343.146	343145874_ 725	37	22	37	22	37	22	37	22	37	22	37	22	37	22	37	22	37	22	37	22	37	22	37	22	37	22	37	89	84	76	82	71	75	85	88	87	100	99	107	103	118	111	110	116	106
1306	725	5.74823	344.155	344155151_ 725	37	22	37	22	37	22	37	22	37	22	37	22	37	22	37	22	37	22	37	22	37	22	37	22	37	22	37	22	37	22	37	22	37	22	37	22	37	22	37	22	37	22	37	22	37
1307	725	5.74823	361.164	361164276_ 725	22	37	22	37	22	37	22	37	22	37	22	37	22	37	22	37	22	37	46	22	48	37	42	45	22	37	22	169	190	168	178	179	174	201	206	201	262	256	254	294	286	282	284	274	289
1308	725	5.74823	367.19	367190155_ 725	37	36	22	37	22	37	22	37	22	37	22	37	22	37	22	37	22	37	22	37	22	37	22	37	22	37	22	37	22	37	22	37	22	37	22	37	22	37	22	37	22	37	22	37	22
1309	725	5.74823	384.148	384148254_ 725	22	37	22	37	22	37	22	37	22	37	22	37	22	37	22	37	22	37	22	37	22	37	22	37	22	37	22	37	22	37	22	37	22	37	22	37	22	37	22	37	22	37	22	37	22
1310	726	5.75583	339.121	339120850_ 726	37	22	37	22	37	22	37	22	37	22	37	22	37	22	37	22	37	22	37	22	37	22	37	22	37	22	37	22	37	22	37	22	37	22	37	22	37	22	37	22	37	22	37	22	37
1311	726	5.75583	367.244	367243805_ 726	22	37	22	37	22	37	22	37	22	210	207	198	119	123	125	48	46	45	422	430	433	453	478	457	299	299	297	378	388	389	370	385	381	307	307	303	356	351	368	322	353	335	342	365	371
1312	726	5.75583	368.25	368249878_ 726	37	22	37	22	37	22	37	22	37	40	48	41	22	37	22	37	22	37	102	98	99	106	111	104	64	70	68	78	90	92	85	90	86	77	69	76	85	84	86	76	86	78	77	86	86
1313	726	5.75583	383.147	383146790_ 726	37	22	37	22	37	22	37	22	37	22	37	22	37	22	37	22	37	22	37	22	37	22	37	22	37	22	37	82	87	80	72	70	74	96	89	87	88	92	105	122	125	127	116	113	116
1314	726	5.75583	441.155	441154663_ 726	22	37	22	37	22	37	22	37	22	37	22	37	22	37	22	37	22	37	22	37	22	37	22	37	22	37	22	37	22	37	22	37	22	37	22	37	22	37	22	37	22	37	22	37	22
1315	726	5.75583	499.337	499336517_ 726	22	37	43	22	37	22	37	22	37	22	37	22	37	22	37	22	37	22	37	22	37	22	37	22	37	22	37	22	37	22	37	22	37	22	37	22	37	22	37	22	37	22	37	22	37
1316	727	5.76343	189.091	189091492_ 727	35	22	37	54	22	52	37	22	37	22	37	22	37	22	37	22	37	22	37	22	37	22	37	22	37	22	37	22	37	22	37	22	37	22	37	22	37	22	37	22	37	22	37	22	37
1317	727	5.76343	423.15	423149811_ 727	22	37	22	37	22	37	22	37	22	37	22	37	22	37	22	37	22	37	22	37	22	37	22	37	22	37	22	37	22	37	22	37	22	37	22	37	22	37	22	37	22	37	22	37	22
1318	728	5.77103	169.085	169085022_ 728	37	22	37	22	37	22	37	22	37	22	37	22	37	22	37	22	37	22	37	74	22	37	63	57	22	37	22	37	22	37	22	37	54	22	39	41	47	49	53	43	36	37	39	48	22
1319	728	5.77103	327.232	327232147_ 728	37	22	37	22	37	22	37	22	37	22	37	22	37	22	37	22	37	22	37	22	37	22	37	22	37	22	37	22	37	22	37	22	37	22	37	22	37	40	22	37	35	22	37	22	37
1320	728	5.77103	343.227	343227203_ 728	22	37	22	35	30	37	22	38	37	22	37	22	37	22	37	22	37	22	37	22	37	22	37	22	37	22	37	22	37	22	37	22	37	22	37	22	37	22	32	37	22	37	22	37	22
1321	728	5.77103	547.287	547286804_ 728	94	86	87	56	61	57	64	64	59	22	36	37	22	37	22	37	22	37	22	37	22	37	22	37	22	37	22	37	40	22	51	52	46	63	55	65	76	81	79	73	63	64	56	52	58
1322	728	5.77103	548.293	548293152_ 728	37	22	37	22	37	22	37	22	37	22	37	22	37	22	37	22	37	22	37	22	37	22	37	22	37	22	37	22	37	22	37	22	37	22	37	22	37	22	37	22	37	22	37	22	37
1323	729	5.77863	149.06	149060410_ 729	31	37	22	37	22	37	22	37	22	37	22	37	22	37	22	37	22	37	22	37	22	37	22	37	22	37	22	50	54	61	44	50	37	22	44	53	59	37	22	65	63	37	59	43	59
1324	729	5.77863	238.218	238217957_ 729	22	37	30	22	61	37	22	37	22	37	22	37	22	37	22	63	65	37	22	37	22	37	22	37	22	37	22	37	22	37	22	37	22	37	22	37	22	37	22	37	22	37	22	37	22
1325	729	5.77863	309.219	309218597_ 729	37	22	37	22	37	22	37	22	37	22	37	22	37	22	37	22	37	22	37	22	37	22	37	22	37	22	37	22	37	22	37	22	37	22	37	34	22	37	22	37	22	37	22	37	22
1326	729	5.77863	322.132	322131866_ 729	37	22	37	22	39	37	22	37	22	44	40	42	73	68	68	46	45	44	37	22	37	22	37	22	37	22	37	22	37	22	37	22	37	22	37	22	37	22	37	22	37	22	37	22	37
1327	729	5.77863	452.267	452266541_ 729	37	22	37	22	37	22	37	22	37	22	37	22	37	22	37	22	37	22	37	22	37	22	37	22	37	22	37	22	37	22	37	22	37	22	37	22	37	22	37	22	37	22	37	22	37
1328	730	5.78623	147.045	147045197_ 730	22	37	22	37	22	37	22	37	22	49	46	49	55	58	57	56	56	55	37	22	37	22	37	22	39	43	43	37	22	37	22	37	22	37	41	37	22	37	22	37	22	37	22	37	22
1329	730	5.78623	201.104	201103531_ 730	22	37	22	37	22	37	22	37	22	37	22	37	22	37	22	37	22	37	50	22	37	22	37	22	37	22	37	57	54	57	22	58	58	37	22	37	49	46	22	37	22	37	54	32	49
1330	730	5.78623	257.085	257084534_ 730	22	37	22	37	22	37	22	37	22	37	22	37	22	37	22	37	22	37	22	37	22	37	22	37	22	37	22	37	22	37	22	37	22	37	22	37	22	37	22	37	22	37	22	37	22
1331	730	5.78623	259.095	259094910_ 730	22	37	22	37	22	37	22	37	22	37	22	37	22	37	22	37	22	37	22	37	22	37	22	37	22	37	22	37	22	37	22	37	22	37	22	37	22	37	22	37	22	37	22	37	22
1332	730	5.78623	285.205	285205261_ 730	241	254	22	102	104	104	116	120	123	178	170	165	212	225	222	125	125	123	155	148	149	182	183	217	238	280	243	142	149	209	150	148	118	160	165	158	187	198	185	156	218	161	135	137	138
1333	730	5.78623	335.201	335200806_ 730	22	37	22	37	22	37	22	37	22	37	22	37	22	37	22	37	22	37	22	37	22	37	22	37	22	37	22	37	22	37	22	37	22	37	22	37	22	37	22	37	22	37	22	37	22
1334	730	5.78623	345.242	345241791_ 730	32	22	37	22	37	22	37	22	37	22	37	22	37	22	37	22	37	22	37	22	37	22	37	22	37	22	37	22	37	22	37	22	37	22	37	22	37	22	37	22	37	22	37	22	37
1335	730	5.78623	372.226	372226166_ 730	22	37	22	37	22	37	35	22	32	37	22	37	22	37	22	37	22	37	22	37	22	37	22	37	22	37	22	37	22	37	22	37	22	37	22	37	22	37	22	37	22	37	22	37	22
1336	730	5.78623	385.134	385134186_ 730	22	37	22	37	22	37	22	37	22	37	22	37	22	37	22	37	22	37	22	37	22	37	22	37	22	37	22	37	22	37	22	37	22	37	22	37	22	37	22	37	22	37	22	37	22
1337	730	5.78623	385.294	385293671_ 730	22	31	37	22	37	35	22	37	22	37	22	37	22	37	22	37	22	37	22	37	22	102	37	22	52	58	37	22	37	22	37	22	37	22	75	37	73	22	71	76	62	37	51	22	37
1338	730	5.78623	389.23	389230072_ 730	37	114	22	37	22	37	22	111	103	69	37	22	87	37	81	22	73	37	76	22	62	79	37	57	22	86	37	22	37	22	37	22	37	22	68	37	22	37	22	37	22	37	22	37	22
1339	731	5.79383	159.118	159117889_ 731	37	22	37	22	37	22	37	22	37	22	37	22	37	22	37	22	37	22	37	22	37	22	37	22	37	22	37	22	37	22	37	22	37	22	37	22	37	22	37	22	37	22	37	22	37
1340	731	5.79383	165.057	165056671_ 731	37	22	37	22	37	22	37	22	37	22	37	22	37	22	37	22	37	22	37	22	37	22	37	22	37	22	37	22	37	22	37	22	37	22	37	22	37	22	37	22	37	22	37	22	37
1341	731	5.79383	207.102	207102081_ 731	34	22	37	22	37	22	37	22	37	22	37	22	37	22	37	22	37	22	37	22	37	22	37	22	37	22	37	22	37	22	37	37	22	45	37	44	22	37	63	22	37	22	68	66	37
1342	731	5.79383	249.147	249147400_ 731	37	22	37	22	37	22	37	22	37	22	37	22	37	22	37	22	37	22	37	22	37	22	37	22	37	22	37	22	37	22	37	22	37	22	37	22	37	22	37	22	37	22	37	22	37
1343	731	5.79383	261.112	261112000_ 731	37	22	37	22	37	22	37	22	37	22	37	22	37	22	37	22	37	22	37	22	37	22	37	22	37	22	37	22	37	22	37	22	37	22	37	22	37	22	37	22	37	22	37	22	37
1344	731	5.79383	283.099	283099091_ 731	39	37	36	22	50	34	41	37	22	37	22	37	22	37	22	37	22	37	22	37	22	37	22	37	22	37	22	37	22	43	37	39	58	35	42	22	56	72	45	52	56	53	64	55	55
1345	731	5.79383	323.185	323184540_ 731	37	22	37	22	37	22	37	22	37	22	37	22	37	22	37	22	37	22	37	22	37	22	37	22	37	22	37	22	37	22	37	22	37	22	37	22	37	22	37	22	37	22	37	22	37
1346	731	5.79383	391.285	391284851_ 731	22	37	22	37	22	37	22	37	22	37	22	37	22	37	22	37	22	37	22	37	22	37	22	37	22	37	54	22	37	22	37	22	37	22	37	22	37	22	37	22	37	22	37	22	37
1347	731	5.79383	399.181	399181427_ 731	80	129	117	51	37	22	37	51	53	22	37	39	22	37	22	37	22	37	22	37	22	37	22	37	22	37	22	37	33	22	37	22	37	22	37	38	85	73	70	70	70	73	83	82	77
1348	731	5.79383	401.182	401181610_ 731	22	37	22	37	22	37	22	37	22	37	22	37	22	37	22	37	22	37	22	37	22	37	22	37	22	37	22	37	22	37	22	37	22	37	22	37	22	37	22	37	22	37	22	37	22
1349	731	5.79383	817.582	817582336_ 731	22	37	22	37	22	37	22	37	22	37	22	37	22	37	22	37	22	37	22	37	22	37	22	37	22	37	22	37	22	37	22	37	22	37	22	37	22	37	22	37	22	37	22	37	22
1350	732	5.80143	221.084	221083984_ 732	22	37	22	37	22	37	22	37	22	37	22	37	22	37	22	37	22	37	22	37	22	37	22	37	22	37	22	37	22	37	22	37	22	51	44	43	37	22	40	52	48	37	54	22	33
1351	732	5.80143	231.107	231106781_ 732	22	37	22	37	22	37	22	37	22	37	22	37	22	37	22	37	22	37	22	37	22	37	22	37	22	37	22	37	22	37	22	37	22	37	22	37	49	43	44	22	37	22	37	22	37
1352	732	5.80143	309.172	309171722_ 732	37	22	37	22	39	37	22	37	22	37	22	37	22	37	22	37	22	37	40	22	37	40	38	40	22	37	22	37	39	22	50	50	46	38	39	37	37	36	22	42	44	37	40	49	39
1353	732	5.80143	355.262	355262238_ 732	644	683	675	873	863	882	827	856	873	409	395	374	507	551	554	634	657	686	368	361	358	320	311	316	442	441	429	198	232	189	294	313	300	352	339	336	241	244	240	293	280	294	294	326	330
1354	732	5.80143	356.268	356268066_ 732	175	184	159	228	235	231	234	227	233	103	22	100	105	144	114	178	190	179	95	92	95	83	90	93	118	68	117	50	57	51	81	82	60	101	85	88	61	62	63	75	53	54	59	61	60
1355	732	5.80143	357.267	357266663_ 732	35	22	37	22	37	41	22	41	37	22	37	22	37	22	37	22	37	38	22	37	22	37	22	37	22	37	22	37	22	37	22	37	22	37	22	37	22	37	22	37	22	37	22	37	22
1356	732	5.80143	373.271	373271332_ 732	114	127	127	155	155	158	147	156	142	64	64	71	67	77	86	73	106	110	65	69	74	60	44	63	67	71	68	22	38	37	69	71	73	71	74	74	58	53	61	62	51	66	72	74	72
1357	732	5.80143	400.183	400183319_ 732	22	37	22	37	22	37	22	37	22	37	22	37	22	37	22	37	22	37	22	37	22	37	22	37	22	37	22	37	22	37	22	37	22	37	22	37	22	37	22	37	22	37	22	37	22
1358	732	5.80143	431.279	431278687_ 732	42	37	22	58	53	48	41	49	55	37	22	37	22	37	22	37	22	37	22	37	22	37	22	37	22	37	22	37	22	37	22	37	22	37	22	37	22	37	22	37	22	37	22	37	22
1359	733	5.80903	223.098	223098404_ 733	22	37	22	37	22	37	22	37	22	37	55	48	34	22	37	22	37	22	64	80	71	52	54	42	37	22	37	215	209	232	145	153	148	183	167	179	128	129	205	177	176	212	230	226	235
1360	733	5.80903	235.101	235100525_ 733	37	22	37	22	37	22	37	22	37	22	37	22	37	22	37	22	37	22	37	22	37	22	37	22	37	22	37	22	37	22	37	22	37	22	37	22	37	22	37	22	37	22	37	22	37
1361	733	5.80903	291.141	291141479_ 733	70	61	65	22	37	67	22	60	58	37	22	49	47	45	59	37	22	37	63	61	77	22	63	63	39	61	62	37	47	35	22	37	55	46	47	52	60	47	52	40	62	54	54	52	22
1362	733	5.80903	369.218	369217926_ 733	72	49	61	37	66	63	66	22	37	72	73	22	68	37	72	22	37	68	22	37	68	79	22	37	22	37	22	37	22	37	22	37	22	37	22	37	22	37	22	37	22	37	22	37	22
1363	733	5.80903	374.278	374277679_ 733	22	37	22	37	30	22	37	22	37	22	37	22	37	22	37	34	22	37	22	37	22	37	22	37	22	37	22	37	22	37	22	37	22	37	22	37	22	37	22	37	22	37	22	37	22
1364	733	5.80903	525.135	525135315_ 733	37	22	37	22	37	22	37	22	37	22	37	22	37	22	37	22	37	22	37	22	37	22	37	22	37	22	37	22	37	22	37	22	37	22	37	22	37	22	37	22	37	22	37	22	37
1365	734	5.81663	224.096	224096115_ 734	22	37	22	37	22	37	22	37	22	84	73	73	37	39	43	22	37	22	157	161	138	87	93	85	37	22	37	121	115	115	96	103	110	110	113	102	87	84	94	97	91	100	106	104	101
1366	734	5.81663	235.132	235132492_ 734	54	55	58	53	22	55	52	37	22	62	66	66	47	42	42	36	40	41	107	99	109	118	111	118	99	89	90	86	90	83	92	90	93	84	81	85	95	90	89	88	91	92	83	87	85
1367	734	5.81663	293.176	293176117_ 734	57	67	69	53	55	62	22	58	51	37	22	37	22	66	56	54	50	37	22	80	37	75	22	85	37	71	22	61	69	37	71	78	22	67	37	67	22	37	22	37	22	37	22	37	22
1368	734	5.81663	313.175	313174500_ 734	49	71	37	63	49	38	22	54	45	40	43	39	37	22	36	37	39	22	37	22	37	38	43	22	40	37	37	22	37	22	37	22	37	42	22	37	22	37	22	37	22	37	22	37	22
1369	734	5.81663	415.191	415191376_ 734	37	22	37	22	37	22	37	22	37	22	37	22	37	22	37	22	37	22	37	22	37	22	37	22	37	22	37	22	37	22	37	22	37	22	37	22	37	22	37	22	37	22	37	22	37
1370	734	5.81663	573.265	573264832_ 734	37	33	22	37	22	37	22	37	22	37	22	37	38	22	37	22	37	22	37	22	37	22	37	22	37	22	37	22	37	22	37	22	37	22	37	22	37	22	37	22	37	22	37	22	37
1371	735	5.82423	136.077	136076706_ 735	37	82	74	51	54	61	48	42	49	49	44	53	77	84	83	58	57	58	22	37	22	39	37	45	56	51	56	41	35	44	43	43	43	50	42	38	46	41	40	34	43	43	37	40	34
1372	735	5.82423	175.115	175114685_ 735	37	22	37	22	37	22	37	22	37	83	81	77	98	95	101	87	82	87	74	83	83	44	52	55	80	82	83	22	37	22	60	60	59	66	68	66	34	36	36	39	42	37	48	58	54
1373	735	5.82423	192.068	192068253_ 735	22	37	22	37	22	37	22	37	22	37	22	37	22	37	22	37	22	37	22	37	22	37	22	37	22	37	22	37	22	37	22	37	22	37	22	37	22	37	22	37	22	37	22	37	22
1374	735	5.82423	288.033	288032562_ 735	37	22	37	22	37	22	37	22	37	22	37	22	37	22	37	22	37	22	37	22	37	22	37	22	37	22	37	22	37	22	37	22	37	22	37	22	37	22	37	22	37	22	37	22	37
1375	735	5.82423	315.214	315213928_ 735	55	37	49	22	45	37	42	50	46	22	37	22	37	22	33	37	22	38	37	22	37	22	37	22	40	37	22	37	22	37	22	37	22	37	22	37	31	22	37	22	37	22	37	22	37
1376	735	5.82423	317.139	317139374_ 735	37	22	37	22	37	22	37	22	37	22	37	22	37	22	37	22	37	22	37	22	37	22	37	22	37	22	37	22	37	22	37	22	37	22	37	22	37	22	37	22	37	22	37	22	37
1377	735	5.82423	427.176	427175568_ 735	37	46	22	37	22	37	22	37	22	37	22	37	22	37	22	37	22	37	22	37	22	37	22	37	22	37	22	49	65	57	38	37	22	47	42	37	82	91	87	83	75	67	71	63	76
1378	735	5.82423	428.18	428179962_ 735	22	37	22	37	22	37	22	37	22	37	22	37	22	37	22	37	22	37	22	37	22	37	22	37	22	37	22	37	22	37	22	37	22	37	22	37	22	37	22	37	22	37	22	37	22
1379	736	5.83183	137.097	137097076_ 736	22	37	22	37	22	37	22	37	22	37	22	37	22	37	22	37	22	37	22	37	22	37	22	37	22	56	37	22	37	22	37	22	58	37	22	37	56	22	52	49	37	57	22	37	50
1380	736	5.83183	245.115	245115341_ 736	22	37	22	37	22	37	22	37	22	37	22	37	22	37	22	37	22	37	59	22	37	46	22	46	37	22	37	22	37	22	46	37	22	37	22	37	48	62	48	22	49	37	22	37	22
1381	736	5.83183	295.187	295187134_ 736	37	22	36	37	22	37	22	37	22	63	36	36	37	22	37	22	37	22	37	22	37	55	58	22	37	45	49	41	43	46	38	51	57	59	52	50	57	64	55	58	62	63	64	63	22
1382	736	5.83183	321.169	321168762_ 736	37	22	37	22	37	22	37	22	37	22	52	37	22	37	22	37	22	37	22	37	22	37	22	37	22	37	22	37	22	44	37	22	37	22	37	22	37	22	37	22	37	22	37	22	37
1383	736	5.83183	325.215	325214752_ 736	54	37	22	37	22	37	22	37	22	35	37	22	37	22	37	22	37	22	37	22	37	49	22	41	35	37	40	22	37	22	74	80	73	78	73	74	37	22	37	85	22	84	75	74	73
1384	736	5.83183	355.12	355120056_ 736	22	37	22	37	22	37	22	37	22	37	22	37	22	37	22	37	22	37	22	37	22	37	22	37	22	37	22	37	22	37	22	37	22	37	22	37	22	37	22	37	22	37	22	37	22
1385	736	5.83183	417.228	417227509_ 736	22	37	22	37	22	53	37	22	44	37	36	22	37	22	37	22	37	22	37	43	22	32	37	22	37	22	37	22	37	22	37	22	37	22	37	22	37	22	37	22	37	22	37	22	37
1386	736	5.83183	443.21	443209656_ 736	37	22	37	22	37	22	37	22	37	22	37	22	37	22	37	22	37	22	37	22	37	22	37	22	37	22	37	22	37	22	37	22	34	37	22	37	22	34	37	22	37	22	37	22	37
1387	736	5.83183	557.238	557237671_ 736	37	22	37	22	37	22	37	22	37	22	37	22	37	22	37	22	37	22	37	22	37	22	37	22	37	22	37	22	37	22	37	22	37	22	37	22	37	22	37	22	37	22	37	22	37
1388	736	5.83183	597.232	597231995_ 736	37	36	22	37	22	37	22	37	22	37	22	37	22	37	22	37	22	37	31	22	45	37	22	37	22	37	22	51	46	50	37	22	37	22	37	22	34	35	37	22	40	37	22	35	36
1389	737	5.83943	165.092	165092102_ 737	40	35	44	35	38	44	38	31	42	22	37	22	41	37	39	43	33	40	32	30	22	37	22	37	32	22	34	30	37	22	37	22	30	33	37	22	37	22	37	22	37	22	37	22	37
1390	737	5.83943	193.087	193087143_ 737	22	37	22	37	22	37	22	37	22	37	22	37	22	37	37	22	37	22	37	22	37	22	37	36	22	37	22	37	37	22	42	34	37	35	22	37	43	43	45	46	45	22	50	37	22
1391	737	5.83943	301.109	301109039_ 737	22	49	46	37	64	60	22	37	57	22	37	22	37	22	37	22	37	22	37	22	37	39	22	37	22	37	22	101	106	100	92	96	94	101	101	101	120	119	116	119	132	121	116	124	120
1392	737	5.83943	429.186	429186462_ 737	22	37	22	37	22	37	22	37	22	37	22	37	22	37	22	37	22	37	22	37	22	37	22	37	22	37	22	37	22	37	22	37	22	37	22	37	22	37	22	37	22	37	22	37	22
1393	737	5.83943	483.164	483164154_ 737	37	22	37	22	37	22	37	22	37	22	37	22	37	22	37	22	37	22	37	22	37	22	37	22	37	22	37	22	37	22	37	22	37	22	37	22	37	22	37	22	37	22	37	22	37
1394	738	5.84703	137.059	137059433_ 738	37	22	37	22	37	22	37	22	37	22	37	22	37	22	37	22	37	22	37	22	37	22	37	22	37	22	37	22	37	22	37	22	37	22	37	22	37	22	37	22	37	22	37	22	37
1395	738	5.84703	147.081	147081299_ 738	37	22	35	37	22	37	22	37	22	37	22	37	22	37	22	37	22	37	22	37	22	37	22	37	22	37	22	37	22	37	22	37	22	37	22	37	22	37	22	37	22	37	22	37	22
1396	738	5.84703	175.077	175076721_ 738	37	22	37	22	37	22	37	22	37	22	37	22	37	22	37	22	37	22	37	22	37	22	37	22	37	22	37	22	37	22	37	22	37	22	37	22	37	22	37	22	37	22	37	22	37
1397	738	5.84703	197.084	197084381_ 738	22	37	22	37	22	37	22	37	22	37	22	37	22	37	22	37	22	37	22	37	22	37	22	37	22	37	22	37	22	37	22	40	37	22	43	36	37	42	42	51	49	46	50	42	40
1398	738	5.84703	233.083	233082962_ 738	22	37	22	37	22	37	22	37	22	37	22	37	22	37	22	37	22	37	22	37	22	37	22	37	22	37	22	37	22	37	22	37	22	37	22	37	22	37	22	37	22	37	22	37	22
1399	738	5.84703	302.108	302108398_ 738	22	37	22	37	22	37	22	37	22	37	22	37	22	37	22	37	22	37	22	37	22	37	22	37	22	37	22	37	22	37	22	37	22	37	22	37	38	40	22	37	41	22	37	36	37
1400	738	5.84703	528.231	528231201_ 738	33	37	22	37	22	37	22	37	22	37	22	37	22	37	22	37	22	37	22	37	22	37	22	37	22	37	22	37	22	37	22	37	22	37	22	37	22	37	22	37	22	37	33	22	37
1401	739	5.85463	158.082	158082321_ 739	22	37	22	37	22	37	22	37	22	41	37	48	22	37	22	37	22	37	38	22	44	46	37	43	37	58	51	37	37	37	65	22	66	37	62	64	22	37	54	53	54	53	43	22	48
1402	739	5.85463	249.079	249078659_ 739	37	22	37	22	37	22	37	22	37	22	37	22	37	22	37	22	37	22	37	22	37	22	37	22	37	22	37	22	37	22	37	22	37	22	37	22	37	22	37	22	37	22	37	22	37
1403	739	5.85463	275.092	275092224_ 739	22	37	22	37	22	37	22	37	22	37	22	37	22	37	22	37	22	37	22	37	22	37	22	37	22	37	22	37	22	37	22	37	22	37	22	37	22	37	22	37	22	37	22	37	22
1404	739	5.85463	289.109	289108673_ 739	22	37	22	37	22	37	22	37	22	37	22	37	22	37	22	37	22	37	22	37	22	37	22	37	22	37	22	37	22	37	22	37	22	37	22	37	22	37	22	37	22	37	22	37	22
1405	739	5.85463	297.208	297207916_ 739	126	120	113	61	37	63	76	22	76	37	22	96	80	37	22	53	37	22	37	22	37	22	37	22	37	22	37	77	90	63	22	37	89	91	22	94	37	22	37	22	37	22	37	22	37
1406	739	5.85463	399.107	399107269_ 739	37	22	37	22	37	22	37	22	37	22	46	37	22	37	22	37	22	37	22	37	22	37	22	37	22	37	22	38	37	59	67	71	67	71	68	59	52	52	59	60	49	55	72	66	69
1407	740	5.86233	206.093	206093063_ 740	37	22	37	22	37	22	37	22	37	22	37	22	37	22	37	22	37	22	37	22	37	22	37	22	37	22	37	22	37	22	37	22	37	22	37	22	37	22	37	22	37	22	37	22	37
1408	740	5.86233	229.089	229089279_ 740	22	37	22	37	22	37	22	37	22	37	22	37	22	37	22	37	22	37	22	37	22	37	22	37	22	37	22	37	22	37	22	37	22	37	22	37	22	37	22	37	22	37	22	37	22
1409	740	5.86233	313.113	313112732_ 740	22	37	22	37	22	37	22	37	22	37	22	37	22	37	22	37	22	37	22	37	22	37	22	37	22	37	22	37	33	49	75	70	62	63	56	61	59	51	46	52	51	57	58	69	61
1410	740	5.86233	343.117	343116547_ 740	30	22	31	37	22	37	22	37	22	37	22	37	22	37	22	37	22	37	22	37	22	37	22	37	22	37	22	37	22	37	22	37	22	37	22	37	36	22	37	22	37	22	37	22	37
1411	740	5.86233	351.203	351203461_ 740	80	117	125	150	141	134	125	125	142	323	326	321	90	37	22	37	22	37	22	37	200	178	22	37	22	37	130	22	116	161	162	151	156	122	99	37	151	147	167	139	137	137	141	142	133
1412	740	5.86233	353.101	353101349_ 740	37	22	37	22	37	22	37	22	37	22	37	22	37	22	37	22	37	22	37	22	37	22	37	22	37	22	37	22	37	22	37	22	37	22	37	22	37	22	37	22	37	22	37	22	37
1413	740	5.86233	527.252	527252319_ 740	106	123	131	74	71	72	61	37	65	22	37	22	39	38	46	37	22	37	49	47	55	22	41	37	22	37	22	37	39	22	43	37	22	37	37	22	37	22	37	22	37	22	37	22	37
1414	741	5.86993	194.096	194095581_ 741	37	22	37	22	37	22	37	22	37	22	37	22	37	22	37	22	37	22	37	22	37	22	37	22	37	22	37	22	37	22	37	22	37	22	37	22	37	22	37	22	37	22	37	22	37
1415	741	5.86993	277.176	277175964_ 741	22	37	22	37	22	37	22	37	22	37	22	37	22	37	22	37	22	37	22	37	33	22	38	37	22	51	37	22	47	37	22	37	22	81	82	37	86	73	85	87	113	91	22	107	96
1416	741	5.86993	287.125	287125427_ 741	37	22	37	22	37	22	37	22	37	22	37	22	37	22	37	22	37	22	37	22	37	22	37	22	37	22	37	22	37	22	37	22	37	22	37	22	37	22	37	22	37	22	37	22	37
1417	741	5.86993	345.135	345134796_ 741	22	37	22	37	22	37	22	37	22	37	22	37	22	37	22	37	22	37	22	37	43	56	53	54	34	22	35	37	22	37	59	60	58	40	46	22	37	22	37	22	37	22	37	22	37
1418	742	5.87753	123.043	123043350_ 742	37	37	22	103	37	51	37	34	22	37	22	37	22	37	22	37	22	37	22	37	22	37	22	37	22	37	22	37	36	22	37	22	37	22	37	22	37	37	22	37	22	37	32	22	37
1419	742	5.87753	316.129	316128815_ 742	22	37	22	37	22	37	22	37	22	37	22	37	22	37	33	22	37	22	37	22	37	22	37	22	37	34	22	37	22	37	22	37	22	37	22	37	22	37	22	37	22	37	22	37	22
1420	742	5.87753	332.123	332123230_ 742	37	22	37	22	37	22	37	22	37	22	37	22	37	22	37	22	37	22	37	22	37	22	37	22	37	22	37	41	36	43	67	68	69	58	59	65	48	47	59	53	47	53	64	65	67
1421	742	5.87753	357.108	357108093_ 742	37	22	37	22	37	22	37	22	37	22	37	22	37	22	37	22	37	22	37	22	37	22	37	22	37	22	37	47	47	22	37	35	22	36	49	43	52	52	44	40	42	47	36	48	42
1422	742	5.87753	377.123	377123108_ 742	22	37	22	37	22	37	22	37	22	141	152	152	37	22	37	22	37	22	37	22	37	137	133	118	52	52	50	220	195	217	382	374	356	326	328	355	307	308	326	285	269	296	336	333	343
1423	742	5.87753	378.128	378127686_ 742	37	22	37	22	37	22	37	22	37	22	37	22	37	22	37	22	37	22	37	22	37	22	37	22	37	22	37	22	37	38	68	71	62	60	56	60	53	52	56	52	48	50	60	62	65
1424	743	5.88513	207.103	207102539_ 743	22	37	22	37	22	37	22	37	22	37	22	37	22	37	22	37	22	37	22	37	22	37	22	37	22	37	22	37	22	37	22	37	22	37	22	37	22	37	22	37	22	37	22	37	22
1425	743	5.88513	285.113	285113159_ 743	22	37	22	37	22	37	22	37	22	37	22	37	22	37	22	37	22	37	22	37	22	37	22	37	22	37	22	43	47	38	48	51	45	42	37	45	58	60	55	44	39	43	41	49	37
1426	743	5.88513	331.118	331118011_ 743	32	35	31	30	36	36	31	37	33	191	215	216	22	36	37	22	37	31	33	98	96	140	140	130	71	65	35	260	227	271	367	373	357	341	346	354	282	278	303	275	268	311	366	357	379
1427	743	5.88513	333.13	333130188_ 743	22	37	22	37	22	37	22	37	22	37	22	37	22	37	22	37	22	37	22	37	22	37	22	37	22	37	22	37	22	37	22	37	22	37	22	37	22	37	22	37	22	37	22	37	22
1428	743	5.88513	335.151	335150635_ 743	125	128	133	117	120	122	116	117	122	75	67	70	87	91	100	87	91	90	69	69	66	77	66	73	82	75	73	37	55	22	37	59	50	67	62	22	55	51	37	55	55	55	22	54	37
1429	743	5.88513	369.171	369170715_ 743	22	37	22	37	22	37	22	37	22	37	22	37	22	37	22	37	22	37	22	37	22	37	22	37	22	37	22	37	22	37	22	37	22	37	22	37	22	37	22	37	22	37	22	37	22
1430	744	5.89273	127.039	127038910_ 744	22	37	22	37	22	37	22	37	22	37	22	37	51	42	49	22	37	22	364	345	340	1180	1167	1223	684	701	666	37	22	37	1091	1107	1083	850	814	787	818	801	745	649	710	663	621	630	606
1431	744	5.89273	153.055	153055252_ 744	22	37	22	37	22	37	22	37	22	117	37	22	37	22	37	22	37	22	85	126	37	411	372	407	201	257	211	206	220	206	351	363	343	291	266	294	290	278	270	222	250	248	211	231	219
1432	744	5.89273	221.082	221082336_ 744	37	22	37	22	37	22	37	22	37	22	37	22	37	22	37	22	37	22	37	22	37	22	37	22	37	22	37	22	37	22	37	22	37	22	37	22	37	22	37	22	37	22	37	22	37
1433	744	5.89273	249.146	249145920_ 744	37	22	37	22	37	22	37	22	37	22	37	22	37	22	37	22	37	22	37	22	37	22	37	22	37	22	37	22	37	22	37	22	37	22	37	22	37	22	37	22	37	22	37	22	37
1434	744	5.89273	343.227	343227234_ 744	22	37	22	35	30	37	22	38	37	22	37	22	37	22	37	22	37	22	37	22	37	22	37	22	37	22	37	22	37	22	37	22	37	22	37	22	37	22	32	37	22	37	22	37	22
1435	744	5.89273	551.284	551284302_ 744	22	37	22	37	22	37	22	37	22	43	36	31	37	22	37	22	37	22	30	37	31	32	57	22	37	57	59	22	39	45	59	34	43	71	37	36	61	33	56	22	30	37	41	35	39
1436	744	5.89273	586.325	586324768_ 744	37	22	37	22	37	22	37	22	37	22	37	22	37	22	37	22	37	22	37	22	37	22	37	22	37	22	37	22	37	22	37	22	37	22	37	22	37	22	37	22	37	22	37	22	37
1437	744	5.89273	591.278	591277954_ 744	22	37	22	37	22	37	22	37	22	37	22	37	22	36	36	37	22	37	22	37	22	37	22	37	22	37	22	37	22	37	22	37	22	37	22	37	22	37	22	37	22	37	22	37	22
1438	744	5.89273	607.248	607247681_ 744	37	22	31	47	37	22	37	22	37	22	48	37	22	37	22	37	22	37	22	37	22	37	22	37	22	37	22	37	22	37	22	37	22	37	22	37	22	37	22	37	22	37	22	37	22
1439	745	5.90033	279.087	279087158_ 745	37	22	37	22	37	22	37	22	37	22	37	22	37	22	37	22	37	22	37	22	37	44	56	50	22	37	22	37	22	37	67	53	69	48	52	51	60	55	49	40	41	35	22	40	31
1440	745	5.90033	327.232	327231567_ 745	37	22	37	22	37	22	37	22	37	22	37	22	37	22	37	22	37	22	37	22	37	22	37	22	37	22	37	22	37	22	37	22	37	70	22	37	22	37	22	37	22	37	22	37	22
1441	745	5.90033	457.148	457148376_ 745	22	37	22	37	22	37	22	37	22	37	22	37	22	37	22	37	22	37	22	37	22	37	22	37	22	37	22	37	22	37	22	37	22	37	22	37	22	37	22	37	22	37	22	37	22
1442	746	5.90793	107.047	107047462_ 746	22	37	32	35	34	35	45	37	33	22	37	22	37	38	22	37	22	37	22	37	22	37	22	37	22	37	22	37	22	37	22	37	22	37	22	37	22	37	22	37	22	37	22	37	22
1443	746	5.90793	263.057	263056946_ 746	22	37	22	37	22	37	22	37	22	80	91	87	37	22	37	22	37	22	37	22	37	71	64	85	22	37	22	69	67	56	98	136	102	137	131	130	91	81	78	72	88	79	75	75	76
1444	746	5.90793	311.215	311214783_ 746	22	37	22	37	22	37	22	37	22	37	22	37	22	37	22	37	22	37	22	37	22	37	22	37	22	37	22	37	22	37	22	37	22	37	22	37	22	37	22	37	22	37	22	37	22
1445	746	5.90793	352.217	352217316_ 746	37	22	37	22	37	22	37	22	37	22	62	37	22	37	22	37	22	37	22	37	22	37	22	37	22	37	22	37	22	37	22	37	22	37	22	37	22	37	22	37	22	37	22	37	22
1446	746	5.90793	372.225	372225281_ 746	22	37	22	37	22	37	35	22	32	37	22	37	22	37	22	37	22	37	22	37	22	37	22	37	22	37	22	37	22	37	22	37	22	37	22	34	37	22	37	22	37	22	37	22	37
1447	746	5.90793	381.149	381149170_ 746	37	22	37	22	37	22	37	22	37	22	40	37	22	37	22	37	22	37	54	48	44	22	44	37	22	37	22	126	125	37	95	94	102	100	96	104	109	106	107	121	107	117	108	109	111
1448	746	5.90793	382.156	382156067_ 746	22	37	22	37	22	37	22	37	22	37	22	37	22	37	22	37	22	37	22	37	22	37	22	37	22	37	22	37	22	37	22	37	22	37	22	37	22	37	22	37	43	55	22	37	22
1449	746	5.90793	383.188	383187775_ 746	22	37	22	37	22	37	22	37	22	37	22	37	22	37	22	37	22	37	22	37	22	55	37	45	22	37	22	37	22	38	34	37	39	22	37	22	37	37	46	22	37	22	37	22	37
1450	746	5.90793	389.232	389231964_ 746	22	114	37	22	37	22	37	111	103	69	22	37	87	22	81	37	73	22	76	37	62	79	22	57	37	86	22	97	99	92	90	92	37	94	68	88	150	146	155	113	113	115	22	37	91
1451	746	5.90793	421.179	421179077_ 746	37	22	37	22	37	22	37	22	37	22	37	22	37	22	37	22	37	22	37	22	37	22	37	22	37	22	37	22	37	22	37	22	37	22	37	22	37	22	37	22	37	22	37	22	37
1452	746	5.90793	456.139	456139374_ 746	37	22	37	22	37	22	37	22	37	22	37	22	37	22	37	22	37	22	37	22	37	22	37	22	37	22	37	22	37	22	37	34	37	56	53	51	39	39	45	43	49	51	22	41	34
1453	746	5.90793	479.133	479132996_ 746	37	146	52	22	34	37	22	59	37	22	37	22	38	114	37	22	37	22	37	22	42	37	88	35	22	84	51	43	40	37	80	22	37	76	22	87	37	22	37	43	22	52	37	22	37
1454	746	5.90793	495.126	495126007_ 746	22	37	22	37	22	37	22	37	22	124	132	133	65	64	59	37	22	37	77	76	75	73	69	71	105	90	100	124	124	132	150	165	153	247	243	241	175	164	157	186	215	188	167	188	177
1455	747	5.91553	261.074	261074280_ 747	37	22	37	22	37	22	37	22	37	22	37	22	37	22	37	22	37	22	37	56	48	22	37	22	37	56	56	22	37	22	37	22	37	22	37	22	37	22	37	22	37	22	87	37	22
1456	747	5.91553	455.141	455141083_ 747	37	22	37	22	37	22	37	22	37	110	115	108	54	53	50	22	37	22	77	65	71	72	70	64	105	96	95	119	115	105	150	148	150	215	225	220	170	159	175	177	186	170	165	170	177
1457	748	5.92313	179.037	179036697_ 748	37	22	37	22	37	22	37	22	37	22	37	22	37	22	37	22	37	22	37	22	37	22	37	22	37	22	37	22	37	22	37	22	37	22	37	22	37	22	37	22	37	22	37	22	37
1458	748	5.92313	193.089	193089111_ 748	22	37	22	37	22	37	22	37	22	37	22	37	22	37	22	37	22	37	22	37	22	37	22	37	22	37	22	37	22	37	22	37	22	37	22	37	22	37	22	37	22	37	22	37	22
1459	748	5.92313	221.046	221045898_ 748	37	22	37	22	37	22	37	22	37	22	37	22	37	22	37	22	37	22	37	22	37	22	37	22	37	22	37	22	37	22	37	22	37	22	37	22	37	22	37	22	37	22	37	22	37
1460	748	5.92313	265.181	265180725_ 748	37	22	37	22	37	22	37	22	37	136	167	133	58	66	61	22	37	22	179	169	174	205	204	202	103	107	37	170	165	161	162	121	162	139	143	138	187	186	180	70	117	112	47	49	69
1461	748	5.92313	275.164	275163666_ 748	22	37	22	37	22	37	22	37	22	37	22	37	22	37	22	37	22	37	22	37	22	37	22	37	37	22	37	22	37	22	38	47	37	45	48	43	45	38	34	22	49	34	56	55	61
1462	748	5.92313	301.121	301120697_ 748	37	49	46	22	64	60	37	22	57	37	22	37	22	37	22	37	22	37	22	37	22	37	43	40	22	37	22	37	22	37	22	37	22	37	22	37	22	37	22	37	22	37	22	37	22
1463	748	5.92313	321.168	321168182_ 748	62	67	63	66	58	71	62	62	59	52	37	55	47	54	50	57	53	49	63	57	62	51	49	48	44	50	44	54	45	22	37	45	43	46	52	22	37	39	22	36	37	36	35	38	35
1464	748	5.92313	359.148	359147675_ 748	22	37	22	37	22	37	22	37	22	37	22	37	22	37	22	37	22	37	58	61	52	59	49	55	22	37	22	172	177	167	134	37	138	147	153	155	201	195	199	196	193	193	181	185	186
1465	748	5.92313	360.152	360152069_ 748	22	54	37	22	81	37	73	58	79	22	61	37	22	76	93	37	22	37	22	37	22	37	22	37	59	64	22	37	22	37	22	37	22	37	22	74	37	22	44	51	37	54	22	52	37
1466	748	5.92313	413.169	413168701_ 748	22	37	22	37	22	37	22	37	22	37	22	37	22	37	22	37	22	37	22	37	22	37	22	37	22	37	22	37	22	37	22	37	22	37	22	37	22	37	22	37	22	37	22	37	22
1467	748	5.92313	424.222	424222260_ 748	37	22	37	22	37	22	37	22	37	22	78	45	51	37	22	37	22	37	22	43	37	56	58	49	51	53	56	45	38	46	71	22	74	37	22	75	37	22	81	93	37	22	94	37	102
1468	748	5.92313	425.163	425163025_ 748	22	37	22	37	22	37	22	37	22	37	22	37	22	37	22	37	22	37	22	37	22	37	22	37	22	37	22	37	22	37	22	37	22	37	22	37	22	37	22	37	22	37	22	37	22
1469	748	5.92313	443.169	443169373_ 748	35	34	37	22	37	22	37	22	32	37	22	37	22	37	22	37	22	37	22	37	22	37	31	22	37	22	37	22	37	22	37	22	37	22	31	37	22	37	22	37	22	37	22	37	22
1470	748	5.92313	480.135	480135101_ 748	37	22	37	22	37	22	37	22	37	22	37	22	37	22	37	22	37	22	37	22	37	22	37	22	37	22	37	22	37	22	37	22	37	22	37	22	37	22	37	22	37	22	37	22	37
1471	749	5.93073	265.113	265112946_ 749	37	61	60	22	53	48	58	37	22	37	22	37	22	54	47	47	57	53	37	22	37	22	37	22	42	48	37	22	37	22	37	22	37	22	37	22	37	22	37	22	37	22	37	22	37
1472	749	5.93073	317.137	317136993_ 749	22	37	22	37	22	37	22	37	22	37	22	37	22	37	22	37	22	37	22	37	22	37	22	37	22	37	22	37	22	37	22	37	22	37	22	37	37	37	32	36	40	22	43	47	37
1473	749	5.93073	426.163	426162781_ 749	22	37	22	37	22	37	22	37	22	37	22	37	22	37	22	37	22	37	22	37	22	37	22	37	22	37	22	37	22	37	22	37	22	37	22	37	22	37	22	37	22	37	22	37	22
1474	750	5.93833	237.143	237142548_ 750	37	22	48	37	22	37	22	37	22	144	134	148	124	88	120	37	144	152	69	71	22	50	37	54	58	56	22	50	54	51	46	43	37	46	43	37	41	43	45	43	42	22	48	32	45
1475	750	5.93833	257.117	257116638_ 750	37	22	37	22	37	22	37	22	37	22	37	22	37	22	37	22	37	22	37	22	37	22	37	22	37	22	37	22	37	36	22	37	22	37	22	37	33	32	44	22	35	37	22	31	31
1476	750	5.93833	299.129	299128723_ 750	22	37	22	37	22	37	22	37	22	37	22	37	22	37	22	37	22	37	22	37	22	37	22	37	22	37	22	37	22	47	53	41	37	64	50	47	58	57	57	61	64	65	22	57	64
1477	750	5.93833	299.215	299214996_ 750	87	100	111	59	49	75	80	81	78	58	50	54	59	54	56	56	54	39	22	37	44	56	59	56	52	55	51	38	36	51	37	45	36	48	46	22	48	32	34	37	48	44	40	31	37
1478	750	5.93833	313.138	313137634_ 750	37	22	37	22	37	22	37	22	37	22	36	38	37	35	22	37	22	37	22	37	22	37	22	37	22	37	22	37	33	49	22	37	22	37	22	37	37	22	37	22	37	22	37	22	37
1479	750	5.93833	375.219	375218994_ 750	22	40	37	22	44	37	22	32	37	22	37	22	37	22	37	22	37	22	37	22	37	22	37	33	22	30	37	22	37	22	30	37	22	37	22	37	22	37	22	37	22	37	22	37	22
1480	750	5.93833	379.174	379173523_ 750	94	72	73	78	76	80	70	78	78	40	49	49	61	63	70	63	62	51	40	45	22	38	37	22	46	39	37	37	22	38	37	22	37	22	37	22	37	22	37	22	37	22	37	22	37
1481	751	5.95543	323.185	323184662_ 751	37	22	37	22	37	22	37	22	37	22	37	22	37	22	37	22	37	22	37	22	37	22	37	37	22	37	22	37	22	37	42	42	44	22	41	37	36	36	37	22	37	22	35	31	32
1482	751	5.95543	337.105	337105011_ 751	22	37	22	37	22	37	22	37	22	37	22	37	22	37	22	37	22	37	22	37	22	37	22	37	22	37	22	37	22	37	22	37	22	37	22	37	22	37	22	37	22	37	22	37	22
1483	751	5.95543	400.134	400134064_ 751	37	22	37	22	37	22	37	22	37	22	37	22	37	22	37	22	37	22	37	22	37	22	37	22	37	22	37	22	37	42	38	40	22	37	22	39	37	22	37	22	37	22	34	37	47
1484	752	5.96303	144.058	144057999_ 752	139	144	135	106	114	113	125	111	115	84	72	84	105	92	98	96	107	100	56	60	58	68	55	63	69	79	77	66	65	62	50	44	50	56	56	51	53	57	56	52	59	61	40	45	44
1485	752	5.96303	160.085	160085373_ 752	62	70	67	53	49	53	57	54	55	37	22	37	36	36	39	22	44	37	22	37	22	37	22	37	22	37	22	37	22	37	22	37	22	37	22	37	22	37	22	37	22	37	22	37	22
1486	752	5.96303	279.041	279041443_ 752	324	339	338	292	294	300	311	326	313	191	183	175	230	244	254	249	240	264	155	148	154	167	163	180	183	186	173	150	153	142	123	119	114	127	127	121	129	130	113	123	135	134	97	102	105
1487	752	5.96303	286.211	286210571_ 752	37	22	37	22	37	22	37	22	37	22	37	22	37	22	37	22	37	22	37	22	37	46	52	54	22	38	45	37	22	37	22	37	22	37	22	37	40	35	22	37	43	35	22	37	22
1488	753	5.97063	131.049	131049484_ 753	104	85	99	77	75	71	78	73	83	48	43	48	60	61	66	68	64	68	22	37	22	40	37	47	44	58	50	43	44	22	37	22	37	22	37	37	43	48	38	32	39	38	22	33	37
1489	753	5.97063	131.086	131086090_ 753	287	267	279	234	241	217	216	216	244	176	152	170	190	197	196	211	217	177	139	134	137	153	146	156	160	170	169	144	155	140	117	123	116	133	122	125	145	148	128	127	147	148	112	113	111
1490	753	5.97063	159.083	159082855_ 753	600	591	621	480	483	469	498	526	531	330	312	324	394	418	437	427	425	430	266	246	261	271	275	303	328	333	328	286	313	265	237	228	232	253	253	247	260	271	243	238	283	274	205	218	204
1491	753	5.97063	257.059	257059387_ 753	71	79	81	61	67	69	61	71	69	22	37	22	40	40	49	37	40	22	37	22	37	22	37	22	37	22	37	22	37	22	37	22	37	22	37	22	37	22	37	22	37	22	37	22	37
1492	753	5.97063	285.204	285203979_ 753	120	158	146	65	69	67	74	72	79	105	108	107	83	86	90	68	66	67	86	86	95	127	121	128	138	22	129	91	88	83	79	80	86	96	94	92	87	88	89	85	96	92	63	77	80
1493	753	5.97063	287.124	287124176_ 753	22	37	22	37	22	37	22	37	22	37	22	37	22	37	22	37	22	37	22	37	22	37	22	37	22	37	22	37	22	37	22	37	22	37	22	37	22	37	22	37	22	37	22	37	22
1494	753	5.97063	329.109	329109497_ 753	37	22	37	22	37	22	37	22	37	22	37	22	37	22	37	22	37	22	37	22	37	22	37	22	37	22	37	22	37	22	37	22	37	22	37	22	37	22	37	22	32	37	22	37	35
1495	753	5.97063	399.107	399107361_ 753	22	37	22	37	22	37	22	37	22	37	22	37	22	37	22	37	22	37	22	37	22	37	22	37	22	37	22	37	40	22	37	22	37	22	37	22	37	22	37	22	37	22	37	22	37
1496	753	5.97063	480.245	480245331_ 753	22	37	22	37	22	37	22	37	22	40	37	39	51	38	45	22	37	22	46	37	22	37	22	38	37	22	37	48	44	43	22	37	22	37	22	37	22	38	37	44	42	40	43	49	44
1497	754	5.97823	149.06	149060425_ 754	22	37	22	37	22	37	22	37	22	37	22	37	22	37	22	37	22	37	22	37	22	37	22	37	22	37	22	37	22	37	22	37	38	22	37	22	53	53	56	37	22	47	37	22	37
1498	754	5.97823	201.106	201106125_ 754	37	22	37	22	37	22	37	22	37	22	56	41	37	47	50	22	37	22	37	63	22	40	37	55	63	65	57	22	37	22	72	37	22	37	22	65	37	22	68	37	60	60	22	37	22
1499	754	5.97823	217.09	217089630_ 754	37	22	37	22	37	22	37	22	37	22	37	22	37	22	37	22	37	22	37	22	37	22	37	22	37	22	37	22	37	22	37	22	37	22	37	22	37	22	37	22	37	22	37	22	37
1500	754	5.97823	259.207	259207123_ 754	37	22	37	22	37	22	37	22	37	22	37	22	37	22	37	22	37	22	37	22	37	22	37	22	37	22	37	22	37	22	37	22	37	22	37	22	37	22	37	22	37	22	37	22	37
1501	754	5.97823	324.19	324189941_ 754	32	22	37	22	37	22	37	22	37	22	37	22	37	22	37	22	37	22	37	22	37	22	37	22	37	22	37	22	37	22	37	22	37	22	37	22	37	22	37	22	37	22	37	22	37
1502	754	5.97823	331.184	331184235_ 754	84	90	87	89	80	78	99	95	91	78	99	90	98	98	98	78	78	85	22	76	72	86	83	87	37	82	95	84	90	22	85	84	82	82	70	37	80	83	80	74	82	38	88	89	75
1503	754	5.97823	371.219	371218781_ 754	529	505	485	448	462	447	516	486	507	321	329	331	390	367	377	401	410	391	210	231	218	244	207	240	256	258	273	298	287	287	37	22	37	22	37	58	261	256	22	37	22	37	22	37	22
1504	754	5.97823	372.224	372224457_ 754	95	92	100	80	81	78	80	90	86	54	55	56	37	22	74	81	70	77	37	22	37	22	37	39	22	41	37	37	22	41	37	22	37	22	35	37	22	61	61	37	22	37	22	38	37
1505	754	5.97823	401.151	401150879_ 754	22	37	58	60	22	52	37	22	37	52	22	37	56	48	22	51	48	52	37	41	52	44	22	56	60	48	58	66	67	61	53	52	44	52	52	53	64	69	63	63	67	59	43	46	54
1506	754	5.97823	424.307	424306641_ 754	52	38	45	40	43	39	48	51	50	37	22	37	22	37	22	36	37	39	22	37	22	37	22	37	22	37	22	37	22	37	22	37	22	37	22	37	22	37	22	37	22	37	22	37	22
1507	754	5.97823	471.305	471305481_ 754	2433	2337	2363	2100	2181	2146	2420	2414	2493	1477	1427	1440	1835	1870	1897	1929	1952	1979	1070	1050	1056	1016	970	1065	1164	1117	1143	1251	1243	1206	766	757	745	1003	1001	979	824	824	809	956	1049	1047	832	892	862
1508	754	5.97823	472.31	472310181_ 754	700	665	679	624	611	629	696	696	711	421	408	425	516	544	538	568	567	554	307	305	321	300	290	299	324	336	327	352	365	334	201	211	206	285	288	277	237	239	240	272	310	299	248	237	245
1509	754	5.97823	473.312	473311859_ 754	37	141	131	137	127	130	149	142	152	43	92	54	117	118	134	124	125	22	30	37	63	68	59	22	73	66	54	37	22	43	105	41	67	57	55	67	52	50	58	57	65	67	49	54	75
1510	755	5.98583	107.084	107083855_ 755	37	22	32	35	34	35	45	37	33	37	22	37	22	37	22	37	22	37	22	37	22	37	22	37	22	37	22	37	22	37	22	37	22	37	22	37	22	37	22	37	22	37	22	37	22
1511	755	5.98583	137.058	137058258_ 755	33	37	22	37	22	37	22	37	22	37	22	37	22	37	22	37	22	37	22	37	22	37	22	37	22	37	22	37	22	37	22	37	22	37	22	37	22	37	22	37	22	37	22	37	22
1512	755	5.98583	139.039	139039261_ 755	22	44	37	32	34	32	22	37	31	22	37	22	37	22	37	32	22	37	43	46	38	22	37	22	37	22	37	22	37	22	37	22	37	22	37	37	22	37	22	37	34	22	37	22	37
1513	755	5.98583	149.133	149133331_ 755	77	37	22	107	37	22	44	98	37	22	37	22	37	22	37	22	31	37	22	37	22	37	22	37	22	37	22	37	22	37	22	37	22	37	22	37	22	37	22	37	22	32	37	22	37
1514	755	5.98583	150.137	150137360_ 755	37	22	37	22	37	22	37	22	37	22	37	22	37	22	37	22	37	22	37	22	37	22	37	22	37	22	37	22	37	22	37	22	37	22	37	22	37	22	37	22	37	22	37	22	37
1515	755	5.98583	151.113	151113266_ 755	22	37	22	47	37	22	37	57	22	37	22	37	22	37	22	37	22	37	22	37	22	37	22	37	22	37	22	37	22	37	22	37	22	37	22	37	22	37	22	37	22	37	22	37	22
1516	755	5.98583	171.105	171104813_ 755	22	37	22	37	22	37	22	37	22	37	22	37	22	37	22	37	22	37	22	37	22	37	22	37	22	37	22	37	22	37	22	37	22	37	22	37	22	37	22	37	22	37	22	37	22
1517	755	5.98583	177.129	177128677_ 755	37	34	42	22	37	22	37	22	37	22	37	22	37	22	37	22	37	22	37	22	37	22	37	22	37	22	37	22	37	22	37	22	37	22	37	22	37	22	37	22	37	22	37	22	37
1518	755	5.98583	177.165	177165436_ 755	22	37	22	37	22	37	22	37	22	37	22	37	22	37	22	37	22	37	22	37	22	37	22	37	22	37	22	37	22	37	22	37	22	37	22	37	42	39	41	22	33	37	22	37	22
1519	755	5.98583	195.139	195138763_ 755	96	34	86	166	156	161	40	138	102	22	34	37	22	37	22	37	22	36	37	22	37	22	37	22	34	37	35	22	37	22	37	22	37	22	37	22	37	22	37	22	37	22	37	22	37
1520	755	5.98583	245.117	245116913_ 755	37	22	37	22	37	22	37	22	37	22	37	22	37	22	37	22	37	22	37	22	37	22	37	22	37	22	37	22	37	22	37	22	36	37	22	39	37	22	37	22	37	22	37	41	22
1521	755	5.98583	277.216	277216217_ 755	213	224	222	292	294	283	258	271	252	37	49	22	37	22	38	51	37	46	31	22	37	22	37	22	37	22	37	22	37	22	37	22	37	22	37	22	37	22	37	22	37	22	37	22	37
1522	755	5.98583	278.221	278221344_ 755	42	22	37	50	55	55	22	37	45	22	37	22	37	22	37	22	37	22	37	22	37	22	37	22	37	22	37	22	37	22	37	22	37	22	37	22	37	22	37	22	37	22	37	22	37
1523	755	5.98583	295.219	295219482_ 755	138	158	159	205	213	202	179	191	183	22	117	116	122	125	140	153	156	154	102	119	114	102	37	104	106	116	115	81	72	79	96	107	22	98	100	103	83	75	50	83	81	91	84	68	87
1524	755	5.98583	296.231	296231354_ 755	22	37	22	37	38	22	37	22	37	22	37	22	37	22	37	22	37	22	37	22	37	22	37	22	37	22	37	22	37	22	37	22	37	22	37	22	37	22	37	22	37	22	37	22	37
1525	755	5.98583	326.221	326220642_ 755	37	22	37	22	37	22	37	22	37	22	37	22	37	22	37	22	37	22	37	22	37	22	37	22	37	22	37	22	37	22	37	22	37	22	37	22	37	22	37	22	37	22	37	22	37
1526	755	5.98583	353.219	353219269_ 755	1108	1165	1124	1446	1460	1451	1413	1396	1421	37	22	37	280	218	280	325	340	333	33	22	37	34	32	131	117	161	151	109	44	44	32	22	37	22	37	22	38	34	51	37	38	22	37	32	22
1527	755	5.98583	354.225	354224945_ 755	230	245	241	309	311	312	282	293	276	37	99	103	22	37	49	68	22	37	22	37	22	37	22	37	22	37	22	73	37	22	82	37	22	37	22	37	22	37	22	37	22	37	22	37	22
1528	755	5.98583	369.195	369195007_ 755	171	173	169	185	189	198	194	22	207	49	37	36	50	49	47	61	62	62	22	37	22	55	49	37	41	50	43	22	37	22	49	37	43	40	37	22	40	43	35	47	41	37	38	22	34
1529	755	5.98583	399.202	399201630_ 755	22	37	22	37	22	37	22	37	22	37	22	37	22	37	22	37	22	37	22	37	22	37	22	37	22	37	22	37	22	37	22	37	22	37	22	37	22	37	22	37	22	37	22	37	22
1530	755	5.98583	479.242	479242249_ 755	37	32	30	22	50	37	31	47	42	35	147	140	138	136	35	22	49	37	122	129	35	114	83	102	109	136	41	40	33	35	108	121	98	107	127	128	108	142	137	35	160	22	155	163	154
1531	755	5.98583	525.27	525270203_ 755	129	120	124	114	110	116	101	100	96	64	67	68	75	77	73	72	62	74	78	84	79	72	66	74	64	64	67	68	74	70	71	80	66	67	72	66	63	58	53	57	64	66	58	58	57
1532	755	5.98583	547.269	547269348_ 755	74	61	67	22	37	22	37	22	37	22	37	22	37	34	22	37	22	37	22	37	22	37	22	33	37	22	37	22	37	22	37	22	37	22	37	22	37	22	37	22	37	22	37	22	37
1533	755	5.98583	683.466	683465881_ 755	37	22	37	22	37	22	37	22	37	36	22	37	22	53	37	22	37	22	37	22	37	22	37	22	44	37	22	37	22	37	22	37	22	37	22	37	22	37	22	37	22	37	22	37	22
1534	755	5.98583	699.435	699435486_ 755	90	73	69	54	36	64	66	37	22	37	22	37	31	30	22	44	37	53	22	37	22	37	22	37	22	37	22	37	22	37	36	22	31	37	22	37	22	37	22	37	22	37	22	37	22
1535	755	5.98583	700.439	700439148_ 755	22	37	22	37	22	37	22	37	22	37	22	37	22	37	22	37	22	37	22	37	22	37	22	37	22	37	22	37	22	37	22	37	22	37	22	37	22	37	22	37	22	37	22	37	22
1536	755	5.98583	715.408	715408264_ 755	38	37	22	37	22	37	22	37	22	37	22	37	22	37	22	37	22	37	22	37	22	37	22	37	22	37	22	37	22	37	22	37	22	37	22	37	22	37	22	37	22	37	22	37	22
1537	756	5.99343	138.05	138049911_ 756	48	54	22	62	44	46	75	58	49	44	30	45	54	52	37	69	37	72	37	63	22	37	32	110	119	35	37	37	22	37	22	33	37	50	43	41	22	109	34	41	115	40	36	37	22
1538	756	5.99343	143.127	143127029_ 756	37	22	37	22	37	22	37	22	37	22	37	22	37	22	37	22	37	22	42	47	37	59	47	47	51	44	52	22	37	22	41	44	41	36	40	48	45	47	45	47	54	51	56	46	53
1539	756	5.99343	155.108	155107819_ 756	37	22	37	37	31	39	38	47	22	37	22	37	22	37	22	37	42	22	37	22	37	22	37	22	37	22	37	22	37	22	37	22	37	22	37	22	37	22	37	22	37	22	37	22	37
1540	756	5.99343	167.144	167143997_ 756	37	22	37	22	37	22	37	22	37	22	37	22	37	22	37	22	37	22	37	22	37	22	37	22	37	22	37	22	37	22	37	22	37	22	37	22	37	22	37	22	37	22	37	22	37
1541	756	5.99343	196.139	196139008_ 756	37	22	37	22	37	22	37	22	37	22	37	22	37	22	37	22	37	22	37	22	37	22	37	22	37	22	37	22	37	22	37	22	37	22	37	22	37	22	37	22	37	22	37	22	37
1542	756	5.99343	235.098	235098312_ 756	37	22	37	22	37	22	37	22	37	22	37	22	37	22	37	22	37	22	37	22	37	22	37	22	37	22	37	22	37	22	37	22	37	22	37	22	37	22	37	22	37	22	37	22	37
1543	756	5.99343	238.14	238140259_ 756	37	22	30	37	61	40	22	40	37	41	39	42	37	22	37	22	34	36	49	55	48	59	54	58	46	51	48	37	35	22	43	47	42	38	41	40	46	57	40	37	55	48	53	48	45
1544	756	5.99343	249.223	249222656_ 756	22	37	22	37	22	37	22	37	22	37	22	37	22	37	22	37	22	37	22	37	22	37	22	37	22	37	22	37	22	37	22	37	22	37	22	37	22	37	22	37	22	37	22	37	22
1545	756	5.99343	343.12	343119720_ 756	30	37	31	22	37	22	37	22	37	22	37	22	37	22	37	22	37	22	37	22	37	22	37	22	37	22	37	22	37	22	37	22	37	22	37	22	37	22	37	22	37	22	37	22	37
1546	756	5.99343	391.242	391241699_ 756	22	37	22	37	22	37	22	37	22	37	22	37	22	37	22	37	22	37	22	37	22	37	22	37	22	37	22	37	22	37	22	37	22	37	22	37	22	37	22	37	22	37	22	37	22
1547	756	5.99343	451.14	451140320_ 756	37	22	37	22	37	22	37	22	37	22	37	22	37	22	37	22	37	22	37	22	37	22	37	22	37	22	37	22	37	22	37	22	37	22	37	22	37	22	37	22	37	22	37	22	37
1548	756	5.99343	607.251	607251038_ 756	22	37	31	47	22	37	22	37	22	37	48	22	37	22	37	22	37	22	37	22	37	22	37	22	37	22	37	22	37	22	37	22	37	22	37	22	37	22	37	22	37	22	37	22	37
1549	757	6.00103	136.053	136053436_ 757	198	202	203	114	105	37	136	116	120	211	145	199	111	94	85	154	130	122	337	344	325	382	376	407	374	366	360	236	243	244	324	313	315	318	293	299	342	350	294	331	378	369	345	339	337
1550	757	6.00103	142.124	142123596_ 757	278	289	275	57	37	22	77	37	55	304	293	301	217	205	223	120	127	122	504	507	508	566	547	575	524	547	540	345	355	354	485	482	459	473	454	456	506	496	459	531	541	545	505	513	514
1551	757	6.00103	233.083	233083206_ 757	37	22	37	22	37	22	37	22	37	22	37	22	37	22	37	22	37	22	37	22	37	22	37	22	37	22	37	22	37	22	37	22	37	22	37	22	37	22	37	22	37	22	37	22	37
1552	757	6.00103	236.143	236143173_ 757	79	69	76	37	22	37	22	37	22	76	60	68	46	51	53	37	22	37	118	118	125	134	135	149	138	137	130	86	86	80	113	112	111	113	117	104	123	109	118	121	130	123	120	116	122
1553	757	6.00103	251.095	251094864_ 757	37	22	37	22	37	22	37	22	37	22	37	22	37	22	37	22	37	22	37	22	37	22	37	22	37	22	37	22	44	37	22	37	22	38	47	37	22	56	49	47	49	47	43	54	51
1554	757	6.00103	283.203	283203339_ 757	22	37	22	37	22	37	22	37	22	37	22	37	22	37	22	37	22	37	22	37	22	37	22	37	22	37	22	37	22	37	22	37	22	37	22	37	22	37	22	37	22	37	22	37	22
1555	757	6.00103	291.21	291210083_ 757	22	37	22	37	22	37	22	37	22	37	22	37	22	37	22	37	22	37	22	37	22	37	22	37	22	37	22	37	22	37	22	37	22	37	22	37	22	37	22	37	22	37	22	37	22
1556	757	6.00103	297.222	297221954_ 757	22	37	22	37	22	37	30	22	37	22	37	22	37	22	37	22	37	22	37	22	37	22	37	22	37	22	37	22	37	22	37	22	37	22	37	22	37	22	37	39	22	37	31	36	33
1557	757	6.00103	307.204	307203979_ 757	37	22	37	22	37	22	37	22	37	22	37	22	37	22	37	22	37	22	37	22	37	22	37	22	37	22	37	22	37	22	37	22	37	22	37	22	37	46	37	22	37	22	37	22	37
1558	757	6.00103	309.224	309224487_ 757	22	37	52	50	22	37	22	46	53	37	22	37	22	37	22	63	37	22	37	22	55	54	37	22	37	57	22	51	37	22	53	45	45	53	37	22	68	71	67	60	47	53	58	48	57
1559	757	6.00103	310.227	310226501_ 757	22	37	22	37	22	37	22	37	22	37	22	37	22	37	22	37	22	37	22	37	22	37	22	37	22	37	22	37	22	37	22	37	22	37	22	37	22	37	22	37	22	37	22	37	22
1560	757	6.00103	325.215	325214630_ 757	22	37	22	37	22	37	22	37	22	37	22	37	22	37	22	37	22	37	22	37	22	37	47	22	37	22	37	81	81	88	22	37	22	37	22	37	112	115	116	22	97	37	22	37	22
1561	757	6.00103	328.237	328236694_ 757	22	37	22	37	22	37	22	37	22	37	22	37	22	37	22	37	22	37	22	37	22	37	22	37	22	37	22	37	22	37	22	37	22	37	22	37	22	37	22	37	22	37	22	37	22
1562	757	6.00103	345.243	345243256_ 757	37	22	37	22	37	22	37	22	37	22	37	22	37	22	37	22	37	22	37	22	37	22	37	22	37	22	37	22	37	22	37	22	37	22	37	22	57	54	68	37	22	37	22	37	22
1563	757	6.00103	418.256	418256195_ 757	22	37	22	58	37	53	53	22	66	34	36	103	46	37	38	36	37	22	37	43	22	32	37	22	37	22	37	22	37	22	32	37	22	51	36	37	36	31	22	31	37	32	38	22	47
1564	757	6.00103	419.258	419257629_ 757	22	37	22	58	37	53	53	22	66	34	36	39	46	37	38	36	37	22	37	43	22	32	37	22	33	39	39	37	22	34	42	57	56	51	37	35	22	37	22	37	22	37	22	37	22
1565	757	6.00103	423.199	423198944_ 757	68	56	54	54	22	55	57	58	54	191	207	189	86	81	83	39	44	46	202	196	202	244	238	242	131	130	124	193	172	189	163	172	174	150	144	158	170	159	180	106	108	111	37	77	22
1566	757	6.00103	442.156	442156403_ 757	85	80	78	75	80	78	80	82	86	50	44	44	60	45	52	59	56	65	41	22	37	39	22	37	47	46	57	22	37	22	37	22	39	37	22	37	22	37	22	31	37	22	37	22	37
1567	757	6.00103	442.268	442268127_ 757	37	22	37	22	37	22	37	30	22	88	37	87	59	64	58	22	37	22	35	37	32	59	31	61	22	71	69	55	53	53	91	89	37	22	96	37	103	22	37	121	89	121	22	131	139
1568	757	6.00103	515.265	515265137_ 757	22	37	22	37	22	37	22	37	22	37	22	37	22	37	22	37	22	37	22	37	22	37	22	37	22	37	22	37	22	37	22	37	22	37	22	37	22	37	22	37	22	37	22	37	22
1569	757	6.00103	586.324	586323730_ 757	22	37	22	37	22	37	22	37	22	37	22	37	22	37	22	37	22	37	22	37	22	37	22	37	22	37	22	37	22	37	22	37	22	37	22	37	22	37	22	37	22	37	22	37	22
1570	757	6.00103	939.509	939508667_ 757	22	37	22	37	22	37	22	37	22	37	22	37	22	37	22	37	22	37	22	37	22	37	22	37	22	37	22	37	22	37	22	37	22	37	22	37	22	37	22	37	22	37	22	37	22
1571	758	6.00863	119.049	119049461_ 758	440	430	415	417	415	412	447	428	423	242	257	259	252	277	351	314	338	401	186	180	203	231	213	245	307	265	257	209	193	213	151	166	127	187	182	164	125	188	168	205	150	207	162	37	153
1572	758	6.00863	130.066	130066010_ 758	37	22	37	22	37	22	37	22	37	22	36	37	22	37	22	37	22	37	22	37	22	51	49	51	45	48	47	41	48	47	59	50	51	38	37	44	50	48	48	44	50	42	53	58	55
1573	758	6.00863	145.102	145102386_ 758	37	22	37	22	37	22	37	22	37	22	37	22	37	22	37	22	37	22	37	22	37	66	22	37	22	37	22	37	22	37	22	37	22	37	22	47	37	37	22	37	22	37	22	37	22
1574	758	6.00863	147.045	147045242_ 758	37	22	37	22	37	22	37	22	37	22	37	22	37	22	37	22	37	22	37	22	37	22	37	22	37	22	37	22	37	22	37	22	37	22	37	22	37	22	37	22	37	22	37	22	37
1575	758	6.00863	157.091	157090683_ 758	37	22	37	30	31	39	38	47	22	37	22	37	22	37	22	37	22	37	22	37	22	37	22	37	22	37	22	37	22	37	22	37	22	37	22	37	22	37	22	37	22	37	22	37	22
1576	758	6.00863	255.21	255210251_ 758	30	31	35	37	38	22	38	37	43	39	22	37	22	37	22	37	22	37	22	37	22	37	22	37	22	37	22	37	22	37	22	37	22	37	22	37	22	37	22	37	22	37	22	37	22
1577	758	6.00863	275.095	275094727_ 758	37	22	37	22	37	22	37	22	37	22	37	22	37	22	37	22	37	22	37	22	37	22	37	22	37	22	37	22	37	22	37	22	37	22	37	22	37	22	37	22	37	22	37	22	37
1578	758	6.00863	283.109	283108551_ 758	61	56	63	53	63	37	56	55	59	61	69	66	63	64	63	58	61	62	50	53	46	62	60	55	69	69	74	82	84	92	74	81	22	88	83	82	93	37	93	99	100	100	22	85	85
1579	758	6.00863	336.203	336202911_ 758	22	37	22	37	22	37	22	37	22	37	22	37	22	37	22	37	22	37	22	37	22	37	22	37	22	37	22	37	22	37	22	37	22	37	22	37	22	37	22	37	22	37	22	37	22
1580	758	6.00863	441.155	441154968_ 758	354	344	329	359	367	357	420	346	396	185	180	185	243	242	234	283	265	272	124	131	130	173	167	164	208	208	207	150	151	148	108	112	109	117	118	118	106	102	110	132	141	133	101	107	99
1581	758	6.00863	441.264	441263519_ 758	37	22	37	22	37	22	37	22	48	243	275	264	37	227	224	22	37	30	140	138	144	201	172	182	222	224	46	183	165	191	304	295	288	305	292	299	329	326	328	383	390	409	431	453	418
1582	758	6.00863	552.289	552288879_ 758	22	37	22	37	22	37	22	37	34	37	22	37	31	22	37	22	37	22	37	22	37	22	37	22	37	22	37	22	37	22	37	22	37	22	37	22	37	22	37	22	37	22	37	22	37
1583	758	6.00863	553.256	553256042_ 758	22	37	22	37	22	37	22	32	37	43	22	45	41	41	38	37	22	37	22	45	47	37	64	74	54	22	56	70	65	68	59	55	59	47	48	57	52	59	60	51	53	37	63	67	56
1584	758	6.00863	591.277	591276917_ 758	94	82	81	37	22	37	22	37	22	96	93	96	37	22	37	22	37	22	67	72	74	143	144	151	113	110	108	300	295	298	271	289	274	275	273	270	390	390	369	323	356	329	271	285	283
1585	758	6.00863	593.29	593290344_ 758	22	37	22	37	22	37	22	37	22	32	37	22	37	22	37	22	37	22	37	22	37	36	22	38	37	22	37	22	37	36	22	34	42	36	37	22	36	44	32	38	39	37	22	37	45
1586	758	6.00863	777.455	777454773_ 758	37	22	37	22	37	22	37	22	37	22	37	22	37	22	37	22	37	22	37	22	37	22	37	22	37	22	37	22	37	22	37	22	37	22	37	22	37	22	37	22	37	22	37	22	37
1587	758	6.00863	778.459	778459412_ 758	37	22	37	22	37	22	37	22	37	22	37	22	37	22	37	22	37	22	37	22	37	22	37	22	37	22	37	22	37	22	37	22	37	22	37	22	37	22	37	22	37	22	37	22	37
1588	759	6.01623	189.092	189091797_ 759	35	22	37	54	22	52	37	22	37	22	37	22	37	22	37	22	37	22	37	22	37	22	37	22	37	22	37	22	37	22	37	22	37	22	37	22	37	22	37	22	37	22	37	22	37
1589	759	6.01623	201.165	201164948_ 759	37	22	37	22	37	22	37	22	37	22	37	22	37	22	37	22	37	22	37	22	37	22	37	33	22	37	22	37	22	37	22	37	22	37	22	37	22	37	22	37	22	37	22	37	22
1590	759	6.01623	207.103	207103195_ 759	37	22	37	22	37	22	37	22	37	22	37	22	37	22	37	22	37	22	37	22	37	22	37	22	37	22	37	22	37	22	37	22	37	22	37	22	40	42	37	22	37	22	37	22	37
1591	759	6.01623	239.159	239159302_ 759	37	22	30	37	22	37	22	37	22	71	73	37	22	37	72	22	37	22	49	41	40	37	22	37	66	22	37	22	44	37	74	76	68	78	81	72	75	73	79	94	92	89	98	95	95
1592	759	6.01623	303.122	303122437_ 759	22	37	22	37	22	37	22	37	22	37	30	34	22	37	22	37	22	37	22	37	22	37	22	37	22	37	22	37	22	37	22	37	22	37	22	37	22	37	22	37	22	37	22	37	22
1593	759	6.01623	327.126	327125763_ 759	22	37	22	37	22	37	22	37	22	37	22	37	22	37	22	37	22	37	22	37	22	37	22	37	22	37	22	37	22	37	22	37	22	37	22	37	22	37	22	37	22	37	22	37	22
1594	759	6.01623	335.199	335199097_ 759	37	22	37	22	37	22	37	22	37	22	37	22	37	22	37	22	37	22	37	22	37	22	37	22	37	22	37	22	37	22	37	22	57	37	46	59	22	37	22	76	37	22	37	22	62
1595	759	6.01623	343.227	343227051_ 759	37	22	37	35	30	22	37	38	22	37	22	37	22	37	22	37	22	37	22	37	22	37	22	37	22	37	22	37	22	37	22	37	22	37	22	37	22	37	32	22	37	22	37	22	37
1596	759	6.01623	513.274	513274170_ 759	37	22	37	22	37	22	37	22	37	148	150	155	144	148	139	22	37	22	155	158	159	185	191	189	191	184	194	174	166	177	218	223	206	175	174	167	194	189	189	193	182	186	219	216	220
1597	759	6.01623	514.279	514278870_ 759	22	37	22	37	22	37	22	37	22	42	50	49	47	39	43	37	22	37	22	37	46	57	55	66	62	58	57	47	53	57	71	75	68	54	57	54	64	64	69	61	56	56	80	82	67
1598	759	6.01623	531.288	531287964_ 759	22	37	22	37	22	37	22	37	22	58	46	53	60	61	49	37	22	37	58	60	56	73	73	82	83	78	22	68	74	68	37	97	34	71	65	69	22	86	83	37	82	22	92	37	22
1599	759	6.01623	592.282	592282043_ 759	37	22	37	22	37	22	37	22	37	32	22	37	22	37	22	37	22	37	22	37	22	43	38	40	37	22	37	88	96	88	85	88	89	89	85	82	123	122	118	100	111	105	87	89	92
1600	759	6.01623	623.18	623179565_ 759	37	22	37	22	37	22	37	22	37	22	37	22	37	22	37	22	37	22	37	22	37	30	22	30	37	40	22	37	22	37	22	37	22	37	22	40	37	22	37	41	38	22	37	22	37
1601	759	6.01623	765.315	765315430_ 759	22	37	22	37	22	37	22	37	22	37	22	37	22	30	35	37	32	22	55	56	58	56	48	56	37	22	37	97	101	95	45	43	39	22	37	22	43	41	37	22	37	22	37	22	37
1602	760	6.02383	265.144	265144135_ 760	91	102	100	93	94	89	84	97	94	22	37	22	37	22	58	37	60	22	71	37	62	22	37	74	22	37	22	50	37	49	22	37	22	51	49	37	22	37	22	37	22	46	39	37	22
1603	760	6.02383	332.121	332121033_ 760	37	22	37	22	37	22	37	22	37	22	37	22	37	22	37	22	37	22	37	22	37	22	37	22	37	22	37	22	37	22	37	22	37	22	37	22	37	22	37	22	37	22	37	22	37
1604	760	6.02383	373.228	373227600_ 760	68	62	139	68	40	45	56	72	47	37	22	37	22	47	58	37	22	51	37	22	37	22	37	22	37	22	37	22	135	37	22	37	22	37	22	37	22	37	22	37	107	22	37	22	37
1605	760	6.02383	575.192	575191772_ 760	22	37	22	37	22	37	22	37	22	37	22	37	22	37	22	37	22	37	22	37	22	37	22	37	22	37	22	37	22	37	22	37	22	37	22	37	22	37	22	37	22	37	22	37	22
1606	761	6.03143	295.153	295152649_ 761	37	22	37	22	37	22	37	22	37	22	37	22	37	22	37	22	37	22	37	22	37	22	37	22	37	22	37	22	37	22	37	22	37	22	37	22	37	22	37	22	37	22	37	22	37
1607	761	6.03143	351.211	351210632_ 761	22	58	37	22	37	62	61	60	58	203	216	207	22	37	93	22	61	60	160	157	37	22	155	148	37	120	22	110	37	22	37	22	37	22	37	101	22	37	22	37	22	37	22	37	22
1608	761	6.03143	352.217	352217499_ 761	37	22	37	22	37	22	37	22	37	52	22	54	37	22	37	22	37	22	37	22	37	22	37	22	37	22	37	22	37	22	37	22	37	22	37	22	37	22	37	22	37	22	37	22	37
1609	761	6.03143	397.195	397195282_ 761	37	22	37	22	37	22	37	22	37	22	37	22	37	22	37	22	37	22	37	22	37	22	37	42	22	39	44	37	49	37	59	42	22	37	22	37	49	45	54	43	48	40	22	60	37
1610	762	6.03903	127.038	127038269_ 762	22	37	22	37	22	37	33	36	22	37	22	37	22	37	22	37	22	32	37	22	37	22	37	22	37	22	37	22	37	22	37	22	37	22	37	22	37	22	37	22	37	22	37	22	37
1611	763	6.04672	210.129	210129456_ 763	36	22	37	41	41	22	37	22	37	49	51	51	50	58	57	53	66	63	46	45	43	39	39	37	42	39	49	22	37	22	34	39	37	42	40	43	35	30	31	39	40	36	37	36	36
1612	763	6.04672	211.148	211147919_ 763	42	36	45	56	52	57	52	53	51	44	58	53	59	64	59	70	71	71	49	56	58	44	42	48	55	53	58	41	39	38	49	48	43	50	46	43	35	36	38	37	42	44	45	39	43
1613	763	6.04672	251.161	251161316_ 763	37	22	37	22	37	22	37	22	37	77	69	82	47	60	52	22	37	22	126	130	133	124	132	134	80	80	81	102	101	100	89	89	89	85	72	72	97	92	89	64	73	68	68	69	64
1614	763	6.04672	331.119	331119263_ 763	32	35	31	30	36	36	31	37	33	22	37	22	37	22	37	22	37	31	33	22	37	22	37	22	37	22	35	38	43	40	49	43	37	37	22	37	22	48	39	37	22	37	22	37	22
1615	763	6.04672	339.262	339262421_ 763	22	37	105	130	139	33	37	33	107	97	93	34	113	106	116	137	138	156	117	34	129	110	110	107	38	93	30	88	87	94	105	84	106	106	104	102	82	73	80	95	76	96	94	98	22
1616	763	6.04672	439.327	439326782_ 763	22	37	22	87	37	89	72	22	37	22	37	22	37	22	37	22	37	22	37	22	37	22	37	22	37	22	37	22	37	22	37	22	37	22	37	22	37	22	37	22	37	22	37	22	37
1617	763	6.04672	505.273	505272949_ 763	22	72	37	84	22	37	22	37	22	37	22	64	37	22	37	68	86	22	37	76	22	37	66	47	22	37	63	55	22	37	22	37	22	37	22	62	37	22	37	22	37	22	37	55	22
1618	763	6.04672	934.636	934636230_ 763	56	46	37	55	61	50	49	45	53	58	69	60	90	91	90	114	124	116	54	57	52	49	49	56	69	66	64	22	37	22	44	49	54	54	54	47	41	36	44	37	47	47	48	49	48
1619	763	6.04672	955.613	955612549_ 763	47	45	43	56	52	49	44	53	49	48	45	42	54	64	58	65	74	68	40	37	40	22	42	41	45	39	37	22	37	22	38	37	36	22	37	22	37	22	37	22	37	22	37	22	32
1620	764	6.05433	158.082	158082382_ 764	146	145	140	170	174	180	178	164	180	209	213	224	46	42	42	47	54	49	200	209	215	201	189	193	214	215	217	157	157	160	203	196	196	210	203	200	166	166	161	174	172	185	169	168	172
1621	764	6.05433	159.118	159118011_ 764	63	62	66	83	85	76	81	76	82	81	74	77	84	91	85	96	97	95	76	79	87	68	70	71	67	75	78	62	58	59	73	71	71	78	73	72	62	63	62	62	59	64	66	64	67
1622	764	6.05433	198.115	198115204_ 764	37	22	37	43	47	41	22	47	37	22	37	22	62	37	54	50	41	44	22	37	22	37	46	22	47	50	48	37	50	22	37	22	37	22	57	58	37	22	37	22	37	22	37	22	37
1623	764	6.05433	199.149	199148636_ 764	69	77	70	92	90	37	95	84	90	88	91	105	108	116	121	112	127	117	100	107	105	86	90	96	96	93	100	75	70	89	92	94	85	92	95	93	76	84	82	82	88	82	87	98	87
1624	764	6.05433	209.134	209133987_ 764	162	139	140	184	179	180	182	170	180	162	173	136	198	198	199	230	225	199	131	134	165	154	22	119	156	164	161	32	109	31	146	123	34	128	120	116	116	84	116	142	89	136	100	100	31
1625	764	6.05433	213.165	213164734_ 764	112	116	107	141	142	144	135	138	139	140	151	151	168	169	163	187	191	202	144	149	146	127	135	131	134	144	147	97	89	103	113	125	116	132	137	125	91	86	94	112	111	116	107	117	115
1626	764	6.05433	223.145	223144745_ 764	37	37	22	37	22	37	22	37	22	37	22	37	45	38	37	52	45	51	22	37	22	37	22	37	35	22	36	37	22	37	35	22	37	22	37	22	37	22	37	22	30	37	22	37	31
1627	764	6.05433	225.163	225163101_ 764	55	55	54	68	63	61	57	62	65	57	57	60	72	66	67	79	76	83	56	63	52	54	50	55	55	61	62	40	40	42	50	51	49	51	54	48	36	43	32	44	46	46	48	40	50
1628	764	6.05433	227.146	227146423_ 764	187	213	204	246	279	263	261	256	254	247	279	217	261	248	254	306	320	289	210	251	253	200	190	183	223	257	235	157	177	219	180	229	197	185	253	187	139	170	183	204	168	227	200	172	168
1629	764	6.05433	227.183	227182663_ 764	77	37	45	54	22	37	22	38	66	69	37	84	72	69	73	47	44	136	43	71	22	51	46	58	37	38	54	22	38	37	54	22	66	76	50	66	51	37	22	100	37	22	37	22	51
1630	764	6.05433	228.151	228151489_ 764	32	22	37	45	22	38	46	37	22	41	37	45	22	43	47	58	57	58	37	22	37	22	37	22	37	37	22	37	22	37	22	37	22	37	22	37	22	37	22	37	22	37	22	37	22
1631	764	6.05433	229.16	229159683_ 764	31	37	22	37	37	22	37	22	37	40	45	45	50	48	46	51	57	57	22	48	37	36	22	39	38	35	35	37	22	37	34	35	34	22	35	37	34	30	22	37	33	33	31	38	22
1632	764	6.05433	241.189	241188614_ 764	84	76	74	98	96	85	80	122	120	75	85	105	98	128	100	114	124	98	78	103	116	93	95	100	125	89	89	63	50	64	22	91	87	37	85	82	57	46	78	82	52	71	86	22	37
1633	764	6.05433	255.168	255167801_ 764	30	30	33	53	34	49	31	50	37	35	73	22	73	84	37	62	64	56	22	80	37	81	22	37	22	70	75	73	37	22	37	22	37	22	37	22	37	81	22	37	82	22	37	22	37
1634	764	6.05433	293.219	293218811_ 764	39	37	34	22	45	37	46	22	37	48	49	49	45	50	46	56	59	58	42	22	42	41	37	46	38	44	22	37	22	37	22	37	22	37	22	37	22	37	22	37	35	22	37	22	36
1635	764	6.05433	293.226	293225769_ 764	39	45	34	40	45	37	46	22	51	48	49	49	45	50	46	56	59	58	42	37	42	41	22	46	38	44	37	22	37	22	34	37	22	37	22	37	22	37	22	37	35	22	37	22	36
1636	764	6.05433	302.176	302175934_ 764	47	46	50	61	72	58	57	73	65	64	57	65	73	71	79	84	86	79	62	59	58	56	55	50	56	52	51	40	40	31	46	43	50	51	53	52	42	39	38	37	44	46	46	39	44
1637	764	6.05433	304.191	304191498_ 764	45	46	42	50	50	54	54	54	51	52	22	53	66	73	61	81	75	78	58	56	58	50	49	54	52	51	56	40	37	42	40	37	47	46	46	54	32	41	22	36	37	42	43	40	39
1638	764	6.05433	318.209	318209076_ 764	37	22	37	22	38	37	22	37	22	37	22	37	47	45	49	46	54	49	37	22	37	22	37	34	37	35	22	37	22	37	22	37	22	37	22	37	22	37	22	37	22	37	22	37	22
1639	764	6.05433	319.243	319242615_ 764	702	663	667	833	843	810	813	797	825	774	803	827	902	947	942	1074	1071	1103	757	801	819	730	684	733	793	797	792	533	513	561	702	712	694	699	711	727	544	520	522	644	614	601	622	652	649
1640	764	6.05433	320.247	320247284_ 764	192	171	179	218	230	233	226	218	229	209	217	226	248	256	254	296	304	295	214	235	219	209	191	203	216	212	228	152	150	161	185	188	184	196	198	193	148	151	154	169	174	167	175	177	181
1641	764	6.05433	337.252	337251984_ 764	2038	2227	2172	2704	2718	2684	2690	2696	2681	2542	2638	2645	2916	3003	2955	3374	3441	3386	2618	2688	2705	2429	2407	2376	2540	2542	2588	1939	1851	1987	2324	2249	2235	2469	2393	2335	1762	1713	1829	2041	1978	2089	2085	2057	2056
1642	764	6.05433	338.257	338257385_ 764	634	682	662	805	817	816	793	812	808	749	782	771	885	923	896	1022	1016	1036	773	780	778	736	717	705	764	748	763	555	540	565	659	674	666	711	711	695	509	501	544	605	617	631	630	617	623
1643	764	6.05433	365.219	365219330_ 764	37	22	37	22	37	22	37	22	37	22	37	22	37	22	37	22	37	22	37	22	37	22	37	22	37	22	37	22	37	22	37	22	37	22	37	22	37	22	37	22	37	22	37	22	37
1644	764	6.05433	370.235	370235077_ 764	50	60	55	69	72	66	66	69	70	63	75	70	79	76	78	98	86	88	60	60	66	63	58	57	62	66	71	44	43	46	63	57	53	60	59	59	46	36	42	46	46	53	57	48	52
1645	764	6.05433	385.195	385195404_ 764	37	49	22	37	73	35	22	37	22	37	22	37	22	37	22	37	22	37	22	37	22	37	22	37	22	37	22	37	22	37	22	37	22	37	22	37	22	37	22	37	22	37	22	37	22
1646	764	6.05433	394.275	394275238_ 764	61	53	58	75	72	71	69	76	69	63	67	65	73	77	79	93	98	93	65	67	63	56	58	56	62	57	58	41	36	41	58	56	49	59	61	52	33	36	41	41	46	39	41	45	48
1647	764	6.05433	412.283	412282684_ 764	8632	8827	8771	11162	11062	11086	10784	10788	11091	10470	11133	11107	12122	12408	12539	14298	14844	15158	10729	11105	10965	9643	9551	10471	10944	10734	10919	7631	7209	7127	9159	8658	8508	10085	10218	9317	6873	7058	7456	8130	7994	8480	8211	8586	8687
1648	764	6.05433	413.288	413288391_ 764	2570	2924	2631	3200	3600	3125	3235	3400	3194	3264	3297	2857	3908	3605	3727	4512	4553	4260	3290	3352	3411	2809	2957	2961	3168	3300	3600	2656	2155	2084	2768	2790	2704	2819	3046	3035	2114	2042	2117	2472	2364	2677	2752	2847	2777
1649	764	6.05433	414.293	414292938_ 764	543	566	420	612	681	701	760	603	673	650	742	713	702	612	794	732	782	699	612	706	685	37	661	550	919	705	772	399	420	519	599	606	485	853	939	734	408	324	448	532	401	459	472	509	648
1650	764	6.05433	430.293	430293304_ 764	2264	2336	2357	2847	2878	2890	2815	2815	2814	2738	2786	2836	3153	3179	3208	3709	3757	3764	2773	2770	2874	2491	2557	2460	2779	2732	2753	2015	1988	2072	2465	2474	2398	2540	2605	2521	1968	1900	2003	2225	2177	2273	2274	2258	2292
1651	764	6.05433	431.299	431299286_ 764	688	750	707	879	884	871	842	865	874	814	843	842	960	992	963	1132	1158	1138	845	859	867	768	759	741	839	826	816	594	597	615	751	767	734	770	786	765	587	590	625	677	660	633	677	665	675
1652	764	6.05433	432.306	432306061_ 764	115	120	125	145	153	155	140	148	140	149	150	148	162	171	169	192	188	196	153	146	163	143	145	137	146	149	153	110	107	108	138	136	142	142	145	137	107	105	108	115	121	118	137	120	127
1653	764	6.05433	438.325	438324829_ 764	356	350	361	292	274	298	318	341	339	127	140	139	194	196	197	178	153	187	89	88	101	91	82	87	106	91	103	111	116	115	63	60	58	84	80	71	72	74	72	80	90	77	68	72	73
1654	764	6.05433	439.256	439256104_ 764	37	22	37	22	37	22	37	22	37	22	37	22	37	22	37	22	37	22	37	22	37	22	37	22	37	22	37	22	35	37	42	43	22	37	44	22	37	45	22	54	37	22	37	22	37
1655	764	6.05433	448.305	448305237_ 764	1019	1025	1054	1369	1340	1349	1283	1254	1277	1291	1391	1337	1651	1590	1557	1957	2045	1972	1283	1318	1317	1141	1146	1132	1292	1291	1330	919	874	960	1221	1207	1117	1255	1217	1237	927	892	963	1069	1019	1057	1091	1082	1137
1656	764	6.05433	449.309	449309448_ 764	303	321	299	414	397	409	381	368	371	377	400	391	493	473	471	581	635	597	385	395	395	354	344	322	393	374	376	249	266	278	358	352	335	382	365	368	270	262	282	312	309	310	333	337	336
1657	764	6.05433	450.316	450316193_ 764	48	55	57	70	76	72	72	69	69	34	40	38	90	90	30	36	37	36	80	84	88	39	31	78	33	22	30	56	56	60	75	37	34	82	37	39	56	54	59	60	63	73	65	73	72
1658	764	6.05433	466.316	466315552_ 764	1556	1684	1668	2183	2169	2132	2077	2052	2033	2170	2316	2272	2850	2813	2715	3352	3558	3517	2142	2233	2212	1936	1938	1893	2249	2192	2272	1477	1472	1559	2034	2008	1972	2092	2139	2141	1529	1536	1635	1839	1770	1869	1866	1859	1929
1659	764	6.05433	467.321	467320618_ 764	470	516	497	666	667	639	621	605	626	649	692	700	853	842	821	1024	1052	1046	651	655	648	596	575	579	678	658	684	433	446	457	577	611	580	639	640	641	475	468	488	563	530	556	551	580	586
1660	764	6.05433	468.325	468324799_ 764	87	101	101	130	133	122	116	130	131	145	136	133	168	163	164	205	182	218	121	127	130	114	117	113	136	130	129	84	75	106	112	97	118	128	119	118	88	94	97	108	90	102	88	75	110
1661	764	6.05433	488.298	488298492_ 764	1083	1057	1045	1262	1303	1262	1306	1319	1300	987	1047	1053	1147	1161	1124	1259	1291	1325	981	1050	1021	983	990	999	1001	956	982	765	781	814	860	826	825	872	904	886	650	638	674	795	746	774	737	751	752
1662	764	6.05433	489.303	489302734_ 764	305	280	287	386	370	382	393	365	371	286	293	296	333	334	335	336	346	361	277	290	281	269	265	261	301	287	292	200	233	216	255	259	215	251	273	257	187	169	198	243	217	228	215	221	220
1663	764	6.05433	490.306	490305878_ 764	62	60	62	70	81	77	73	81	75	54	60	65	67	63	66	68	74	80	59	57	58	56	52	60	37	56	55	43	40	42	44	41	50	56	44	39	32	22	36	45	37	43	41	42	42
1664	764	6.05433	504.269	504268616_ 764	265	238	241	270	289	279	285	288	288	230	240	233	240	238	246	255	275	273	230	240	241	226	221	228	219	214	224	177	184	186	192	191	184	197	213	205	160	151	159	189	177	184	165	172	176
1665	764	6.05433	931.625	931625000_ 764	1014	873	890	1139	1144	1116	1033	1079	1097	1263	1214	1249	1684	1867	1793	2284	2355	2283	1157	1119	1152	1012	990	1074	1271	1236	1238	658	708	667	1016	986	977	1071	1096	1062	793	779	720	847	967	912	955	957	943
1666	764	6.05433	932.629	932628906_ 764	577	517	511	652	657	648	597	626	643	736	718	730	974	1080	1039	1313	1357	1347	651	652	672	585	598	605	744	724	696	378	427	387	592	579	572	624	624	597	483	452	423	514	577	507	547	548	534
1667	764	6.05433	933.633	933632690_ 764	201	176	178	213	213	218	192	214	212	248	240	239	337	342	336	432	418	429	221	216	232	202	191	207	248	246	248	122	136	127	193	205	199	212	212	209	151	152	140	176	189	172	183	171	185
1668	764	6.05433	953.608	953608459_ 764	238	215	204	242	246	242	251	256	257	208	217	221	268	280	277	329	319	328	199	201	202	199	192	202	211	205	197	128	143	133	160	159	164	168	183	171	126	125	113	152	150	147	150	149	143
1669	764	6.05433	954.612	954611572_ 764	133	120	117	145	144	148	148	151	153	125	126	133	157	177	162	195	209	190	131	122	114	114	112	114	119	120	116	76	86	73	98	95	84	102	102	101	74	76	63	90	95	91	84	84	88
1670	764	6.05433	969.577	969576660_ 764	65	48	49	58	64	54	60	68	66	50	49	50	63	60	57	64	74	72	46	22	47	43	49	39	46	44	50	37	22	37	36	35	38	22	37	39	22	37	22	34	36	37	22	37	22
1671	765	6.06193	179.072	179071747_ 765	37	22	37	22	37	22	37	22	37	22	37	22	37	22	37	22	37	22	100	104	107	173	181	187	71	65	71	162	170	167	176	166	171	133	135	130	153	153	145	132	144	123	168	163	165
1672	765	6.06193	193.087	193087051_ 765	22	37	22	37	22	37	22	37	22	37	22	37	22	37	22	37	22	37	22	37	22	37	22	37	22	37	22	37	22	37	22	37	22	37	22	37	22	37	22	37	22	37	22	37	22
1673	765	6.06193	237.115	237114883_ 765	37	22	37	22	37	22	37	22	37	22	37	22	37	22	37	22	37	22	37	22	37	66	63	49	22	37	22	57	61	61	37	22	61	36	41	53	49	48	37	22	41	40	54	37	51
1674	765	6.06193	247.101	247100510_ 765	22	37	22	37	22	67	37	22	37	22	37	22	37	22	37	22	37	22	37	22	37	22	37	52	22	37	22	37	22	37	22	37	22	37	22	37	22	37	22	37	22	37	22	37	22
1675	765	6.06193	368.157	368157013_ 765	37	22	37	22	37	22	37	22	37	22	37	22	37	22	37	22	37	22	37	22	37	22	37	22	37	22	37	22	37	22	37	22	37	22	37	22	37	22	37	22	37	22	37	22	37
1676	765	6.06193	401.162	401161743_ 765	37	22	37	22	37	22	37	22	37	22	37	22	37	22	37	22	37	22	37	22	37	22	37	22	37	22	37	22	37	22	37	22	37	22	37	22	37	22	45	37	22	37	22	37	22
1677	766	6.06953	355.264	355263702_ 766	87	98	94	113	81	115	108	111	110	145	136	142	124	116	113	30	32	132	168	173	128	125	39	129	154	173	173	102	130	92	127	137	127	153	124	165	115	119	90	159	124	152	132	170	160
1678	766	6.06953	367.148	367147675_ 766	22	37	22	37	22	37	22	37	22	43	37	56	38	35	38	22	37	22	37	22	37	22	37	22	37	22	38	37	22	37	22	61	37	22	37	102	22	37	22	37	82	22	71	37	72
1679	767	6.07713	153.055	153055374_ 767	37	22	37	22	37	22	37	22	37	22	37	22	37	22	37	22	37	22	30	37	22	39	37	32	22	37	22	37	22	37	30	22	37	22	37	22	37	22	37	22	37	22	32	37	22
1680	767	6.07713	179.109	179108810_ 767	22	37	22	37	22	37	22	37	22	37	22	37	22	37	22	37	22	37	22	37	22	37	22	37	22	37	22	37	22	37	22	37	22	37	22	37	22	37	22	37	22	37	22	37	22
1681	767	6.07713	183.098	183097672_ 767	22	37	22	37	22	37	22	37	22	37	22	37	22	37	22	37	22	37	22	37	22	37	22	37	22	37	22	37	33	22	37	22	37	22	37	22	46	37	35	45	22	37	49	48	50
1682	767	6.07713	221.084	221084076_ 767	22	37	22	37	22	37	22	37	22	37	22	37	22	37	22	37	22	37	22	37	22	37	22	37	22	37	22	37	22	37	22	37	22	37	22	37	22	37	22	37	33	22	50	47	50
1683	767	6.07713	265.114	265114105_ 767	62	70	37	41	22	37	62	22	37	40	22	37	38	22	37	22	37	22	37	22	37	22	37	22	37	22	36	37	22	37	22	37	22	37	22	37	22	37	22	37	22	37	22	37	22
1684	767	6.07713	317.137	317137482_ 767	37	22	37	22	37	22	37	22	37	22	37	22	37	22	37	22	37	22	93	94	99	78	72	77	46	49	48	277	288	278	305	323	310	407	393	371	469	465	463	532	575	554	614	607	634
1685	767	6.07713	318.142	318142395_ 767	37	22	37	22	37	22	37	22	37	22	37	22	37	22	37	22	37	22	37	22	37	22	37	22	37	22	37	50	49	50	58	53	49	72	69	68	87	84	90	104	114	110	119	120	120
1686	767	6.07713	329.106	329106354_ 767	37	22	37	22	37	22	37	22	37	22	37	22	37	22	37	22	37	22	37	22	37	22	37	22	37	22	37	22	37	22	37	22	37	22	37	22	37	22	37	22	37	22	37	22	37
1687	767	6.07713	333.133	333132721_ 767	22	37	22	37	22	37	22	37	22	37	22	37	22	37	22	37	22	37	22	37	22	37	22	37	22	37	22	37	22	37	22	37	22	37	22	37	22	37	22	37	22	37	22	37	22
1688	767	6.07713	355.108	355108368_ 767	22	37	22	37	22	37	22	37	22	37	22	37	22	37	22	37	22	37	22	37	22	37	22	37	22	37	22	37	22	37	22	37	22	37	22	37	22	37	22	37	22	37	22	37	22
1689	767	6.07713	372.29	372289673_ 767	37	22	37	22	37	22	37	22	37	22	37	22	37	22	37	22	37	22	37	22	37	22	37	22	37	22	37	22	37	22	37	22	37	22	37	22	37	22	37	22	37	22	37	22	37
1690	767	6.07713	381.167	381167297_ 767	22	37	22	37	22	37	22	37	22	37	22	37	22	37	22	37	22	37	22	37	22	37	22	37	22	37	22	37	22	37	22	37	22	37	22	37	22	37	22	37	22	37	22	37	22
1691	767	6.07713	441.162	441161896_ 767	22	37	22	273	255	281	299	37	302	22	37	22	139	154	143	144	164	163	37	22	37	22	37	22	37	22	37	22	37	22	37	22	37	22	37	22	37	22	37	22	37	22	37	22	37
1692	768	6.08472	227.111	227111481_ 768	22	37	22	37	22	37	22	37	22	37	22	37	22	37	22	37	22	37	22	37	22	37	22	37	22	37	22	37	22	37	22	37	22	37	22	37	22	37	22	37	22	37	22	37	22
1693	768	6.08472	228.08	228080261_ 768	37	22	37	22	37	22	37	22	37	22	37	22	37	22	37	22	37	22	37	22	37	22	37	22	37	22	37	22	37	22	37	22	37	22	37	22	37	22	37	22	37	22	37	22	37
1694	768	6.08472	229.089	229089081_ 768	22	37	22	37	22	37	22	37	22	37	22	37	22	37	22	37	22	37	22	37	22	37	22	37	22	37	22	37	22	37	22	37	22	37	22	37	22	37	22	37	22	37	22	37	22
1695	768	6.08472	271.134	271133759_ 768	22	37	22	37	22	37	22	37	22	37	22	37	22	37	22	37	22	37	22	37	22	37	22	37	22	37	22	58	50	49	56	57	54	78	68	76	86	81	83	94	99	89	103	103	110
1696	768	6.08472	272.137	272137451_ 768	37	22	37	22	37	22	37	22	37	22	37	22	37	22	37	22	37	22	37	22	37	22	37	22	37	22	37	22	37	22	37	22	37	22	37	22	37	22	37	22	37	22	37	22	37
1697	768	6.08472	299.128	299128143_ 768	22	37	22	37	22	37	22	37	22	37	22	37	22	37	22	37	22	37	22	37	22	37	22	38	37	22	37	88	84	121	123	127	89	165	167	146	187	190	175	208	227	233	238	246	246
1698	768	6.08472	300.131	300131439_ 768	22	37	22	37	22	37	22	37	22	37	22	37	22	37	22	37	22	37	22	37	22	37	22	37	22	37	22	37	22	37	22	37	22	37	22	37	22	37	22	32	33	37	40	37	42
1699	768	6.08472	319.144	319143951_ 768	37	22	37	22	37	22	37	22	37	22	37	22	37	22	37	22	37	22	37	22	37	22	37	22	37	22	37	22	37	22	37	22	37	22	37	22	37	22	37	22	37	22	37	22	37
1700	768	6.08472	387.21	387209717_ 768	22	37	22	37	47	22	44	37	22	37	35	38	37	22	37	22	37	22	37	40	22	34	37	22	37	22	37	30	22	35	37	22	37	22	37	22	37	22	37	22	30	35	37	22	37
1701	769	6.09232	137.058	137057846_ 769	37	22	37	22	37	22	37	22	37	22	37	22	37	22	37	22	37	22	37	22	37	22	37	22	37	22	37	22	37	22	37	22	37	22	37	22	37	22	37	22	37	22	37	22	37
1702	769	6.09232	295.096	295095612_ 769	37	22	37	22	37	22	37	22	37	22	37	22	37	22	37	22	37	22	37	22	37	22	37	22	37	22	37	22	37	37	22	37	22	37	22	37	37	39	35	48	55	55	53	52	54
1703	769	6.09232	339.122	339121582_ 769	37	22	37	22	37	22	37	22	37	22	37	22	37	22	37	22	37	22	37	22	37	22	37	22	37	22	37	99	96	94	90	97	91	125	124	121	133	128	133	157	170	163	163	164	170
1704	769	6.09232	340.124	340124207_ 769	22	37	22	37	22	55	37	22	37	22	37	22	37	37	22	37	22	37	22	37	22	37	22	37	22	37	22	37	22	37	22	37	22	37	22	37	22	37	22	37	22	37	22	37	22
1705	769	6.09232	369.188	369188324_ 769	37	22	37	22	37	22	37	22	37	22	37	22	37	22	37	22	37	22	37	22	37	22	37	22	37	22	37	22	37	22	37	22	37	22	37	22	37	22	37	22	37	22	37	22	37
1706	769	6.09232	445.19	445190460_ 769	37	22	37	22	37	22	37	22	37	22	37	22	37	22	37	22	37	22	37	22	37	22	37	22	37	22	37	22	37	22	37	22	37	22	37	22	37	22	37	22	37	22	37	22	37
1707	770	6.09992	140.071	140070724_ 770	22	37	22	37	22	37	22	32	37	22	37	22	37	22	37	22	37	22	37	22	37	22	37	22	37	22	37	22	37	22	37	22	37	22	37	22	37	22	37	22	37	22	37	22	37
1708	770	6.09992	219.173	219172806_ 770	37	22	37	22	37	22	30	37	33	22	37	22	37	22	37	22	37	22	37	22	40	37	49	22	37	22	37	49	75	22	37	37	54	22	37	22	37	22	37	42	22	37	22	37	22
1709	770	6.09992	255.107	255106750_ 770	37	22	37	22	33	37	22	37	22	37	22	37	22	37	22	37	22	37	22	37	22	37	22	37	22	37	22	37	22	37	22	37	22	37	22	37	22	37	22	37	22	37	22	37	22
1710	770	6.09992	255.211	255210846_ 770	30	31	35	37	38	22	38	37	43	39	22	37	22	37	22	37	22	37	22	37	22	37	22	37	22	37	22	37	22	37	22	37	22	37	22	37	22	37	22	37	22	37	22	37	22
1711	770	6.09992	273.119	273118927_ 770	22	37	22	37	22	37	22	37	22	37	22	37	22	37	22	37	22	37	22	37	22	37	22	37	22	37	22	37	22	37	22	37	22	37	22	37	22	37	22	37	22	37	22	37	22
1712	770	6.09992	279.198	279198059_ 770	22	37	22	37	22	37	22	37	22	37	22	37	22	37	22	37	22	37	22	37	22	37	22	37	22	37	22	37	22	37	22	37	22	37	22	37	22	37	22	37	22	37	22	37	22
1713	770	6.09992	373.252	373252075_ 770	37	22	37	22	37	22	37	22	37	22	37	22	37	22	37	22	37	22	37	22	37	22	37	22	37	22	37	22	37	22	37	22	37	22	37	22	37	22	37	22	37	22	37	22	37
1714	770	6.09992	505.189	505189117_ 770	37	22	37	22	37	22	37	22	37	22	37	22	37	22	37	22	37	22	37	22	37	22	37	22	37	22	37	22	37	22	37	22	37	22	37	22	37	22	37	22	37	22	37	22	37
1715	770	6.09992	607.252	607251953_ 770	22	37	31	47	22	37	22	37	22	37	48	22	37	22	37	22	37	22	37	22	37	22	37	22	37	22	37	22	37	22	37	22	37	22	37	22	46	44	35	37	42	22	37	22	37
1716	770	6.09992	778.46	778459839_ 770	22	37	22	37	22	37	22	37	22	37	22	37	22	37	22	37	22	37	22	37	22	37	22	37	22	37	22	37	22	37	22	37	22	37	22	37	22	37	22	37	22	37	22	37	22
1717	770	6.09992	869.516	869516479_ 770	42	35	37	37	22	37	22	37	39	22	37	22	45	45	50	56	54	58	37	22	37	22	37	22	37	22	37	22	37	22	37	22	37	22	37	22	37	22	37	22	37	22	37	22	37
1718	771	6.10752	105.068	105067894_ 771	37	22	37	22	37	22	37	22	37	22	37	22	37	22	37	22	37	22	37	22	37	22	37	22	37	22	31	37	22	39	37	22	39	39	37	22	37	22	37	22	32	37	22	30	37
1719	771	6.10752	107.084	107084091_ 771	37	22	32	35	34	35	45	37	33	37	22	37	22	37	22	37	22	37	22	37	22	37	22	37	22	37	22	37	22	37	22	37	22	37	22	37	22	37	22	37	22	37	22	37	22
1720	771	6.10752	213.091	213091232_ 771	37	22	37	22	37	22	37	22	37	22	37	22	37	22	37	22	37	22	37	22	37	22	37	22	37	22	37	22	37	22	37	22	37	22	37	22	37	22	37	22	37	22	37	22	37
1721	771	6.10752	327.231	327231476_ 771	22	37	22	37	22	37	22	37	22	37	22	37	22	37	22	37	22	37	22	37	22	37	22	37	22	37	22	67	37	72	73	72	70	77	74	66	91	100	94	79	89	75	74	74	77
1722	771	6.10752	343.227	343226807_ 771	37	22	37	35	30	22	37	38	22	37	22	37	22	37	22	37	22	37	22	37	22	37	22	37	22	37	22	37	22	37	22	37	22	37	22	37	22	37	32	22	37	22	37	22	37
1723	771	6.10752	549.258	549258362_ 771	37	22	37	22	37	22	37	22	37	22	37	22	37	22	37	22	37	22	37	22	37	22	37	22	37	22	37	22	37	22	37	22	37	36	22	37	30	22	37	22	37	22	37	22	37
1724	771	6.10752	609.278	609277832_ 771	37	22	31	47	37	22	37	22	37	22	48	37	22	37	22	51	37	22	37	30	22	37	22	37	22	37	22	37	22	37	64	64	22	69	40	37	55	47	22	46	51	37	31	22	36
1725	771	6.10752	868.516	868515747_ 771	102	80	79	68	68	73	88	90	99	70	64	70	94	90	100	119	118	111	22	37	22	37	22	37	40	39	22	37	22	37	22	37	22	37	22	37	22	37	22	37	22	37	22	37	22
1726	771	6.10752	939.511	939510620_ 771	37	22	37	22	37	22	37	22	37	22	37	22	37	22	37	22	37	22	37	22	37	22	37	22	37	22	37	22	37	22	37	22	37	22	37	22	37	22	37	22	37	22	37	22	37
1727	772	6.11512	201.165	201165131_ 772	22	37	22	37	22	37	22	37	22	36	37	22	37	22	37	22	38	37	22	37	22	37	22	37	22	37	22	37	22	37	22	37	22	37	22	37	22	37	22	37	22	37	22	37	22
1728	772	6.11512	216.124	216124390_ 772	51	41	46	37	22	37	50	53	53	22	37	22	37	37	37	47	44	46	22	37	22	37	22	37	22	37	22	37	22	37	22	37	22	37	22	37	22	37	22	37	22	37	22	37	22
1729	772	6.11512	247.17	247169510_ 772	37	22	37	22	37	22	37	22	37	22	37	22	37	22	37	22	37	22	37	22	37	22	37	22	37	22	37	22	37	37	22	37	22	37	22	37	22	37	22	37	22	37	22	37	22
1730	772	6.11512	250.151	250151352_ 772	43	47	42	22	37	22	37	47	39	22	37	22	48	61	50	61	62	58	37	22	37	22	37	22	37	22	37	22	37	22	37	22	37	22	37	22	37	22	37	22	37	22	37	22	37
1731	772	6.11512	291.21	291210266_ 772	37	22	37	22	37	22	37	22	37	22	37	22	37	22	37	22	37	22	37	22	37	22	37	22	37	22	37	22	37	22	37	22	37	22	37	22	37	22	37	22	37	22	37	22	37
1732	772	6.11512	297.221	297221497_ 772	22	37	22	37	22	37	30	22	37	22	37	22	37	22	37	22	37	22	37	22	37	22	37	22	37	22	37	22	37	22	37	22	37	22	37	22	37	22	37	39	22	37	31	36	33
1733	772	6.11512	307.204	307203583_ 772	22	37	22	37	22	37	22	37	22	37	22	37	22	37	22	37	22	37	22	37	22	37	22	37	22	37	22	37	22	37	22	37	22	37	22	37	22	37	37	22	37	33	22	37	22
1734	772	6.11512	310.227	310227264_ 772	22	37	22	37	22	37	22	37	22	37	22	37	22	37	22	37	22	37	22	37	22	37	22	37	22	37	22	37	22	37	22	37	22	37	22	37	22	37	22	37	22	37	22	37	22
1735	772	6.11512	327.128	327127930_ 772	37	22	37	22	37	22	37	22	37	22	37	22	37	22	37	22	37	22	37	22	37	22	37	22	37	22	37	22	37	22	37	22	37	22	37	22	37	22	37	22	33	37	22	37	22
1736	772	6.11512	345.133	345133240_ 772	37	22	37	22	37	22	37	22	37	22	37	22	37	22	37	22	37	22	42	37	22	37	22	37	22	37	22	48	49	43	37	22	37	40	44	41	86	88	89	80	91	85	85	85	80
1737	772	6.11512	372.232	372231781_ 772	37	22	37	77	22	71	37	22	37	22	40	39	52	37	50	76	22	69	37	22	37	22	42	37	22	37	40	45	43	22	37	50	22	44	37	22	51	40	37	45	46	47	22	37	22
1738	772	6.11512	390.237	390236816_ 772	79	114	138	102	141	129	37	111	103	22	37	22	37	22	37	22	37	22	66	48	37	79	22	57	78	86	82	45	37	54	58	22	31	37	68	71	22	37	59	22	52	37	22	37	22
1739	772	6.11512	391.241	391241272_ 772	22	37	22	37	22	37	22	37	22	37	22	37	22	37	22	37	22	37	42	22	37	22	37	22	37	22	37	22	37	22	45	37	22	37	22	37	22	37	22	37	22	37	22	37	39
1740	772	6.11512	421.179	421179382_ 772	22	37	22	37	22	37	22	37	22	37	22	37	22	37	22	37	22	37	22	37	22	37	22	37	22	37	22	37	22	37	22	37	22	37	22	37	22	37	22	37	22	37	22	37	22
1741	772	6.11512	551.279	551279236_ 772	37	22	37	22	37	22	37	22	37	43	36	31	22	37	22	37	22	37	30	22	31	32	57	37	22	57	59	37	39	45	59	34	43	71	22	36	61	33	56	37	30	22	41	35	39
1742	772	6.11512	777.457	777456787_ 772	37	22	37	22	37	22	37	22	37	22	37	22	37	22	37	22	37	22	37	22	37	22	37	22	37	22	37	22	37	22	37	22	37	22	37	22	37	22	37	22	37	22	37	22	37
1743	773	6.12272	131.087	131086853_ 773	37	22	37	22	37	22	37	22	37	22	37	22	37	22	37	22	37	33	22	37	22	37	22	37	22	37	22	37	22	37	34	22	37	22	37	22	39	41	43	34	36	35	37	22	37
1744	773	6.12272	149.061	149060867_ 773	37	22	37	22	37	22	37	22	37	22	37	22	37	22	37	22	37	22	37	22	37	22	37	22	37	22	37	42	44	22	35	37	22	38	36	37	22	37	22	45	47	37	31	46	40
1745	773	6.12272	177.092	177092163_ 773	37	22	37	22	37	22	37	22	37	22	37	22	37	22	37	22	37	22	37	22	37	22	37	22	37	22	37	62	22	37	51	22	41	52	37	57	22	84	37	22	37	22	37	22	65
1746	773	6.12272	205.087	205086853_ 773	22	37	22	37	22	37	22	37	22	37	22	37	22	37	22	37	22	37	22	37	22	37	22	37	22	37	22	37	22	37	106	111	22	37	22	37	22	37	22	37	22	37	22	37	22
1747	773	6.12272	233.083	233082718_ 773	37	22	37	22	37	22	37	22	37	22	37	22	37	22	37	22	37	22	37	22	37	22	37	22	37	22	37	22	37	22	37	22	37	22	37	22	37	22	37	22	37	22	37	22	37
1748	773	6.12272	283.118	283118195_ 773	37	22	37	22	37	22	37	59	22	37	22	37	22	37	22	37	22	37	22	37	22	37	22	37	22	37	22	37	22	37	22	37	22	37	22	37	35	22	37	22	37	22	37	22	37
1749	773	6.12272	283.198	283197876_ 773	22	37	22	37	22	37	22	37	22	37	22	37	22	37	22	37	22	37	22	37	22	37	22	37	22	37	22	37	22	37	22	37	22	37	22	37	34	32	22	37	22	37	22	37	22
1750	773	6.12272	313.181	313181061_ 773	22	37	22	37	22	37	22	37	22	37	22	37	22	37	22	37	22	37	22	37	22	37	22	37	22	37	22	37	22	37	22	37	22	37	22	37	22	37	22	37	22	37	22	37	22
1751	773	6.12272	325.216	325216492_ 773	37	22	37	22	37	22	37	22	37	22	37	22	37	22	37	22	37	22	37	22	37	22	37	22	37	22	37	22	37	22	106	109	103	115	100	97	223	223	219	157	174	139	107	114	101
1752	773	6.12272	351.212	351211700_ 773	37	53	22	37	66	22	58	59	37	22	37	22	66	81	47	58	37	22	37	22	154	137	37	22	83	37	84	22	37	69	95	89	90	70	66	22	84	84	87	66	72	68	70	69	68
1753	773	6.12272	553.289	553288818_ 773	22	37	22	37	22	37	22	32	37	22	37	22	37	22	37	22	37	22	37	22	37	22	37	22	37	22	37	22	37	22	37	22	37	22	37	22	37	22	37	22	37	22	37	22	37
1754	774	6.13032	169.096	169095825_ 774	37	22	37	22	37	22	37	22	37	22	37	22	37	22	37	22	37	22	37	22	37	22	37	22	37	22	37	22	37	22	37	22	37	22	37	22	37	22	37	22	37	22	37	22	37
1755	774	6.13032	277.184	277184448_ 774	37	22	37	22	37	22	37	22	37	22	37	22	37	22	37	22	37	22	37	31	34	36	22	37	22	37	22	37	22	37	22	37	22	37	22	37	22	37	22	37	22	37	22	37	22
1756	774	6.13032	287.126	287126160_ 774	22	37	22	37	22	37	22	37	22	37	22	37	22	37	22	37	22	37	47	49	55	57	49	57	38	22	40	58	63	51	61	70	58	48	47	44	77	83	71	49	64	56	54	54	50
1757	774	6.13032	311.189	311188751_ 774	22	37	22	37	22	37	22	37	22	37	22	37	22	37	22	37	22	37	22	37	22	37	22	37	22	37	22	37	22	37	22	37	22	37	22	37	22	37	22	37	22	37	22	37	22
1758	774	6.13032	329.233	329232971_ 774	22	37	22	37	22	37	22	37	22	37	22	37	22	37	22	37	22	37	22	37	22	37	22	37	22	37	22	37	22	37	22	37	22	37	22	37	22	37	22	37	22	37	22	37	22
1759	775	6.13792	173.134	173133896_ 775	37	22	37	22	37	22	37	22	37	22	37	22	37	22	37	22	37	22	42	37	22	37	36	42	22	37	22	37	38	22	41	41	44	37	36	36	50	52	50	40	43	40	32	38	37
1760	775	6.13792	231.102	231101624_ 775	22	37	22	37	22	37	22	37	22	37	22	37	22	37	22	37	22	37	22	37	22	37	22	37	22	37	22	37	22	37	22	37	22	37	22	37	22	37	22	37	22	37	22	37	22
1761	775	6.13792	359.147	359147247_ 775	37	22	37	22	37	22	37	22	37	22	37	22	37	22	37	22	37	22	37	22	37	22	37	22	37	22	37	22	37	22	37	22	37	22	37	22	68	72	69	65	64	69	64	73	68
1762	775	6.13792	360.152	360151581_ 775	22	54	37	22	81	37	73	58	79	22	61	37	22	76	93	37	22	37	22	37	22	37	22	37	59	64	22	37	22	37	22	37	22	37	22	74	37	22	44	51	37	54	22	52	37
1763	775	6.13792	415.181	415180847_ 775	22	37	22	37	22	37	22	37	22	37	22	37	22	37	22	37	22	37	22	37	22	37	22	37	22	37	22	37	22	37	22	37	22	37	22	37	22	37	22	37	22	37	22	37	22
1764	775	6.13792	416.181	416180573_ 775	37	22	37	22	37	22	37	22	37	22	37	22	37	22	37	22	37	22	37	22	37	22	37	22	37	22	37	22	37	22	37	22	37	22	37	22	37	22	37	22	37	22	37	22	37
1765	775	6.13792	439.171	439170502_ 775	37	22	37	22	37	22	37	22	37	22	37	22	37	22	37	22	37	22	37	22	37	22	37	22	37	22	37	22	37	22	37	22	37	22	37	22	37	22	37	22	37	22	37	22	37
1766	775	6.13792	457.151	457151337_ 775	22	37	22	37	22	37	22	37	22	37	22	37	22	37	22	37	22	37	22	37	22	37	22	37	22	37	22	37	22	37	22	37	22	37	22	37	22	37	22	37	22	37	22	37	22
1767	776	6.14552	119.049	119048882_ 776	37	22	37	22	37	22	37	22	37	22	37	22	37	22	271	219	211	261	37	22	38	37	47	22	37	22	37	45	39	22	33	40	30	37	22	35	37	22	37	41	22	37	22	37	22
1768	776	6.14552	189.165	189164536_ 776	35	22	37	54	22	52	37	22	37	22	37	22	37	22	37	51	22	37	22	37	22	37	22	37	22	37	22	37	22	37	22	37	22	37	22	37	22	37	22	37	22	37	22	37	22
1769	776	6.14552	207.103	207103195_ 776	37	22	37	22	37	22	37	22	37	22	37	22	37	22	37	22	37	22	37	22	37	22	37	22	37	22	37	22	37	22	37	22	37	22	37	22	37	22	40	37	34	22	48	46	40
1770	776	6.14552	275.094	275093658_ 776	37	22	37	22	37	22	37	22	37	22	37	22	37	22	37	22	37	22	37	22	37	22	37	22	37	22	37	22	37	22	37	22	37	22	37	22	37	22	37	22	37	22	37	22	37
1771	776	6.14552	361.219	361218597_ 776	37	22	37	49	22	37	32	50	22	37	38	22	37	41	22	37	22	37	22	33	37	35	22	37	22	40	37	22	37	22	37	30	22	37	22	37	22	37	22	37	22	37	22	37	22
1772	776	6.14552	383.217	383216980_ 776	22	69	37	22	37	22	37	22	37	22	37	22	37	22	37	22	37	22	37	22	37	22	37	22	37	22	37	22	37	22	37	22	37	22	37	22	37	22	37	22	37	22	37	22	37
1773	776	6.14552	384.224	384223755_ 776	37	22	37	22	37	22	37	22	37	22	37	22	37	22	37	22	37	22	37	22	37	22	37	22	37	22	37	22	37	22	37	22	37	22	37	22	37	22	37	22	37	22	37	22	37
1774	776	6.14552	397.169	397169250_ 776	37	22	37	22	37	22	37	22	37	22	37	22	37	22	37	22	37	22	37	22	37	51	22	37	22	37	22	37	22	41	37	22	51	46	37	22	37	22	37	22	37	22	37	22	37
1775	776	6.14552	417.199	417199280_ 776	37	22	37	22	37	53	22	37	22	37	36	22	37	22	37	22	37	22	37	43	22	32	37	22	37	22	37	22	37	22	37	22	37	22	37	22	37	22	37	22	37	22	37	22	37
1776	776	6.14552	440.176	440175629_ 776	37	22	37	22	37	22	37	22	37	22	37	22	37	22	37	22	37	22	37	22	37	22	37	22	37	22	37	22	37	22	40	44	37	22	37	22	36	37	37	22	37	22	37	37	22
1777	776	6.14552	705.294	705293701_ 776	22	37	22	37	22	37	22	37	22	37	22	37	22	37	22	37	22	37	22	37	22	37	22	64	37	22	37	40	22	37	53	61	51	22	61	53	52	37	22	37	22	44	56	47	50
1778	777	6.15312	198.116	198115982_ 777	22	37	22	43	47	41	37	47	22	42	50	50	37	49	22	51	47	37	60	22	64	49	37	42	44	22	37	62	22	64	65	37	66	22	37	22	65	62	69	79	64	67	75	78	76
1779	777	6.15312	208.106	208105698_ 777	37	22	37	22	37	22	37	22	37	34	22	37	22	37	22	37	22	37	22	37	22	38	37	22	37	22	37	22	37	22	37	22	37	22	37	22	37	22	37	22	37	22	37	22	37
1780	777	6.15312	261.074	261074188_ 777	37	22	37	22	37	22	37	22	37	22	37	22	37	22	37	22	37	22	46	37	22	37	22	37	22	37	22	37	22	37	22	37	22	37	22	37	22	37	22	37	22	37	22	37	22
1781	777	6.15312	293.101	293101166_ 777	37	22	37	22	37	22	37	22	37	22	37	22	37	22	37	22	37	22	37	44	43	22	37	22	37	22	37	22	37	22	37	22	37	22	37	22	37	22	37	22	30	37	33	22	37
1782	777	6.15312	413.182	413182098_ 777	37	22	37	22	37	22	37	22	37	22	37	22	37	22	37	22	37	22	37	22	37	22	37	22	37	22	37	22	37	22	37	22	37	22	37	22	37	22	37	22	37	22	37	22	37
1783	777	6.15312	453.188	453188416_ 777	37	22	37	22	37	22	37	22	37	22	37	22	37	22	37	22	37	22	37	22	37	22	37	22	37	22	37	22	37	22	37	22	37	22	37	22	37	22	37	22	37	22	37	22	37
1784	777	6.15312	455.163	455162659_ 777	22	37	22	37	22	37	22	37	22	37	22	37	22	37	22	37	22	37	22	37	22	37	22	37	22	37	22	37	22	37	22	37	22	37	22	37	22	37	22	37	22	37	22	37	22
1785	777	6.15312	483.136	483135712_ 777	37	22	37	22	37	22	37	22	37	22	37	22	37	22	37	22	37	22	37	22	37	22	37	22	37	22	37	22	37	22	37	22	37	22	37	22	37	22	37	22	37	22	37	22	37
1786	777	6.15312	613.368	613368225_ 777	39	37	22	37	22	37	22	37	22	37	22	37	22	37	22	37	22	37	22	37	22	37	22	37	22	37	22	37	22	37	22	37	22	37	22	37	22	37	22	37	22	37	22	37	22
1787	778	6.16072	193.087	193087372_ 778	37	22	37	22	37	22	37	22	37	22	37	22	37	22	37	22	37	22	37	22	37	22	37	22	37	22	37	22	37	22	37	22	37	22	49	37	22	37	55	22	37	22	37	22	37
1788	778	6.16072	265.18	265180054_ 778	22	37	22	37	22	37	22	37	22	37	22	37	22	37	22	37	22	37	22	37	22	37	22	42	37	22	37	35	40	40	22	34	35	37	22	37	51	38	41	22	39	37	22	37	22
1789	778	6.16072	471.306	471306244_ 778	1590	1604	1550	1110	1106	1108	1054	1018	1036	627	633	634	965	936	946	963	929	1002	400	394	387	461	444	454	596	551	607	590	579	600	279	274	244	413	394	376	341	320	339	418	429	443	270	311	312
1790	778	6.16072	472.311	472311462_ 778	442	458	423	311	303	314	297	292	304	174	180	188	282	266	274	273	275	261	100	108	116	125	126	134	160	160	162	160	152	167	79	74	75	104	100	106	100	96	97	126	119	128	85	82	80
1791	779	6.16832	102.09	102090294_ 779	165	143	145	95	87	97	91	88	84	50	55	22	37	85	88	84	83	76	22	37	22	37	22	42	49	37	22	38	52	49	37	22	37	22	37	22	33	37	22	37	38	22	37	22	37
1792	779	6.16832	305.173	305173157_ 779	37	22	37	22	37	22	37	22	37	22	37	22	37	22	37	22	37	22	37	22	37	22	37	22	37	22	37	22	37	37	22	37	22	37	22	37	32	22	32	37	40	22	37	22	37
1793	779	6.16832	309.172	309171967_ 779	22	37	22	37	22	37	22	37	22	37	22	37	22	37	22	37	22	37	22	37	22	37	22	37	22	37	22	37	22	37	22	37	22	37	22	37	22	37	22	37	22	37	22	37	22
1794	779	6.16832	391.153	391152893_ 779	37	22	37	22	37	22	37	22	37	22	37	22	37	22	37	22	37	22	37	22	37	22	37	22	37	22	37	22	37	22	37	22	37	22	37	22	37	22	37	22	37	22	37	22	37
1795	779	6.16832	469.153	469152893_ 779	37	22	37	22	37	22	37	22	37	22	37	22	37	22	37	22	37	22	37	22	37	22	37	22	37	22	37	22	37	22	37	22	37	22	37	22	37	22	37	22	37	22	37	22	37
1796	780	6.17592	397.183	397182953_ 780	22	37	22	37	22	37	22	37	22	37	22	37	22	37	22	37	37	22	37	22	37	51	43	42	38	39	38	22	49	37	59	42	51	46	22	37	49	45	54	43	48	22	57	60	51
1797	780	6.17592	623.18	623180237_ 780	22	37	22	37	22	37	22	37	22	37	22	37	22	37	22	37	22	37	22	37	22	30	37	30	22	40	37	22	37	22	37	22	37	22	37	40	22	37	22	41	38	37	22	37	22
1798	781	6.19302	295.191	295191193_ 781	22	67	69	54	58	53	58	56	62	37	22	37	36	36	22	54	55	47	37	22	37	22	37	22	37	45	22	37	22	37	22	37	22	37	22	37	22	37	22	37	22	37	22	37	22
1799	781	6.19302	326.221	326220551_ 781	22	37	22	37	22	37	22	37	22	37	22	37	22	37	22	37	22	37	22	37	22	37	22	37	22	37	22	37	22	37	22	37	22	37	22	37	22	37	22	37	22	34	37	22	37
1800	781	6.19302	423.204	423204224_ 781	37	22	37	22	37	22	37	22	37	22	37	22	37	22	37	22	37	22	45	45	43	37	38	22	37	22	37	43	40	43	42	44	42	22	42	46	56	58	57	39	31	44	53	49	56
1801	781	6.19302	464.285	464284729_ 781	22	37	22	37	22	37	22	37	22	37	32	22	74	73	64	114	108	121	37	51	22	37	41	39	22	37	22	37	22	37	22	37	33	22	37	33	22	37	22	37	22	37	30	22	37
1802	781	6.19302	621.243	621243164_ 781	37	22	37	22	37	22	37	22	37	22	37	22	37	22	37	22	37	22	37	22	37	22	37	22	37	22	37	22	37	22	37	22	37	22	37	22	37	22	37	22	37	22	37	22	37
1803	782	6.20062	315.124	315123657_ 782	22	37	22	37	22	37	22	37	22	37	22	37	22	37	22	37	22	37	22	37	22	37	22	37	22	40	37	22	37	22	37	22	37	22	37	22	37	22	37	22	37	22	37	22	37
1804	782	6.20062	329.11	329110382_ 782	22	37	22	37	22	37	22	37	22	37	22	37	22	37	22	37	22	37	22	37	22	37	22	37	22	37	22	37	22	37	34	22	37	22	37	22	37	22	37	22	37	22	32	37	22
1805	782	6.20062	405.216	405216156_ 782	22	37	22	37	22	37	22	37	22	37	22	37	22	37	35	22	32	37	22	31	37	22	37	22	37	22	37	22	37	22	37	34	22	37	22	37	22	37	22	37	22	37	22	37	32
1806	782	6.20062	444.299	444298706_ 782	99	104	103	74	69	72	81	22	87	37	22	37	44	22	43	37	22	37	22	37	22	37	22	37	22	35	37	22	37	22	37	22	37	22	37	22	37	22	37	22	37	22	37	22	37
1807	783	6.20822	147.045	147045319_ 783	22	37	22	37	22	37	22	37	22	37	22	37	22	37	22	37	22	37	22	37	22	37	22	37	22	37	22	37	22	37	22	37	22	37	22	37	22	37	22	37	22	37	22	37	22
1808	783	6.20822	157.062	157061508_ 783	37	22	37	30	31	39	38	47	22	37	22	37	22	37	22	37	42	22	69	71	70	37	22	37	22	37	22	37	22	37	22	37	22	37	42	22	37	22	37	22	37	22	37	22	37
1809	783	6.20822	245.095	245094894_ 783	36	37	43	44	34	70	22	69	37	22	37	22	37	22	37	22	874	831	283	281	239	190	196	320	37	406	394	177	127	126	234	241	239	302	296	301	204	201	182	184	186	194	180	197	184
1810	783	6.20822	314.162	314161926_ 783	37	22	37	22	37	22	37	22	37	22	37	22	37	22	37	22	1000	992	280	273	252	37	22	37	22	37	22	37	22	37	22	37	243	22	37	22	177	37	22	37	36	22	37	22	37
1811	783	6.20822	337.153	337152924_ 783	22	37	22	37	22	37	22	37	22	37	22	37	22	37	22	37	2094	22	411	434	422	37	22	37	22	37	22	37	22	37	22	37	22	37	22	37	22	37	22	37	22	37	22	37	22
1812	783	6.20822	463.135	463134766_ 783	37	22	37	22	37	22	37	22	37	151	150	153	168	192	185	22	399	392	49	41	37	83	87	94	114	116	118	22	37	22	37	47	45	22	62	55	37	22	37	22	37	22	37	22	37
1813	783	6.20822	586.323	586322693_ 783	37	22	37	22	37	22	37	22	37	22	37	22	37	22	37	22	37	22	37	22	37	22	37	22	37	22	37	22	37	22	37	22	37	22	37	22	37	22	37	22	37	22	37	22	37
1814	784	6.21582	217.092	217091522_ 784	37	22	37	22	37	22	37	22	37	44	22	76	37	22	37	22	123	37	47	51	39	41	41	45	49	58	64	22	37	22	45	37	37	61	62	52	51	54	22	46	48	47	42	46	44
1815	784	6.21582	218.105	218105377_ 784	37	22	37	22	37	22	37	22	37	22	37	22	37	22	226	37	351	336	102	103	101	22	37	116	22	37	22	58	50	57	37	80	82	106	107	61	57	60	52	22	60	60	45	58	61
1816	784	6.21582	313.112	313111847_ 784	37	22	37	22	37	22	37	22	37	22	37	22	37	22	37	22	37	22	37	22	37	22	37	22	37	22	37	22	37	22	37	22	37	22	37	22	37	22	37	22	37	22	37	22	37
1817	784	6.21582	315.168	315167816_ 784	22	36	37	22	43	31	37	22	37	22	37	22	33	37	244	22	37	22	37	22	37	127	22	128	163	167	156	60	69	59	90	92	85	121	120	101	69	63	59	70	76	76	69	65	64
1818	785	6.22342	137.06	137059662_ 785	22	46	37	22	37	22	37	22	37	22	37	22	37	22	37	22	37	22	37	22	37	22	37	22	37	22	37	22	37	22	37	22	37	22	37	22	37	22	37	22	37	22	37	22	37
1819	785	6.22342	179.071	179071213_ 785	22	37	22	37	22	37	22	37	22	37	22	37	22	37	22	37	22	37	22	37	22	37	22	37	22	37	22	37	22	37	22	37	22	37	22	37	33	22	37	37	22	37	22	37	22
1820	785	6.22342	189.092	189091873_ 785	35	37	22	54	37	52	22	37	22	37	22	37	22	36	37	22	37	22	37	22	37	22	37	22	37	22	37	22	37	22	37	22	37	22	37	22	37	22	37	22	37	22	37	22	37
1821	785	6.22342	299.225	299225006_ 785	37	22	37	47	22	37	22	37	22	37	22	37	22	37	22	37	22	49	37	22	37	22	37	22	37	22	37	22	37	22	37	22	37	22	37	22	37	22	37	22	37	22	37	22	37
1822	786	6.23112	139.039	139038544_ 786	22	44	37	32	34	32	22	37	31	22	37	22	37	22	37	32	22	37	43	46	38	22	37	22	37	22	37	69	67	67	63	22	37	79	75	65	91	53	68	81	70	85	22	37	22
1823	787	6.23872	158.082	158082291_ 787	37	22	37	22	37	22	37	22	37	296	305	303	238	246	239	284	291	288	310	328	338	319	338	297	385	383	365	317	307	301	436	443	453	405	404	404	343	349	288	318	333	321	298	280	290
1824	787	6.23872	182.083	182083206_ 787	22	37	22	37	49	43	48	46	49	42	43	41	38	36	47	40	48	22	40	44	48	46	46	50	42	58	45	40	40	37	54	55	57	61	22	53	37	40	41	37	39	36	34	34	22
1825	787	6.23872	191.108	191108429_ 787	35	22	37	54	22	52	37	22	37	44	45	45	34	22	37	51	22	48	37	22	37	22	37	40	62	52	56	22	37	22	43	50	37	59	61	55	57	60	50	47	57	51	71	72	72
1826	787	6.23872	204.086	204086197_ 787	22	37	22	37	22	37	22	37	22	37	22	37	22	37	22	37	22	37	22	37	22	37	22	37	35	22	37	22	37	22	41	37	37	37	22	37	22	30	37	22	37	22	37	22	37
1827	787	6.23872	219.101	219100998_ 787	22	37	22	37	22	37	22	37	22	49	37	58	51	22	37	22	37	62	22	35	37	22	37	22	37	22	37	22	37	22	30	35	33	33	36	34	37	22	39	35	37	34	37	32	32
1828	787	6.23872	327.127	327126648_ 787	22	37	22	37	22	37	22	37	22	37	22	37	22	37	22	37	22	37	22	37	22	37	22	37	22	37	22	37	22	37	22	37	22	37	22	37	22	37	22	37	22	37	22	37	22
1829	787	6.23872	343.228	343227997_ 787	37	22	37	35	30	22	37	38	22	37	22	37	22	37	22	37	22	37	22	37	22	37	22	37	22	37	22	37	22	37	22	37	22	37	22	37	163	167	196	22	37	22	37	22	37
1830	787	6.23872	352.211	352210846_ 787	22	37	22	37	22	37	22	37	22	37	22	110	37	22	108	97	98	100	96	91	103	104	106	104	37	22	37	80	74	80	22	37	22	37	22	37	74	79	74	72	82	75	63	68	59
1831	787	6.23872	396.199	396199280_ 787	37	22	37	22	37	22	37	22	37	148	158	142	122	122	123	135	151	143	125	127	126	141	143	132	172	174	179	116	118	118	180	168	179	175	173	189	108	125	126	124	123	131	112	104	119
1832	787	6.23872	585.234	585233765_ 787	22	37	22	37	22	37	22	37	22	37	22	37	22	37	22	37	22	37	22	37	22	37	22	37	22	37	22	37	22	37	22	37	22	37	22	37	22	37	22	37	22	37	22	37	22
1833	787	6.23872	587.211	587210693_ 787	37	22	37	22	37	22	37	22	37	72	78	68	22	41	36	37	22	37	50	53	59	57	59	67	71	70	64	22	37	22	57	53	54	58	61	60	34	41	34	38	36	37	37	62	64
1834	788	6.24632	186.112	186112381_ 788	37	22	37	22	37	22	37	22	37	58	67	62	58	60	51	22	37	22	90	88	89	59	69	64	54	49	37	22	90	37	22	37	97	22	37	92	113	120	22	106	101	96	114	111	119
1835	788	6.24632	293.142	293142395_ 788	22	37	22	37	22	37	22	37	22	37	22	37	22	37	22	37	22	37	22	37	22	37	22	37	22	37	22	37	22	37	22	37	22	37	22	37	22	37	22	37	22	37	22	37	22
1836	788	6.24632	325.218	325217804_ 788	32	35	42	22	37	22	37	22	37	22	37	22	37	22	37	22	32	37	22	37	22	55	37	50	37	35	22	37	22	37	22	37	22	37	22	37	223	223	219	22	174	37	22	37	22
1837	788	6.24632	372.251	372251404_ 788	37	22	37	77	22	37	22	37	22	37	22	37	56	22	37	22	37	22	37	22	37	22	37	22	37	22	37	22	37	22	37	22	37	22	37	22	37	22	37	22	37	22	37	22	37
1838	788	6.24632	386.204	386203827_ 788	37	22	37	22	37	22	37	22	37	22	37	938	22	37	22	37	214	209	1251	1361	22	37	22	37	22	37	22	1319	37	22	37	1387	22	1289	37	1320	22	37	22	2391	37	22	2359	37	22
1839	789	6.25392	229.146	229145935_ 789	22	37	22	37	22	37	22	37	22	37	22	37	22	37	22	37	22	37	22	37	22	37	22	37	22	37	22	37	22	37	22	37	22	37	22	37	22	37	22	37	22	37	22	37	22
1840	789	6.25392	233.077	233077148_ 789	37	22	37	22	37	22	37	22	37	22	37	22	37	22	37	22	37	22	37	22	37	22	37	22	37	22	37	22	37	22	37	22	37	22	37	22	37	22	37	22	37	22	37	22	37
1841	789	6.25392	245.154	245154266_ 789	53	49	52	56	58	59	53	64	66	37	22	37	22	37	22	37	22	37	22	37	22	37	22	37	22	37	22	37	22	37	22	37	22	37	22	37	22	37	22	37	22	37	22	37	22
1842	789	6.25392	253.17	253170395_ 789	32	45	44	49	45	48	44	53	22	37	22	37	22	37	22	37	22	37	22	37	22	37	22	37	22	37	22	37	22	37	22	37	22	37	22	37	22	37	22	37	22	37	22	37	22
1843	789	6.25392	275.161	275161407_ 789	37	22	37	22	37	22	37	22	37	22	37	22	37	22	37	22	37	22	37	22	37	22	37	22	37	22	37	22	37	22	37	22	37	22	37	22	37	22	37	22	37	22	37	22	37
1844	789	6.25392	317.226	317226013_ 789	37	37	22	37	22	37	22	37	22	30	37	33	22	37	22	36	44	34	31	33	36	37	33	33	22	37	22	35	37	35	22	33	35	34	35	31	37	22	30	31	37	40	30	22	37
1845	789	6.25392	335.229	335229126_ 789	184	205	206	247	249	246	239	213	233	134	139	135	160	156	162	156	180	186	96	36	101	94	93	80	44	137	138	71	36	37	41	103	103	97	128	102	22	79	37	106	89	34	97	93	97
1846	789	6.25392	336.236	336235901_ 789	22	37	22	63	37	22	37	64	22	37	22	37	22	37	22	37	22	37	22	37	22	37	22	37	22	37	22	37	22	37	22	37	22	37	22	37	22	37	22	37	22	37	22	37	22
1847	789	6.25392	371.226	371226105_ 789	310	292	293	301	296	303	297	297	278	216	239	97	283	275	274	342	314	310	67	37	67	22	112	111	95	98	97	195	207	199	207	200	182	228	228	37	172	22	263	249	231	245	216	206	216
1848	789	6.25392	389.238	389237854_ 789	70	114	22	88	37	86	22	111	103	69	37	22	87	37	81	22	73	55	76	37	62	79	22	57	37	86	22	37	22	63	37	22	106	37	68	83	64	22	68	37	60	22	37	22	37
1849	789	6.25392	440.238	440237549_ 789	37	37	22	37	22	37	22	37	22	124	134	136	136	120	126	37	22	37	179	199	178	126	123	125	126	122	130	22	37	22	40	44	194	37	22	37	36	205	37	22	37	22	37	37	22
1850	789	6.25392	571.322	571322144_ 789	572	519	517	435	455	442	515	517	520	548	546	548	665	712	702	839	861	824	373	352	370	461	452	495	609	593	573	502	490	484	302	307	322	432	441	424	394	389	361	448	473	473	297	290	288
1851	789	6.25392	572.327	572327026_ 789	186	169	166	140	144	138	155	159	167	169	180	175	211	240	219	273	275	274	104	119	112	146	141	161	186	192	189	161	160	163	91	90	97	132	141	128	121	119	114	143	146	143	82	92	86
1852	789	6.25392	813.552	813551758_ 789	22	37	22	37	22	37	22	37	22	37	22	37	22	37	22	37	22	37	22	37	22	37	22	37	22	37	22	37	22	37	22	37	22	37	22	37	22	37	22	37	22	37	22	37	22
1853	789	6.25392	835.535	835534729_ 789	37	22	37	22	37	22	37	22	37	22	37	22	37	22	37	22	37	22	37	22	37	22	37	22	37	22	37	22	37	22	37	22	37	22	37	22	37	22	37	22	37	22	37	22	37
1854	790	6.26152	127.039	127039009_ 790	37	22	37	22	37	22	33	36	37	22	37	22	37	22	37	22	37	32	22	37	22	47	59	46	37	22	37	51	56	53	58	53	62	53	56	54	57	53	55	47	51	45	47	45	53
1855	790	6.26152	165.091	165091293_ 790	40	35	44	35	38	44	38	31	42	37	22	37	41	22	39	43	33	40	32	30	37	22	37	22	32	37	34	30	22	37	22	37	30	33	22	37	22	37	22	37	22	37	22	37	22
1856	790	6.26152	235.15	235150070_ 790	22	53	37	22	37	22	37	47	22	37	22	37	22	37	22	37	22	37	22	37	22	37	22	37	22	37	22	37	22	37	22	37	22	37	22	37	22	37	22	37	22	37	22	37	22
1857	790	6.26152	255.15	255149994_ 790	22	37	22	37	33	22	37	22	37	22	75	37	22	37	22	37	22	37	22	87	87	68	73	74	37	68	74	89	82	89	89	22	37	94	22	87	100	103	109	107	104	91	113	101	37
1858	790	6.26152	271.171	271170868_ 790	102	105	99	108	116	113	109	117	114	62	64	55	65	70	81	78	82	82	55	64	63	66	55	68	37	66	73	40	41	22	59	63	54	60	61	54	51	37	54	57	55	22	60	55	57
1859	790	6.26152	353.241	353240692_ 790	462	505	505	634	624	635	609	592	601	321	308	305	375	387	390	452	492	456	293	353	355	248	260	305	309	298	295	240	207	219	269	308	272	271	274	308	222	223	238	259	277	267	264	250	289
1860	790	6.26152	354.25	354250366_ 790	114	137	126	172	172	170	170	164	171	100	99	103	96	101	100	113	130	122	94	84	83	82	86	81	82	92	89	22	60	51	80	84	85	75	80	80	61	58	62	61	68	67	76	66	76
1861	790	6.26152	383.178	383177643_ 790	49	22	38	44	37	22	37	22	37	22	37	22	37	22	37	22	37	22	37	22	37	22	37	22	37	22	37	22	37	22	37	22	37	22	37	22	37	22	37	22	37	22	37	22	37
1862	790	6.26152	401.163	401162872_ 790	266	272	277	225	223	211	210	217	217	131	129	128	154	159	141	155	166	160	54	87	76	71	96	99	162	152	150	73	76	82	88	81	81	70	95	103	57	104	130	127	22	130	83	37	111
1863	790	6.26152	401.175	401174622_ 790	22	37	22	37	22	37	22	37	22	37	22	37	22	37	22	37	22	37	54	22	37	22	37	22	37	22	37	22	37	40	22	55	37	51	22	45	37	22	37	22	37	22	37	22	37
1864	790	6.26152	402.164	402164215_ 790	70	68	62	51	45	52	48	42	46	22	37	22	37	22	37	22	37	22	37	22	37	22	37	22	37	22	37	22	37	22	37	22	37	22	37	22	37	22	37	22	37	22	37	22	37
1865	790	6.26152	439.247	439247467_ 790	37	22	37	22	37	22	37	22	37	87	93	93	79	90	91	22	37	22	129	129	37	84	92	87	67	66	90	133	122	138	145	130	140	127	137	130	137	136	147	156	147	149	160	162	169
1866	791	6.26912	165.057	165056961_ 791	37	22	37	22	37	22	37	22	37	22	37	22	37	22	37	22	37	22	37	22	37	22	37	22	37	22	37	22	37	22	37	22	37	22	37	22	37	22	34	37	22	37	36	43	39
1867	791	6.26912	257.084	257084076_ 791	22	37	22	37	22	37	22	37	22	37	22	37	22	37	22	37	22	37	22	37	22	37	22	37	22	37	22	37	22	37	22	37	22	37	22	37	22	37	22	37	22	37	22	37	22
1868	791	6.26912	305.159	305158936_ 791	37	22	37	22	37	22	37	22	37	22	37	22	37	22	37	22	37	22	37	22	37	22	37	22	37	22	37	22	37	22	37	22	37	22	37	22	37	22	37	22	37	22	37	22	37
1869	791	6.26912	379.152	379151642_ 791	37	22	37	22	37	22	37	22	37	22	37	22	37	22	37	22	37	22	37	22	37	22	37	22	37	22	37	22	37	22	37	22	37	22	37	22	37	22	37	22	37	22	37	22	37
1870	791	6.26912	655.277	655276611_ 791	37	22	37	22	37	22	37	22	37	22	39	89	87	37	22	85	87	94	104	100	129	32	37	32	119	110	118	22	37	22	127	141	131	33	121	32	37	73	86	22	96	97	123	120	145
1871	791	6.26912	656.28	656280151_ 791	22	37	22	37	22	37	30	22	37	22	37	22	41	41	43	37	22	37	22	37	22	37	22	37	44	41	44	22	37	22	46	51	52	53	62	57	37	34	37	47	46	44	59	56	55
1872	792	6.27672	231.076	231076096_ 792	37	22	37	22	37	22	37	22	37	22	37	22	37	22	37	22	37	22	55	44	52	37	22	37	40	35	22	37	22	37	34	22	38	42	37	51	34	36	35	22	37	22	41	37	44
1873	792	6.27672	257.164	257164398_ 792	22	37	22	37	22	37	22	37	22	37	37	22	37	22	37	22	37	22	37	22	37	22	36	36	37	37	22	54	56	37	59	56	22	37	22	52	71	69	69	71	37	69	63	67	67
1874	792	6.27672	343.096	343096008_ 792	30	22	31	37	22	37	22	37	22	37	22	37	22	37	22	37	22	37	76	84	89	47	48	43	45	43	35	22	37	22	37	43	47	57	60	54	22	37	22	37	22	37	34	22	37
1875	792	6.27672	344.231	344231018_ 792	37	22	37	22	37	22	37	22	37	22	37	22	37	22	37	22	37	22	37	22	37	22	37	22	37	22	37	22	37	22	37	22	37	22	37	22	40	37	44	22	37	22	37	22	37
1876	792	6.27672	399.208	399207611_ 792	22	37	22	37	22	37	22	37	22	481	486	487	484	472	476	89	123	114	658	692	691	485	475	459	476	476	478	686	662	708	753	746	720	679	689	685	748	753	799	822	767	798	870	869	875
1877	792	6.27672	426.3	426300446_ 792	89	91	86	121	124	124	120	113	118	45	87	37	113	22	37	22	125	37	90	84	91	76	75	77	92	22	84	57	50	49	75	78	74	78	78	79	54	51	60	64	69	67	71	73	77
1878	793	6.28432	183.082	183082123_ 793	22	37	22	37	22	37	22	37	22	37	22	37	22	37	22	37	22	37	22	37	22	40	37	22	37	22	37	43	46	41	54	22	37	39	52	22	75	48	37	64	22	49	84	56	79
1879	793	6.28432	185.108	185108429_ 793	37	22	37	22	37	22	37	22	37	427	442	435	461	451	461	97	96	96	618	631	639	459	459	465	442	434	460	649	633	676	691	684	672	608	624	635	776	792	761	750	765	742	793	814	814
1880	793	6.28432	311.198	311198059_ 793	40	37	22	37	22	37	22	37	22	37	22	37	22	37	22	37	22	37	22	37	22	37	22	37	22	37	22	37	22	37	22	37	22	37	22	37	22	37	22	37	22	37	22	37	22
1881	793	6.28432	339.134	339134064_ 793	22	37	22	37	22	37	22	37	22	37	22	37	22	37	22	37	22	37	22	37	22	37	22	37	22	37	22	37	22	37	22	37	22	37	22	37	22	37	22	37	22	37	22	37	22
1882	793	6.28432	357.123	357122864_ 793	37	22	37	22	37	22	37	22	37	22	37	22	37	22	37	22	37	22	37	22	37	22	37	22	37	22	37	41	50	47	22	37	34	22	37	22	37	22	37	22	37	22	37	22	37
1883	793	6.28432	400.219	400218536_ 793	22	37	22	37	22	37	22	37	22	153	161	172	174	159	168	37	22	37	223	246	226	166	167	152	163	165	168	229	225	252	257	257	250	239	228	247	274	264	288	288	269	276	302	304	307
1884	793	6.28432	720.311	720311340_ 793	37	22	37	22	37	22	37	22	37	22	37	22	37	22	37	22	37	22	37	22	37	177	173	22	69	58	58	77	73	80	109	37	106	70	63	67	78	71	62	22	37	50	52	22	48
1885	794	6.29192	119.049	119049217_ 794	1183	1134	1131	924	911	901	947	946	921	534	538	524	615	646	678	620	602	685	315	313	38	437	47	476	629	561	560	45	39	405	33	40	30	328	333	35	279	361	334	41	338	394	286	22	269
1886	794	6.29192	193.087	193086700_ 794	37	22	43	37	22	37	22	37	22	37	22	37	22	37	22	37	22	37	22	37	22	37	36	22	37	22	37	22	37	22	37	22	37	22	37	22	37	22	37	22	37	22	37	22	37
1887	794	6.29192	197.105	197104996_ 794	22	37	22	37	22	37	22	37	22	60	62	64	62	62	56	37	22	37	89	87	80	66	72	65	63	64	22	83	83	87	83	86	37	85	86	83	96	94	90	22	37	86	98	103	104
1888	794	6.29192	199.13	199129578_ 794	22	37	22	37	22	37	22	37	22	37	22	37	22	37	22	37	22	37	22	37	22	37	22	37	22	37	22	37	22	37	46	22	37	22	37	22	37	22	37	59	22	37	22	37	64
1889	794	6.29192	219.071	219071381_ 794	37	22	37	22	37	22	37	22	37	22	37	22	37	32	22	37	22	37	22	37	22	37	22	37	22	37	22	37	22	37	22	37	22	37	22	37	22	37	22	37	22	37	55	49	22
1890	794	6.29192	385.197	385196838_ 794	95	107	137	114	73	35	83	84	94	3016	3110	3112	3204	3107	3106	764	795	783	4072	4312	4317	3106	3106	3038	3062	3012	3096	4245	4154	4383	4428	4472	4347	4140	4132	4174	6928	7214	7910	7063	7447	6784	8089	8121	7828
1891	794	6.29192	457.256	457256104_ 794	37	22	37	22	37	38	22	46	37	3315	3202	3197	3332	3432	3398	792	783	784	4470	4616	4646	3387	3397	3341	3314	3296	3244	4566	5205	4422	6420	6184	6214	4478	4457	4325	7684	7473	7465	7301	7650	7503	7900	8026	7724
1892	794	6.29192	458.262	458262482_ 794	37	22	37	22	37	22	37	22	37	1105	1065	1071	1096	1151	1149	251	246	250	1547	1520	1603	1175	1128	1146	1124	1110	1083	1564	1858	1500	2283	1945	2167	1464	1480	1491	2524	22	2478	2323	2513	2790	2673	2650	2464
1893	794	6.29192	545.273	545272644_ 794	39	37	22	37	33	22	37	22	37	22	37	22	37	22	37	22	37	22	37	22	37	60	54	59	45	46	37	43	37	22	117	119	119	120	118	123	270	268	260	197	195	186	121	120	130
1894	795	6.29952	227.112	227111725_ 795	37	22	37	22	37	22	37	22	37	22	37	22	37	22	37	22	37	22	37	22	37	22	37	22	37	22	37	22	37	22	37	22	37	22	37	22	37	22	37	22	37	22	33	37	22
1895	795	6.29952	259.096	259096497_ 795	37	22	37	22	37	22	37	22	37	22	37	22	37	22	37	22	37	22	37	22	37	22	37	22	37	22	37	22	37	38	37	22	37	22	37	22	37	22	37	22	37	22	37	22	37
1896	795	6.29952	315.169	315169037_ 795	45	36	49	22	43	31	37	22	37	156	144	129	172	183	22	346	335	323	111	110	126	37	84	22	37	22	37	22	37	22	37	22	37	22	37	22	37	22	37	22	37	22	37	22	37
1897	795	6.29952	326.115	326115021_ 795	37	22	37	22	37	22	37	22	37	22	37	22	37	22	37	22	37	22	37	22	37	22	37	22	37	22	37	22	37	22	37	22	37	22	37	22	37	22	37	22	37	22	37	22	37
1898	795	6.29952	380.278	380278259_ 795	33	22	37	22	37	22	37	22	37	22	37	22	37	22	37	22	37	22	37	22	37	22	37	22	37	22	37	22	37	22	37	22	37	22	37	22	37	22	37	22	37	22	37	22	37
1899	795	6.29952	427.281	427281067_ 795	417	412	386	209	259	250	224	170	220	347	341	345	455	474	412	506	492	450	290	293	300	346	372	359	389	380	374	300	260	301	211	180	198	247	276	278	186	193	197	243	230	202	153	149	196
1900	795	6.29952	428.285	428284637_ 795	108	98	93	55	22	55	37	53	22	82	82	88	125	122	129	128	130	123	85	82	91	98	99	94	104	106	114	80	79	83	56	59	60	75	80	71	54	55	55	79	68	74	56	37	44
1901	795	6.29952	719.308	719307922_ 795	37	22	37	22	37	22	37	22	37	89	92	83	22	37	22	37	22	37	22	48	54	364	362	365	142	130	133	153	166	173	209	220	220	144	145	151	156	154	145	112	108	100	101	102	85
1902	796	6.30712	201.103	201103455_ 796	37	22	37	22	37	22	37	22	37	91	103	103	104	106	97	22	37	22	151	157	145	102	81	107	97	73	95	152	142	164	155	157	37	108	134	146	159	169	169	170	162	170	173	166	177
1903	796	6.30712	343.129	343128784_ 796	37	22	37	22	37	22	37	22	37	22	37	22	37	22	37	22	37	22	37	22	37	22	37	22	37	22	37	22	37	22	37	22	37	22	37	22	37	32	22	37	22	37	22	37	22
1904	796	6.30712	427.178	427178375_ 796	37	70	73	22	40	37	22	37	51	41	22	37	22	71	37	22	37	22	74	71	71	37	22	48	37	22	70	368	355	363	255	275	264	340	332	328	774	762	840	755	712	720	801	784	821
1905	796	6.30712	428.181	428181244_ 796	37	22	37	22	37	22	37	22	37	22	37	22	37	22	37	22	37	22	37	22	37	22	37	22	37	22	37	102	101	109	73	75	62	94	99	101	222	212	241	210	205	212	226	228	229
1906	796	6.30712	429.187	429186676_ 796	22	37	22	37	22	37	22	37	22	37	22	37	22	37	22	37	22	37	22	37	22	37	22	37	22	37	22	37	22	37	43	49	53	41	49	22	41	46	47	37	22	43	56	55	48
1907	797	6.31472	140.071	140071121_ 797	22	37	22	37	22	37	22	32	37	71	69	70	58	58	57	69	69	65	54	61	58	67	70	68	74	80	75	56	60	62	90	90	92	82	85	85	75	67	68	66	71	70	62	59	59
1908	797	6.31472	211.181	211180954_ 797	81	79	90	104	116	110	108	111	111	84	75	73	72	83	84	91	92	98	73	68	76	44	50	49	54	56	49	61	64	60	46	47	54	51	55	48	22	37	22	37	22	37	22	37	22
1909	797	6.31472	217.096	217095581_ 797	37	22	37	22	37	22	37	22	37	22	50	37	53	55	56	103	22	115	37	64	64	22	37	22	37	22	37	22	37	22	37	22	37	22	37	22	37	22	33	37	22	37	22	37	22
1910	797	6.31472	218.105	218105469_ 797	22	37	22	37	22	37	22	37	22	114	133	114	140	143	37	292	22	37	22	37	22	73	75	37	95	93	98	22	37	22	51	37	22	37	22	37	22	37	22	37	22	37	22	37	22
1911	797	6.31472	285.206	285205872_ 797	147	123	127	22	37	38	45	49	42	22	37	22	104	101	107	56	56	50	270	274	285	352	362	388	321	132	321	240	247	37	247	249	221	258	249	240	283	295	275	258	294	271	239	234	233
1912	797	6.31472	311.095	311095428_ 797	37	22	37	22	37	22	37	22	37	22	37	22	37	22	37	22	37	22	37	22	37	22	37	22	37	22	37	22	37	22	35	43	37	45	36	45	33	40	36	22	37	22	37	22	37
1913	797	6.31472	314.162	314162109_ 797	37	22	37	22	37	22	37	22	37	356	353	354	416	459	446	883	22	37	22	37	338	213	204	200	290	288	295	104	122	100	167	152	22	213	200	195	37	119	120	120	22	129	117	113	116
1914	797	6.31472	337.153	337153320_ 797	37	22	37	22	37	22	37	22	37	555	567	551	621	653	668	1402	22	1376	37	22	37	332	341	334	408	412	422	137	147	153	192	197	186	249	241	262	119	118	245	142	144	279	127	139	138
1915	797	6.31472	355.118	355118439_ 797	37	22	37	22	37	22	37	22	37	22	37	22	37	22	37	22	37	22	37	22	37	22	37	22	37	22	37	22	37	22	37	22	37	22	37	22	37	22	37	22	37	22	37	22	37
1916	797	6.31472	367.152	367151764_ 797	22	37	22	37	22	37	22	37	22	37	22	37	22	37	22	37	22	37	22	37	22	37	22	37	22	37	22	37	22	37	22	37	22	37	22	37	22	37	22	37	22	37	22	37	22
1917	797	6.31472	479.242	479242126_ 797	22	146	52	37	34	22	37	59	22	589	664	631	678	739	640	37	22	207	602	569	536	518	489	500	573	550	504	558	483	552	476	519	497	459	37	534	419	459	457	583	513	517	496	539	580
1918	797	6.31472	513.276	513276489_ 797	22	37	22	37	22	37	22	37	22	70	66	66	37	22	37	22	37	22	37	22	37	78	78	83	87	85	84	22	35	37	22	75	68	52	55	58	69	61	69	57	62	54	48	48	51
1919	797	6.31472	531.285	531284973_ 797	22	37	22	37	22	37	22	37	22	42	37	22	37	22	37	22	37	22	37	22	37	46	48	59	60	48	22	37	22	37	22	45	34	37	22	37	22	47	40	37	42	22	37	22	37
1920	798	6.32232	159.09	159090179_ 798	22	37	22	37	22	37	22	37	22	41	37	43	45	22	40	37	22	37	60	57	59	44	43	55	60	49	22	55	37	57	67	70	68	65	62	65	62	72	68	70	22	60	63	66	64
1921	798	6.32232	387.211	387210693_ 798	37	22	37	22	47	37	44	22	37	37	35	38	163	155	114	22	37	22	212	40	218	34	37	144	157	22	115	30	37	35	233	239	224	209	22	217	376	340	37	378	385	424	317	471	22
1922	798	6.32232	425.161	425161224_ 798	98	92	91	82	87	80	85	77	82	42	45	22	61	58	51	37	60	22	37	22	37	22	37	22	48	45	37	22	37	22	37	22	37	22	37	22	37	22	37	32	22	37	22	37	34
1923	798	6.32232	480.247	480246826_ 798	37	22	37	22	37	22	37	22	37	207	221	211	190	235	192	22	66	69	170	197	196	175	155	171	37	22	37	179	144	165	161	134	137	128	130	131	124	145	146	22	137	140	170	181	179
1924	798	6.32232	553.26	553260193_ 798	37	22	37	22	37	22	37	32	22	37	52	47	22	37	22	37	22	37	22	37	22	65	63	67	66	56	57	37	22	37	37	43	44	22	37	22	37	22	37	31	22	37	22	37	22
1925	798	6.32232	650.305	650305420_ 798	54	44	30	22	37	31	51	22	44	49	50	54	37	22	44	37	58	22	159	150	151	104	103	112	58	53	58	150	158	155	99	103	100	82	87	86	118	109	108	87	93	85	88	94	94
1926	799	6.32992	189.092	189091843_ 799	35	22	37	54	22	52	37	22	37	22	37	22	37	22	37	67	71	62	22	37	22	37	22	37	22	37	22	37	22	37	22	37	22	37	22	37	22	37	22	37	22	37	22	37	22
1927	799	6.32992	202.108	202107925_ 799	144	147	37	93	22	37	22	37	22	37	143	22	34	37	137	183	156	182	87	99	85	98	101	96	132	111	107	113	116	125	81	76	74	97	96	100	90	84	91	114	105	109	80	82	83
1928	799	6.32992	283.105	283105377_ 799	67	65	81	77	37	22	80	37	22	61	56	53	50	55	58	54	37	57	22	37	22	46	42	49	49	44	51	54	60	49	59	55	52	63	68	65	62	60	60	55	62	54	37	41	49
1929	799	6.32992	309.214	309214417_ 799	64	37	22	37	22	37	22	37	22	37	22	37	22	37	22	51	37	22	37	22	37	22	37	22	37	22	37	22	37	22	37	22	37	22	37	22	37	22	37	22	37	22	37	22	37
1930	799	6.32992	649.301	649301025_ 799	49	44	43	22	37	22	51	37	55	133	149	126	80	86	85	22	58	37	364	341	366	227	237	259	136	146	135	333	369	354	227	238	221	194	195	191	268	264	249	197	199	190	209	217	213
1931	800	6.33752	139.038	139038223_ 800	22	44	37	32	34	32	22	37	31	64	61	58	22	35	37	32	22	37	43	46	38	41	22	37	37	44	22	37	22	37	22	61	63	37	22	37	22	37	22	37	22	37	22	37	34
1932	800	6.33752	299.22	299219818_ 800	49	60	54	22	48	37	45	45	41	22	37	22	37	47	22	46	53	37	22	37	22	37	37	22	37	35	22	37	22	37	22	37	22	37	22	37	22	37	22	37	22	37	22	37	22
1933	800	6.33752	459.266	459265961_ 800	37	22	37	22	37	22	37	22	37	22	207	37	22	37	22	37	22	37	22	37	22	226	37	222	22	214	223	37	22	37	447	394	420	22	37	22	508	37	499	22	487	514	392	540	609
1934	800	6.33752	715.284	715283508_ 800	22	37	22	37	22	37	22	37	22	37	22	37	22	37	22	37	22	37	22	37	22	37	22	37	22	37	22	37	22	37	22	37	22	37	22	37	22	37	22	37	22	37	22	37	22
1935	801	6.34512	186.112	186111954_ 801	37	22	37	22	37	22	37	22	37	22	37	22	37	22	66	37	22	37	22	37	22	37	22	37	22	37	22	35	37	92	98	81	22	82	87	37	22	37	104	22	37	22	37	22	37
1936	801	6.34512	386.201	386200958_ 801	22	37	22	61	37	67	22	37	63	905	940	22	978	960	938	222	37	22	91	99	1313	959	946	917	945	948	932	37	1272	1366	1404	22	1392	37	1279	22	2128	2180	2053	37	2371	2046	22	2483	2444
1937	801	6.34512	397.098	397098236_ 801	37	22	37	22	37	22	37	22	37	40	22	37	22	37	22	37	22	37	22	37	22	37	37	22	37	22	37	49	50	44	22	49	44	52	37	22	37	40	46	22	37	22	37	22	37
1938	801	6.34512	471.167	471167267_ 801	22	37	22	37	40	37	22	35	37	22	37	22	37	22	37	22	37	22	37	22	37	22	37	22	37	22	37	22	37	22	37	22	37	22	37	22	37	22	37	33	22	37	22	37	32
1939	801	6.34512	472.168	472168030_ 801	22	37	22	37	22	37	22	37	22	37	22	37	22	37	22	37	22	37	22	37	22	37	22	37	22	37	22	37	22	37	22	37	22	37	22	37	22	37	22	37	22	37	22	37	22
1940	801	6.34512	515.265	515265259_ 801	22	37	22	37	22	37	22	37	22	37	22	37	22	37	22	37	22	37	22	37	22	37	22	37	22	37	22	37	22	37	22	37	22	37	22	37	22	37	22	37	22	37	22	37	22
1941	802	6.35272	157.061	157061249_ 802	37	22	37	30	31	39	38	47	22	37	22	37	22	37	22	139	138	142	37	22	37	22	37	22	37	22	37	22	37	22	37	22	37	22	37	22	37	22	37	22	37	22	37	22	37
1942	802	6.35272	361.166	361165924_ 802	22	37	22	37	22	37	22	37	22	37	22	37	22	37	22	37	22	37	22	37	22	37	22	37	22	37	22	37	22	37	22	37	22	37	22	37	22	37	22	37	22	37	22	37	22
1943	802	6.35272	383.218	383217804_ 802	34	22	37	22	37	22	37	22	37	22	37	22	37	22	37	39	22	37	22	37	22	37	22	37	22	37	22	37	22	37	22	37	22	37	22	37	22	37	22	37	22	37	22	37	22
1944	802	6.35272	453.155	453154938_ 802	22	37	22	37	22	37	22	37	22	37	22	37	22	37	22	37	22	37	22	37	22	37	22	37	22	37	22	37	22	37	22	37	22	37	22	37	22	37	22	37	22	37	22	37	22
1945	802	6.35272	454.171	454170502_ 802	37	22	37	22	37	22	37	22	37	22	37	22	30	37	22	37	22	37	22	37	22	37	22	37	30	32	30	22	37	22	37	22	37	22	37	22	37	22	37	22	37	22	37	22	37
1946	803	6.36032	179.046	179045563_ 803	37	22	37	22	37	22	37	22	37	22	37	22	37	22	37	100	104	98	22	107	108	37	22	37	22	37	22	37	22	37	22	37	22	37	22	37	22	37	22	37	22	37	22	37	22
1947	803	6.36032	319.227	319226654_ 803	22	37	22	37	22	37	22	37	22	37	33	22	37	22	37	43	33	35	38	33	22	37	35	22	37	22	37	35	22	37	22	37	22	37	22	41	32	37	22	37	22	30	37	22	32
1948	803	6.36032	329.104	329103851_ 803	37	22	37	22	37	22	37	22	37	70	93	77	22	37	22	37	22	37	22	37	22	89	93	91	60	59	56	127	132	113	137	146	145	153	156	141	137	134	131	108	119	90	103	97	101
1949	803	6.36032	355.254	355254211_ 803	56	22	37	64	22	63	58	60	66	37	22	37	22	37	22	30	32	37	22	37	30	30	39	22	37	22	40	33	37	31	22	37	22	37	31	22	37	22	37	22	37	22	37	36	30
1950	803	6.36032	367.282	367281952_ 803	37	22	37	22	37	22	37	22	37	22	37	22	37	22	37	22	37	22	37	22	37	22	37	22	37	22	37	22	37	22	37	22	37	22	37	22	37	22	37	22	37	22	37	22	37
1951	803	6.36032	538.339	538338867_ 803	110	37	97	88	77	85	93	86	95	103	98	107	138	136	139	157	161	156	56	59	64	71	70	86	102	105	105	87	87	81	45	42	43	64	57	69	62	60	64	70	72	77	47	42	43
1952	803	6.36032	629.327	629326904_ 803	64	56	58	47	52	22	65	58	51	64	61	65	79	88	78	112	118	112	37	41	22	54	63	61	73	85	76	67	72	74	37	35	22	37	44	22	50	54	53	59	67	66	34	37	22
1953	803	6.36032	713.314	713313782_ 803	37	22	37	22	37	22	37	22	37	22	37	22	37	22	37	22	37	22	37	22	37	22	37	22	37	22	37	22	37	22	37	22	37	22	37	22	37	22	37	22	37	22	37	22	37
1954	804	6.36792	377.124	377124390_ 804	37	22	37	22	37	22	37	22	37	22	37	22	37	22	37	22	37	22	37	22	37	22	37	22	37	22	37	50	52	54	37	37	22	50	49	43	54	53	53	37	22	37	22	37	32
1955	804	6.36792	424.305	424304993_ 804	50	53	51	41	22	41	49	49	47	37	22	37	22	48	40	45	46	44	37	22	37	22	37	22	37	22	37	22	37	22	37	22	37	22	37	22	37	22	37	22	37	22	37	22	37
1956	804	6.36792	714.319	714319153_ 804	22	37	22	37	22	37	22	37	22	37	22	37	22	37	22	37	22	37	22	37	22	37	22	37	22	37	22	37	22	37	22	37	22	37	22	37	22	37	22	37	22	37	22	37	22
1957	805	6.37552	197.109	197108887_ 805	22	37	22	37	22	37	22	37	22	37	22	37	22	37	22	37	22	37	22	37	22	37	22	57	56	37	22	37	22	37	22	37	82	22	37	22	37	22	37	22	37	22	37	22	37
1958	805	6.37552	363.159	363158936_ 805	37	22	37	22	30	37	22	37	22	37	22	37	22	37	22	37	22	37	22	37	22	37	22	37	22	37	22	37	22	37	22	37	22	37	22	37	22	37	22	37	22	37	22	37	22
1959	805	6.37552	382.174	382173889_ 805	22	37	22	37	22	37	22	37	22	37	22	37	22	37	22	37	22	37	22	37	22	37	22	37	22	37	22	37	22	37	22	37	22	37	22	37	22	37	22	37	22	37	22	37	22
1960	805	6.37552	399.107	399106842_ 805	22	37	22	37	22	37	22	37	22	50	55	49	37	22	37	22	37	22	76	78	76	73	77	65	41	38	52	142	133	127	99	87	90	115	122	123	104	106	105	61	60	65	53	55	61
1961	805	6.37552	527.243	527243225_ 805	37	37	22	37	22	37	22	37	22	68	61	37	36	40	45	22	37	22	37	22	40	37	37	22	37	22	37	22	40	37	22	37	22	37	22	37	22	34	37	22	37	37	46	48	42
1962	806	6.38312	149.061	149060516_ 806	22	37	22	37	22	37	22	37	22	37	48	48	22	37	22	37	22	37	22	37	22	37	22	37	22	37	22	37	22	37	22	37	22	37	22	37	22	37	22	37	22	37	22	37	22
1963	806	6.38312	239.163	239162704_ 806	22	37	30	22	37	22	37	22	37	22	37	22	37	61	22	37	22	37	64	67	64	22	48	63	37	58	22	55	37	55	22	37	22	37	22	37	22	37	22	37	22	37	22	37	22
1964	806	6.38312	292.12	292120331_ 806	37	22	37	22	37	22	37	22	37	22	37	22	37	22	37	22	37	22	37	22	37	22	37	22	37	22	37	22	37	22	37	22	37	22	37	22	37	22	37	22	37	22	37	22	37
1965	806	6.38312	313.154	313153778_ 806	37	22	37	22	37	22	37	22	37	22	37	22	36	37	22	78	75	72	37	22	46	37	22	37	22	37	22	37	22	37	22	37	22	37	22	37	22	37	22	37	22	37	22	37	22
1966	806	6.38312	327.121	327121063_ 806	37	22	37	22	37	22	37	22	37	22	37	22	37	22	37	22	37	22	37	22	37	22	37	22	37	22	37	22	37	22	37	22	37	22	37	22	37	22	37	22	37	22	37	22	37
1967	806	6.38312	426.2	426199585_ 806	36	46	37	22	37	22	37	22	37	22	37	22	46	37	45	40	22	37	42	22	43	45	37	22	38	37	22	37	22	37	22	37	22	37	22	37	22	37	22	37	30	22	37	22	37
1968	806	6.38312	443.171	443170868_ 806	59	91	37	53	22	115	54	80	75	49	49	37	36	40	22	41	38	44	37	22	37	22	31	37	39	22	37	22	35	36	37	40	22	37	31	22	32	37	22	39	37	22	37	22	37
1969	806	6.38312	495.138	495138489_ 806	37	22	37	22	37	22	37	22	37	22	37	22	37	22	37	22	37	22	37	22	37	22	37	22	37	22	37	22	37	22	37	22	37	22	37	22	37	22	37	22	37	22	37	22	37
1970	806	6.38312	525.273	525272644_ 806	22	37	22	37	22	37	22	37	22	89	88	77	108	105	104	78	87	88	122	121	124	104	107	102	98	96	96	94	98	83	103	101	100	108	104	110	92	99	92	95	94	97	106	103	91
1971	807	6.39072	119.05	119049599_ 807	37	22	37	22	37	22	37	22	37	22	37	22	318	37	22	37	312	22	165	157	38	243	47	247	294	37	22	45	39	194	33	40	30	37	179	35	95	22	172	41	37	205	153	22	37
1972	807	6.39072	255.147	255147278_ 807	37	22	37	22	33	37	22	37	22	81	37	22	68	64	37	22	37	22	37	22	37	22	37	22	73	37	22	37	22	37	22	88	37	22	37	22	37	22	37	22	37	22	37	22	37
1973	807	6.39072	296.222	296221802_ 807	22	37	22	37	22	37	22	37	22	37	45	38	37	22	37	53	51	49	22	37	22	39	37	22	38	37	37	22	37	22	44	37	22	37	22	38	37	22	37	22	37	22	37	22	37
1974	807	6.39072	338.233	338233246_ 807	22	37	22	37	22	37	22	37	22	82	90	82	37	86	22	126	114	37	22	37	22	37	75	22	87	80	84	37	22	37	71	65	66	82	79	71	54	56	56	22	57	58	37	22	37
1975	807	6.39072	372.22	372220428_ 807	22	37	22	37	22	37	22	37	22	37	22	37	22	37	22	37	22	37	22	37	22	37	22	37	22	37	22	37	22	37	22	37	22	37	22	37	22	37	22	37	22	37	22	37	22
1976	807	6.39072	441.154	441154022_ 807	549	1035	532	859	846	394	937	906	926	399	430	417	500	495	487	534	550	543	84	83	235	327	323	313	465	448	465	301	280	305	194	198	184	235	235	231	211	208	219	285	271	285	192	199	194
1977	807	6.39072	443.22	443219727_ 807	68	37	60	22	37	95	99	106	98	22	37	22	37	22	37	22	37	22	37	22	37	22	37	22	37	22	54	37	22	37	22	37	22	37	22	37	22	37	22	37	22	37	22	37	22
1978	807	6.39072	547.256	547255981_ 807	37	22	37	22	37	22	37	22	37	57	64	55	65	69	65	62	61	22	77	74	74	75	70	69	59	57	65	62	49	50	56	53	55	54	52	58	48	49	49	49	50	37	50	55	54
1979	808	6.39842	187.077	187076797_ 808	37	22	37	22	37	22	37	22	37	22	37	22	37	22	37	22	37	22	37	22	37	22	37	22	37	22	37	22	37	22	37	22	37	22	37	22	37	22	37	22	37	22	37	22	37
1980	808	6.39842	187.149	187149460_ 808	22	37	22	37	22	37	22	37	22	37	22	37	22	37	22	37	22	37	22	37	22	37	22	37	22	37	22	37	22	37	22	37	22	37	22	37	22	37	22	37	22	37	22	37	22
1981	808	6.39842	215.072	215071960_ 808	22	37	22	37	22	37	22	37	22	37	22	37	22	37	22	37	22	37	22	37	22	37	22	37	22	37	22	37	22	37	22	37	22	37	22	37	22	37	22	37	22	37	22	37	22
1982	808	6.39842	220.098	220098419_ 808	22	37	22	37	22	37	30	22	33	61	87	60	68	63	56	35	37	22	45	53	56	71	64	72	70	66	69	81	74	55	65	68	59	71	72	71	60	61	69	78	70	71	58	57	62
1983	808	6.39842	221.085	221084579_ 808	37	22	37	22	37	22	37	22	37	52	60	49	22	37	22	37	22	37	22	37	22	46	48	49	39	39	43	165	156	147	120	118	123	122	122	115	152	157	154	192	202	195	224	221	224
1984	808	6.39842	251.092	251092346_ 808	37	22	37	22	37	22	37	22	37	22	37	22	37	22	37	22	37	22	37	22	37	22	37	22	37	22	37	22	45	73	40	41	44	47	42	47	47	37	70	105	64	82	219	219	226
1985	808	6.39842	253.1	253100403_ 808	22	37	22	37	22	37	22	37	22	37	22	37	22	37	22	37	22	37	22	37	22	37	22	37	22	37	22	37	22	37	22	37	22	37	22	37	22	37	22	37	22	37	22	37	22
1986	808	6.39842	255.066	255066406_ 808	37	22	37	22	33	37	22	37	30	22	37	22	37	22	37	22	37	22	37	22	37	22	37	22	37	22	37	22	37	22	37	22	37	22	37	22	37	22	37	22	37	22	37	22	37
1987	808	6.39842	265.11	265110474_ 808	77	37	89	22	37	22	101	37	22	76	37	22	67	37	22	37	71	69	80	22	50	59	61	37	22	37	22	37	60	22	37	22	37	22	37	22	52	50	37	22	61	58	37	22	37
1988	808	6.39842	273.078	273078369_ 808	22	37	22	37	22	37	22	37	22	37	22	37	22	37	22	37	22	37	22	37	22	37	22	34	37	22	37	68	63	68	52	36	44	53	22	52	62	61	58	38	37	47	57	54	53
1989	808	6.39842	274.107	274106995_ 808	37	22	37	22	37	22	37	22	37	22	37	22	37	22	37	22	37	22	37	22	37	22	37	22	37	22	37	22	37	22	37	22	37	22	37	22	37	22	37	22	37	22	37	22	37
1990	808	6.39842	279.233	279232849_ 808	37	22	37	22	37	22	37	22	37	22	37	22	37	22	37	22	37	22	37	22	37	22	37	22	37	22	37	22	37	22	37	22	37	22	37	22	37	22	37	22	37	22	37	22	37
1991	808	6.39842	413.191	413191376_ 808	22	37	22	37	22	37	22	37	22	539	555	548	526	482	476	37	22	37	592	637	630	474	464	446	718	711	764	413	378	414	589	604	593	531	545	548	369	355	379	437	400	424	591	584	587
1992	808	6.39842	442.156	442156403_ 808	37	134	250	218	209	216	235	226	232	97	103	101	118	98	99	126	135	134	58	22	37	76	76	72	111	111	114	68	66	60	41	39	22	53	37	51	46	48	49	72	63	22	42	38	40
1993	808	6.39842	457.131	457131409_ 808	58	60	55	55	22	37	54	47	57	22	37	22	37	22	37	22	37	22	37	22	37	22	37	22	37	22	37	22	37	22	37	22	37	22	37	22	37	22	37	22	37	22	37	22	37
1994	808	6.39842	485.257	485256805_ 808	22	37	22	37	22	37	22	37	22	401	385	388	338	342	370	244	249	239	439	433	441	341	361	351	519	544	553	315	311	320	443	452	435	397	405	399	282	293	290	323	322	314	421	440	444
1995	808	6.39842	486.26	486260193_ 808	22	37	22	37	22	37	22	37	22	125	115	129	90	118	120	79	75	72	148	153	37	110	113	111	172	179	170	34	49	42	40	22	37	31	22	38	37	22	40	37	41	22	37	45	136
1996	808	6.39842	500.295	500294586_ 808	37	22	37	22	37	22	37	22	37	22	37	22	37	22	37	22	37	22	37	22	36	37	22	37	22	37	22	37	22	37	22	37	22	37	22	37	22	37	22	37	22	37	22	37	22
1997	808	6.39842	575.296	575295959_ 808	37	22	37	22	37	22	37	22	37	65	73	67	47	47	52	22	37	22	50	37	46	62	60	60	60	57	54	67	69	57	79	87	77	22	66	66	65	64	58	70	67	74	58	54	56
1998	809	6.40602	119.085	119085114_ 809	38	37	22	37	22	33	35	37	30	22	37	30	22	32	37	22	38	43	34	36	122	37	101	22	37	22	37	100	118	22	33	66	34	30	37	76	22	37	22	67	37	22	37	69	22
1999	809	6.40602	137.097	137096970_ 809	37	22	37	22	37	22	37	22	37	22	37	22	37	22	37	22	37	22	37	22	37	22	37	22	37	22	37	22	37	22	37	22	37	22	37	22	37	22	37	22	37	22	37	22	37
[truncated: 3,494 more rows]
[truncated: 111 more columns]
