# Supplementary material for: Metabolomic and Transcriptomic Comparison of Solid-State and Submerged Fermentation of Penicillium expansum KACC 40815
Source: PLoS One. 2016 Feb 10;11(2):e0149012. doi: 10.1371/journal.pone.0149012 (PMC4749308; doi:10.1371/journal.pone.0149012)
Supplement: S2 File — SmF: Submerged fermentation, SSF: Solid-state fermentation. (XLSX) [file pone.0149012.s005.xlsx]

## Sheet: Summary
iprId	iprDesc	gene count
IPR016040	NAD(P)-binding	77
IPR016196	MFS general substrate transporter	70
IPR007114	Major facilitator superfamily	59
IPR011701	Major facilitator superfamily MFS-1	45
IPR002198	Short-chain dehydrogenase/reductase SDR	31
IPR002347	Glucose/ribitol dehydrogenase	31
IPR001138	Fungal transcriptional regulatory protein, N-terminal	26
IPR001128	Cytochrome P450	23
IPR002401	Cytochrome P450, E-class, group I	21
IPR011032	GroES-like	19
IPR005829	Sugar transporter, conserved site	18
IPR003593	AAA+ ATPase, core	18
IPR013154	Alcohol dehydrogenase GroES-like	17
IPR013149	Alcohol dehydrogenase, zinc-binding	17
IPR005828	General substrate transporter	17
IPR003663	Sugar transporter	16
IPR007219	Fungal specific transcription factor	15
IPR017853	Glycoside hydrolase, catalytic core	15
IPR003439	ABC transporter-like	14
IPR006163	Phosphopantetheine-binding	14
IPR009081	Acyl carrier protein-like	14
IPR011527	ABC transporter, transmembrane region, type 1	13
IPR001140	ABC transporter, transmembrane region	13
IPR013217	Methyltransferase type 12	12
IPR006162	Phosphopantetheine attachment site	10
IPR011009	Protein kinase-like	10
IPR000873	AMP-dependent synthetase and ligase	9
IPR007087	Zinc finger, C2H2-type	9
IPR004841	Amino acid permease-associated region	9
IPR002293	Amino acid/polyamine transporter I	9
IPR002110	Ankyrin	8
IPR014030	Beta-ketoacyl synthase, N-terminal	8
IPR016035	Acyl transferase/acyl hydrolase/lysophospholipase	8
IPR011051	Cupin, RmlC-type	8
IPR001509	NAD-dependent epimerase/dehydratase	8
IPR016039	Thiolase-like	8
IPR014031	Beta-ketoacyl synthase, C-terminal	7
IPR008030	NmrA-like	7
IPR001077	O-methyltransferase, family 2	7
IPR001395	Aldo/keto reductase	6
IPR002328	Alcohol dehydrogenase, zinc-containing, conserved site	6
IPR013094	Alpha/beta hydrolase fold-3	6
IPR013057	Amino acid transporter, transmembrane	6
IPR008985	Concanavalin A-like lectin/glucanase	6
IPR001242	Condensation domain	6
IPR006076	FAD dependent oxidoreductase	6
IPR006094	FAD linked oxidase, N-terminal	6
IPR016166	FAD-binding, type 2	6
IPR004360	Glyoxalase/bleomycin resistance protein/dioxygenase	6
IPR015424	Pyridoxal phosphate-dependent transferase, major region	6
IPR015880	Zinc finger, C2H2-like	6
IPR004813	Oligopeptide transporter OPT superfamily	5
IPR001810	Cyclin-like F-box	5
IPR000719	Protein kinase, core	5
IPR016160	Aldehyde dehydrogenase, conserved site	5
IPR014043	Acyl transferase	5
IPR017850	Alkaline-phosphatase-like, core domain	5
IPR003042	Aromatic-ring hydroxylase	5
IPR006175	Endoribonuclease L-PSP	5
IPR013813	Endoribonuclease L-PSP/chorismate mutase-like	5
IPR005834	Haloacid dehalogenase-like hydrolase	5
IPR016036	Malonyl-CoA ACP transacylase, ACP-binding	5
IPR007568	RTA1 like protein	5
IPR003819	Taurine catabolism dioxygenase TauD/TfdA	5
IPR001411	Tetracycline resistance protein, TetB	5
IPR012336	Thioredoxin-like fold	5
IPR001563	Peptidase S10, serine carboxypeptidase	4
IPR000209	Peptidase S8 and S53, subtilisin, kexin, sedolisin	4
IPR010071	Amino acid adenylation	4
IPR004840	Amino acid permease, conserved site	4
IPR013096	Cupin 2, conserved barrel	4
IPR013027	FAD-dependent pyridine nucleotide-disulphide oxidoreductase	4
IPR001579	Glycoside hydrolase, chitinase active site	4
IPR001223	Glycoside hydrolase, family 18, catalytic domain	4
IPR009057	Homeodomain-like	4
IPR013120	Male sterility, NAD-binding	4
IPR016461	O-methyltransferase, COMT, eukaryota	4
IPR013968	Polyketide synthase, KR	4
IPR002290	Serine/threonine protein kinase	4
IPR017442	Serine/threonine protein kinase-related	4
IPR000425	Major intrinsic protein	3
IPR001002	Chitin-binding, type 1	3
IPR001789	Signal transduction response regulator, receiver region	3
IPR002227	Tyrosinase	3
IPR001757	ATPase, P-type, K/Mg/Cd/Cu/Zn/Na/Ca/Na/H-transporter	3
IPR003594	ATP-binding region, ATPase-like	3
IPR000172	Glucose-methanol-choline oxidoreductase, N-terminal	3
IPR001214	SET	3
IPR004827	Basic-leucine zipper (bZIP) transcription factor	3
IPR001005	SANT, DNA-binding	3
IPR002772	Glycoside hydrolase, family 3, C-terminal	3
IPR001764	Glycoside hydrolase, family 3, N-terminal	3
IPR011650	Peptidase M20, dimerisation	3
IPR003661	Signal transduction histidine kinase, subgroup 1, dimerisation and phosphoacceptor region	3
IPR000109	TGF-beta receptor, type I/II extracellular region	3
IPR000917	Sulphatase	3
IPR005123	2OG-Fe(II) oxygenase	3
IPR003959	AAA ATPase, core	3
IPR016181	Acyl-CoA N-acyltransferase	3
IPR015590	Aldehyde dehydrogenase	3
IPR016161	Aldehyde/histidinol dehydrogenase	3
IPR000073	Alpha/beta hydrolase fold-1	3
IPR002937	Amine oxidase	3
IPR006068	ATPase, P-type cation-transporter, C-terminal	3
IPR004014	ATPase, P-type cation-transporter, N-terminal	3
IPR011251	Bacterial luciferase-like	3
IPR012951	Berberine/berberine-like	3
IPR001279	Beta-lactamase-like	3
IPR011006	CheY-like	3
IPR011583	Chitinase II	3
IPR007274	Ctr copper transporter	3
IPR002974	Cytochrome P450, E-class, CYP52	3
IPR008922	Di-copper centre-containing	3
IPR008250	E1-E2 ATPase-associated region	3
IPR008427	Extracellular membrane protein, 8-cysteine region, CFEM	3
IPR014005	Extracellular membrane protein, 8-cysteine region, fungi	3
IPR013112	FAD-binding 8	3
IPR013121	Ferric reductase, NAD binding	3
IPR013130	Ferric reductase-like transmembrane component, N-terminal	3
IPR003953	Fumarate reductase/succinate dehydrogenase flavoprotein, N-terminal	3
IPR002529	Fumarylacetoacetase, C-terminal-like	3
IPR011234	Fumarylacetoacetase, C-terminal-related	3
IPR012132	Glucose-methanol-choline oxidoreductase	3
IPR007867	Glucose-methanol-choline oxidoreductase, C-terminal	3
IPR010987	Glutathione S-transferase, C-terminal-like	3
IPR006047	Glycosyl hydrolase, family 13, catalytic region	3
IPR006589	Glycosyl hydrolase, family 13, subfamily, catalytic region	3
IPR002283	Isopenicillin N synthase	3
IPR013216	Methyltransferase type 11	3
IPR000415	Nitroreductase	3
IPR002933	Peptidase M20	3
IPR007312	Phosphoesterase	3
IPR000103	Pyridine nucleotide-disulphide oxidoreductase, class-II	3
IPR005467	Signal transduction histidine kinase, core	3
IPR009082	Signal transduction histidine kinase, homodimeric	3
IPR004358	Signal transduction histidine kinase-related protein, C-terminal	3
IPR011717	Tetratricopeptide TPR-4	3
IPR013022	Xylose isomerase-like, TIM barrel	3
IPR000028	Chloroperoxidase	2
IPR002220	Dihydrodipicolinate synthetase	2
IPR002044	Glycoside hydrolase, carbohydrate-binding	2
IPR001993	Mitochondrial substrate carrier	2
IPR003010	Nitrilase/cyanide hydratase and apolipoprotein N-acyltransferase	2
IPR000250	Peptidase G1, eqolisin	2
IPR000504	RNA recognition motif, RNP-1	2
IPR000322	Glycoside hydrolase, family 31	2
IPR002893	Zinc finger, MYND-type	2
IPR005956	4-hydroxyphenylpyruvate dioxygenase	2
IPR002379	ATPase, F0/V0 complex, subunit C	2
IPR005814	Aminotransferase class-III	2
IPR006140	D-isomer specific 2-hydroxyacid dehydrogenase, NAD-binding	2
IPR000182	GCN5-related N-acetyltransferase	2
IPR000759	Adrenodoxin reductase	2
IPR006992	Amidohydrolase 2	2
IPR004839	Aminotransferase, class I and II	2
IPR012269	Aquaporin	2
IPR017795	Aromatic prenyltransferase, DMATS type	2
IPR000245	ATPase, V0 complex, proteolipid subunit C,	2
IPR011555	ATPase, V0 complex, proteolipid subunit C, eukaryotic	2
IPR011761	ATP-grasp fold	2
IPR017774	Bicupin, oxalate decarboxylase/oxidase	2
IPR000210	BTB/POZ-like	2
IPR006408	Calcium-translocating P-type ATPase, PMCA-type	2
IPR013784	Carbohydrate-binding-like fold	2
IPR006045	Cupin 1	2
IPR013032	EGF-like region, conserved site	2
IPR005581	Fructosamine kinase	2
IPR001079	Galectin, galactose-binding lectin	2
IPR001547	Glycoside hydrolase, family 5	2
IPR004276	Glycosyl transferase, family 28	2
IPR007065	HPP	2
IPR016477	Ketosamine-3-kinase	2
IPR006598	Lipopolysaccharide-modifying protein	2
IPR000033	Low-density lipoprotein receptor, YWTD repeat	2
IPR011059	Metal-dependent hydrolase, composite	2
IPR002067	Mitochondrial carrier protein	2
IPR014778	Myb, DNA-binding	2
IPR002052	N-6 adenine-specific DNA methylase, conserved site	2
IPR007111	NACHT nucleoside triphosphatase	2
IPR001155	NADH:flavin oxidoreductase/NADH oxidase, N-terminal	2
IPR016215	Nitrilotriacetate monooxygenase component A/pristinamycin IIA synthase subunit A	2
IPR002641	Patatin	2
IPR011050	Pectin lyase fold/virulence factor	2
IPR001969	Peptidase aspartic, active site	2
IPR006025	Peptidase M, neutral zinc metallopeptidases, zinc-binding site	2
IPR017141	Peptidase M20, carboxypeptidase S	2
IPR001375	Peptidase S9, prolyl oligopeptidase active site region	2
IPR008775	Phytanoyl-CoA dioxygenase	2
IPR010619	Protein of unknown function DUF1212	2
IPR013891	Protein of unknown function DUF1766	2
IPR002129	Pyridoxal phosphate-dependent decarboxylase	2
IPR006186	Serine/threonine-specific protein phosphatase and bis(5-nucleosyl)-tetraphosphatase	2
IPR001958	Tetracycline resistance protein, TetA	2
IPR004648	Tetrapeptide transporter, OPT1/isp4	2
IPR013026	Tetratricopeptide region	2
IPR002818	ThiJ/PfpI	2
IPR001245	Tyrosine protein kinase	2
IPR006043	Xanthine/uracil/vitamin C permease	2
IPR012307	Xylose isomerase-type TIM barrel	2
IPR001189	Manganese and iron superoxide dismutase	1
IPR000941	Enolase	1
IPR001766	Fork head transcription factor	1
IPR000254	Cellulose-binding region, fungal	1
IPR002155	Thiolase	1
IPR000818	TEA/ATTS	1
IPR001202	WW/Rsp5/WWP	1
IPR000890	Acetate and butyrate kinase	1
IPR005128	Alpha-acetolactate decarboxylase	1
IPR002226	Catalase	1
IPR005593	D-xylulose 5-phosphate/D-fructose 6-phosphate phosphoketolase	1
IPR001356	Homeobox	1
IPR006395	Methylaspartate ammonia-lyase	1
IPR006035	Ureohydrolase	1
IPR010280	(Uracil-5)-methyltransferase	1
IPR001544	Aminotransferase, class IV	1
IPR000577	Carbohydrate kinase, FGGY	1
IPR001650	DNA/RNA helicase, C-terminal	1
IPR000253	Forkhead-associated	1
IPR001382	Glycoside hydrolase, family 47	1
IPR000791	GPR1/FUN34/yaaH	1
IPR003726	Homocysteine S-methyltransferase	1
IPR000086	NUDIX hydrolase, core	1
IPR008914	Phosphatidylethanolamine-binding protein PEBP	1
IPR001736	Phospholipase D/Transphosphatidylase	1
IPR001849	Pleckstrin-like	1
IPR002838	Protein of unknown function DUF124	1
IPR001763	Rhodanese-like	1
IPR002645	Sulphate transporter/antisigma-factor antagonist STAS	1
IPR011603	2-oxoglutarate dehydrogenase, E1 component	1
IPR004372	Acetate kinase	1
IPR002108	Actin-binding, cofilin/tropomyosin type	1
IPR001261	ArgE/DapE/ACY1/CPG2/YscS, conserved site	1
IPR001920	Asp/Glu racemase	1
IPR001048	Aspartate/glutamate/uridylate kinase	1
IPR000089	Biotin/lipoyl attachment	1
IPR002830	Carboxylyase-related	1
IPR011614	Catalase, N-terminal	1
IPR001078	Catalytic domain of components of various dehydrogenase complexes	1
IPR006600	Centromere protein B, helix-turn-helix	1
IPR001303	Class II aldolase/adducin, N-terminal	1
IPR011058	Cyanovirin-N	1
IPR000277	Cys/Met metabolism, pyridoxal phosphate-dependent enzyme	1
IPR002792	Deoxyribonuclease/rho motif-related TRAM	1
IPR006219	DHAP synthase, class 1	1
IPR002054	DNA-directed DNA polymerase, family X	1
IPR006314	Dyp-type peroxidase	1
IPR009799	Ethyl tert-butyl ether degradation EthD	1
IPR008254	Flavodoxin/nitric oxide synthase	1
IPR015377	Fumarylacetoacetase, N-terminal	1
IPR001338	Fungal hydrophobin	1
IPR008146	Glutamine synthetase, catalytic region	1
IPR005197	Glycoside hydrolase, family 71	1
IPR002637	Ham1-like protein	1
IPR002068	Heat shock protein Hsp20	1
IPR005708	Homogentisate 1,2-dioxygenase	1
IPR001250	Mannose-6-phosphate isomerase, type I	1
IPR003448	Molybdopterin biosynthesis MoaE	1
IPR007757	MT-A70	1
IPR001447	N-acetyltransferase	1
IPR003718	OsmC-like protein	1
IPR000572	Oxidoreductase, molybdopterin binding	1
IPR011658	PA14	1
IPR001461	Peptidase A1	1
IPR002482	Peptidoglycan-binding LysM	1
IPR007728	Pre-SET zinc-binding region	1
IPR006461	Protein of unknown function Cys-rich	1
IPR002737	Protein of unknown function DUF52	1
IPR001926	Pyridoxal phosphate-dependent enzyme, beta subunit	1
IPR001425	Rhodopsin, bacterial	1
IPR004235	Scytalone dehydratase	1
IPR001660	Sterile alpha motif SAM	1
IPR001902	Sulphate anion transporter	1
IPR000878	Tetrapyrrole methylase	1
IPR004601	UV-endonuclease UvdE	1
IPR012946	X8	1
IPR007872	Zinc finger, DPH-type	1
IPR001841	Zinc finger, RING-type	1
IPR004136	2-nitropropane dioxygenase, NPD	1
IPR003016	2-oxo acid dehydrogenase, lipoyl-binding site	1
IPR006108	3-hydroxyacyl-CoA dehydrogenase, C-terminal	1
IPR006176	3-hydroxyacyl-CoA dehydrogenase, NAD binding	1
IPR017568	3-oxoacyl-[acyl-carrier-protein] synthase 2	1
IPR001986	3-phosphoshikimate 1-carboxyvinyltransferase, core	1
IPR008927	6-phosphogluconate dehydrogenase, C-terminal-like	1
IPR013525	ABC-2 type transporter	1
IPR010451	Acetoacetate decarboxylase	1
IPR001589	Actinin-type, actin-binding, conserved site	1
IPR013107	Acyl-CoA dehydrogenase, type 2, C-terminal	1
IPR009075	Acyl-CoA dehydrogenase/oxidase C-terminal	1
IPR009100	Acyl-CoA dehydrogenase/oxidase, middle and N-terminal	1
IPR002656	Acyltransferase 3	1
IPR008183	Aldose 1-epimerase	1
IPR003089	Alpha/beta hydrolase	1
IPR015340	Alpha-amylase, domain of unknown function DUF1966, C-terminal	1
IPR013777	Alpha-amylase, fungi	1
IPR011395	Alpha-glucuronidase	1
IPR012133	Alpha-hydroxy acid dehydrogenase, FMN-dependent	1
IPR006680	Amidohydrolase 1	1
IPR013108	Amidohydrolase 3	1
IPR004762	Amino acid permease, fungi	1
IPR001412	Aminoacyl-tRNA synthetase, class I, conserved site	1
IPR002575	Aminoglycoside phosphotransferase	1
IPR001917	Aminotransferase, class-II, pyridoxal-phosphate binding site	1
IPR005924	Arginase	1
IPR016024	Armadillo-type fold	1
IPR004081	Arylamine N-acetyltransferase	1
IPR015942	Asp/Glu/hydantoin racemase	1
IPR004380	Aspartate racemase	1
IPR000796	Aspartate/other aminotransferase	1
IPR011704	ATPase associated with various cellular activities, AAA-5	1
IPR000568	ATPase, F0 complex, subunit A	1
IPR006069	ATPase, P-type cation exchange, alpha subunit	1
IPR005811	ATP-citrate lyase/succinyl-CoA ligase	1
IPR016059	ATP-dependent DNA ligase, conserved site	1
IPR013650	ATP-grasp fold, succinyl-CoA synthetase-type	1
IPR011700	Basic leucine zipper	1
IPR001466	Beta-lactamase	1
IPR012338	Beta-lactamase-type transpeptidase fold	1
IPR002860	BNR repeat	1
IPR005786	Branched-chain amino acid aminotransferase II	1
IPR013069	BTB/POZ	1
IPR011333	BTB/POZ fold	1
IPR011616	bZIP transcription factor, bZIP-1	1
IPR004695	C4-dicarboxylate transporter/malic acid transport protein	1
IPR004713	Calcium/proton exchanger	1
IPR004798	Calcium/proton exchanger superfamily	1
IPR002048	Calcium-binding EF-hand	1
IPR005479	Carbamoyl phosphate synthetase, large subunit, ATP-binding	1
IPR006001	Carbohydrate kinase, thermoresistant glucokinase	1
IPR008960	Carbohydrate-binding family 9/cellobiose dehydrogenase, cytochrome	1
IPR002018	Carboxylesterase, type B	1
IPR010582	Catalase-related	1
IPR007535	Catechol dioxygenase, N-terminal	1
IPR003445	Cation transporter	1
IPR000641	CbxX/CfqX	1
IPR010929	CDR ABC transporter	1
IPR004829	Cell surface antigen	1
IPR015175	Centromere protein B, DNA-binding region sub-type	1
IPR017283	Chaperone, HchA	1
IPR017785	Choline-sulphatase	1
IPR006187	Claudin	1
IPR008160	Collagen triple helix repeat	1
IPR008276	Concentrative nucleoside transporter	1
IPR001753	Crotonase, core	1
IPR000778	Cytochrome b-245, heavy chain	1
IPR002403	Cytochrome P450, E-class, group IV	1
IPR006218	DAHP synthetase I/KDSA	1
IPR006181	D-amino acid oxidase, conserved site	1
IPR014001	DEAD-like helicase, N-terminal	1
IPR001017	Dehydrogenase, E1 component	1
IPR005931	Delta-1-pyrroline-5-carboxylate dehydrogenase 1	1
IPR011343	Deoxyribose-phosphate aldolase	1
IPR002915	Deoxyribose-phosphate aldolase/phospho-2-dehydro-3-deoxyheptonate aldolase	1
IPR011778	D-hydantoinase	1
IPR001206	Diacylglycerol kinase, catalytic region	1
IPR006255	Dihydrolipoamide succinyltransferase	1
IPR005847	Dihydroorotase region	1
IPR011008	Dimeric alpha-beta barrel	1
IPR011084	DNA repair metallo-beta-lactamase	1
IPR002008	DNA-directed DNA polymerase, family X, beta-like	1
IPR010996	DNA-directed DNA polymerase, family X, beta-like, N-terminal	1
IPR002952	Eggshell protein	1
IPR004035	Endonuclease III, iron-sulphur binding, conserved site-1	1
IPR007815	Erythromycin esterase	1
IPR008335	Eukaryotic molybdopterin oxidoreductase	1
IPR006055	Exonuclease	1
IPR013520	Exonuclease, RNase T and DNA polymerase III	1
IPR003097	FAD-binding, type 1	1
IPR001094	Flavodoxin-like	1
IPR001709	Flavoprotein pyridine nucleotide cytochrome reductase	1
IPR009002	FMN-binding split barrel, related	1
IPR000262	FMN-dependent alpha-hydroxy acid dehydrogenase	1
IPR005959	Fumarylacetoacetase	1
IPR009939	Fungal chitosanase	1
IPR011043	Galactose oxidase/kelch, beta-propeller	1
IPR008630	Galactosyl transferase	1
IPR008147	Glutamine synthetase, beta-Grasp	1
IPR002109	Glutaredoxin	1
IPR014025	Glutaredoxin subgroup	1
IPR011899	Glutaredoxin, eukaryotic and viruses	1
IPR004046	Glutathione S-transferase, C-terminal	1
IPR004045	Glutathione S-transferase, N-terminal	1
IPR006913	Glutathione-dependent formaldehyde-activating, GFA	1
IPR005999	Glycerol kinase	1
IPR004886	Glycolipid anchored surface protein GAS1	1
IPR005154	Glycoside hydrolase family 67	1
IPR000757	Glycoside hydrolase, family 16	1
IPR015821	Glycoside hydrolase, family 18, N-terminal	1
IPR000743	Glycoside hydrolase, family 28	1
IPR006710	Glycoside hydrolase, family 43	1
IPR011013	Glycoside hydrolase-type carbohydrate-binding	1
IPR011100	Glycosyl hydrolase 67 middle	1
IPR011099	Glycosyl hydrolase 67, C-terminal	1
IPR011588	Glyoxalase/extradiol ring-cleavage dioxygenase	1
IPR002076	GNS1/SUR4 membrane protein	1
IPR002012	Gonadotropin-releasing hormone	1
IPR002167	Graves disease carrier protein	1
IPR000026	Guanine-specific ribonuclease N1 and T1	1
IPR000695	H+ transporting ATPase, proton pump	1
IPR006384	HAD-superfamily hydrolase, subfamily IB, hypothetical 1	1
IPR002016	Haem peroxidase, plant/fungal/bacterial	1
IPR014021	Helicase, superfamily 1 and 2, ATP-binding	1
IPR000005	Helix-turn-helix, AraC type	1
IPR008220	Homoserine acetyltransferase	1
IPR008978	HSP20-like chaperone	1
IPR014756	Immunoglobulin E-set	1
IPR003006	Immunoglobulin/major histocompatibility complex, conserved site	1
IPR000649	Initiation factor 2B related	1
IPR001664	Intermediate filament protein	1
IPR015889	Intradiol ring-cleavage dioxygenase, core	1
IPR000627	Intradiol ring-cleavage dioxygenase, C-terminal	1
IPR000048	IQ calmodulin-binding region	1
IPR007269	Isoprenylcysteine carboxyl methyltransferase	1
IPR006652	Kelch repeat type 1	1
IPR002151	Kinesin light chain	1
IPR002168	Lipase, GDXG, active site	1
IPR016048	Luciferase-like monooxygenase	1
IPR001354	Mandelate racemase/muconate lactonizing enzyme	1
IPR013342	Mandelate racemase/muconate lactonizing enzyme, C-terminal	1
IPR013341	Mandelate racemase/muconate lactonizing enzyme, N-terminal	1
IPR016305	Mannose-6-phosphate isomerase	1
IPR003527	MAP kinase, conserved site	1
IPR011014	Mechanosensitive ion channel MscS, transmembrane-2	1
IPR004843	Metallophosphoesterase	1
IPR010061	Methylmalonate-semialdehyde dehydrogenase	1
IPR012099	Midasin	1
IPR003397	Mitochondrial import inner membrane translocase, subunit Tim17/22	1
IPR002938	Monooxygenase, FAD-binding	1
IPR005066	Moybdenum cofactor oxidoreductase, dimerisation	1
IPR002355	Multicopper oxidase, copper-binding site	1
IPR003014	N/apple PAN	1
IPR002668	Na+ dependent nucleoside transporter	1
IPR011657	Na+ dependent nucleoside transporter, C-terminal	1
IPR007888	NDT80/PhoG like DNA-binding	1
IPR005306	Nepovirus coat protein, N-terminal	1
IPR011040	Neuraminidase	1
IPR016027	Nucleic acid-binding, OB-fold-like	1
IPR011642	Nucleoside recognition	1
IPR015797	NUDIX	1
IPR000183	Orn/DAP/Arg decarboxylase 2	1
IPR001433	Oxidoreductase FAD/NAD(P)-binding	1
IPR000683	Oxidoreductase, N-terminal	1
IPR008967	p53-like transcription factor, DNA-binding	1
IPR001427	Pancreatic ribonuclease	1
IPR009007	Peptidase aspartic, catalytic	1
IPR010168	Peptidase M20D, amidohydrolase	1
IPR017144	Peptidase M20D, amidohydrolase, predicted	1
IPR001567	Peptidase M3A and M3B, thimet/oligopeptidase F	1
IPR001984	Peptidase S16, Lon protease	1
IPR000223	Peptidase S26A, signal peptidase I	1
IPR008758	Peptidase S28	1
IPR013595	Peptidase S33, tripeptidyl-peptidase C-terminal	1
IPR015366	Peptidase S53, propeptide	1
IPR007466	Peptidyl-arginine deiminase, Porphyromonas-type	1
IPR015983	Phenolic acid decarboxylase	1
IPR003817	Phosphatidylserine decarboxylase-related	1
IPR013078	Phosphoglycerate mutase	1
IPR016090	Phospholipase A2	1
IPR008947	Phospholipase C/P1 nuclease, core	1
IPR000836	Phosphoribosyltransferase	1
IPR002165	Plexin	1
IPR012337	Polynucleotidyl transferase, Ribonuclease H fold	1
IPR003616	Post-SET zinc-binding region	1
IPR006414	Potassium/sodium efflux P-type ATPase, fungal-type	1
IPR002872	Proline dehydrogenase	1
IPR010520	Protein of unknown function DUF1100, hydrolase-like	1
IPR010678	Protein of unknown function DUF1253	1
IPR010699	Protein of unknown function DUF1275	1
IPR012469	Protein of unknown function DUF1688	1
IPR015075	Protein of unknown function DUF1857	1
IPR005645	Protein of unknown function DUF341	1
IPR007272	Protein of unknown function DUF395, YeeE/YedE	1
IPR010291	Protein of unknown function DUF895, eukaryotic	1
IPR008165	Protein of unknown function GLTT	1
IPR007344	Protein of unknown function UPF0157	1
IPR009020	Proteinase inhibitor, propeptide	1
IPR007817	Pyoverdine biosynthesis	1
IPR011044	Quinoprotein amine dehydrogenase, beta chain-like	1
IPR006118	Recombinase, conserved site	1
IPR016137	Regulator of G protein signalling superfamily	1
IPR016191	Ribonuclease/ribotoxin	1
IPR000911	Ribosomal protein L11	1
IPR009027	Ribosomal protein L9 N-terminal-like	1
IPR001865	Ribosomal protein S2	1
IPR002877	Ribosomal RNA methyltransferase RrmJ/FtsJ	1
IPR008816	Rickettsia 17 kDa surface antigen	1
IPR003154	S1/P1 nuclease	1
IPR005097	Saccharopine dehydrogenase	1
IPR014520	Scytalone dehydtase, sub-group	1
IPR000634	Serine/threonine dehydratase, pyridoxal-phosphate-binding site	1
IPR008271	Serine/threonine protein kinase, active site	1
IPR010770	SGT1	1
IPR000623	Shikimate kinase	1
IPR011053	Single hybrid motif	1
IPR006367	Siroheme synthase, N-terminal	1
IPR008984	SMAD/FHA domain	1
IPR000330	SNF2-related	1
IPR004837	Sodium/calcium exchanger membrane region	1
IPR006153	Sodium/hydrogen exchanger	1
IPR010993	Sterile alpha motif homology	1
IPR011510	Sterile alpha motif homology 2	1
IPR005809	Succinyl-CoA synthetase, beta subunit	1
IPR016102	Succinyl-CoA synthetase-like	1
IPR011547	Sulphate transporter	1
IPR011118	Tannase and feruloyl esterase	1
IPR008949	Terpenoid synthase	1
IPR008952	Tetraspanin	1
IPR001440	Tetratricopeptide TPR-1	1
IPR001031	Thioesterase	1
IPR006662	Thioredoxin-related	1
IPR004352	TM1410 hypothetical-related protein	1
IPR003480	Transferase	1
IPR005475	Transketolase, central region	1
IPR009014	Transketolase, C-terminal/Pyruvate-ferredoxin oxidoreductase, domain II	1
IPR012148	Tryptophan dimethylallyltransferase	1
IPR016031	Tryptophan RNA-binding attenuator protein-like	1
IPR010989	t-SNARE	1
IPR008266	Tyrosine protein kinase, active site	1
IPR002213	UDP-glucuronosyl/UDP-glucosyltransferase	1
IPR014622	Uncharacterised conserved protein, erythromycin esterase region	1
IPR003043	Uroporphiryn-III C-methyltransferase, conserved site	1
IPR012066	Uroporphyrin-III C-methyltransferase, yeast	1
IPR002035	von Willebrand factor, type A	1
IPR011046	WD40 repeat-like	1
IPR011659	WD40-like Beta Propeller	1
IPR006056	YjgF-like protein	1

## Sheet: IPR
#proteinId	iprId	iprDesc	domainDb	domainId	domainDesc	numHits	domainStarts	domainEnds	score	test_id	gene_id	gene	locus	sample_1	sample_2	status	value_1	value_2	log2(fold_change)	absolute fold change	test_stat	p_value	q_value	significant
393221	IPR010280	(Uracil-5)-methyltransferase	HMMPfam	PF05958	tRNA_U5-meth_tr	1	147,	523,	0.0007	gene_6029	gene_6029	jgi.p|Penex1|393221	scaffold_3:3085778-3087374	Liquid	Solid	OK	20.1446	71.4828	1.8272	3.54848	1.6826	0.0016	0.0249153	yes
393221	IPR010280	(Uracil-5)-methyltransferase	ScanRegExp	PS01230	TRMA_1	1	447,	478,	8e-05	gene_6029	gene_6029	jgi.p|Penex1|393221	scaffold_3:3085778-3087374	Liquid	Solid	OK	20.1446	71.4828	1.8272	3.54848	1.6826	0.0016	0.0249153	yes
393221	IPR010280	(Uracil-5)-methyltransferase	ScanRegExp	PS01231	TRMA_2	1	505,	515,	8e-05	gene_6029	gene_6029	jgi.p|Penex1|393221	scaffold_3:3085778-3087374	Liquid	Solid	OK	20.1446	71.4828	1.8272	3.54848	1.6826	0.0016	0.0249153	yes
373109	IPR004136	2-nitropropane dioxygenase, NPD	HMMPfam	PF03060	NPD	1	115,	224,	7.4e-28	gene_3710	gene_3710	jgi.p|Penex1|373109	scaffold_2:2309998-2311329	Liquid	Solid	OK	180.774	34.8451	-2.37516	5.18793	-2.26748	0.00025	0.00648219	yes
411009	IPR005123	2OG-Fe(II) oxygenase	HMMPfam	PF03171	2OG-FeII_Oxy	1	179,	282,	3.1e-31	gene_10751	gene_10751	jgi.p|Penex1|411009	scaffold_6:808980-810307	Liquid	Solid	OK	1.70329	12.8363	2.91384	7.53621	2.17402	0.00055	0.0113924	yes
393603	IPR005123	2OG-Fe(II) oxygenase	HMMPfam	PF03171	2OG-FeII_Oxy	1	178,	282,	2.2e-33	gene_6723	gene_6723	jgi.p|Penex1|393603	scaffold_3:4965788-4969665	Liquid	Solid	OK	8.43624	1.52165	-2.47097	5.54416	-1.74594	0.0033	0.0424797	yes
332126	IPR005123	2OG-Fe(II) oxygenase	HMMPfam	PF03171	2OG-FeII_Oxy	1	195,	303,	1.4e-18	gene_8058	gene_8058	jgi.p|Penex1|332126	scaffold_4:3152960-3154199	Liquid	Solid	OK	26.5382	2.70955	-3.29195	9.79435	-2.05552	0.00205	0.0300373	yes
403012	IPR003016	2-oxo acid dehydrogenase, lipoyl-binding site	ScanRegExp	PS00189	LIPOYL	1	87,	116,	8e-05	gene_8509	gene_8509	jgi.p|Penex1|403012	scaffold_4:4284282-4286056	Liquid	Solid	OK	14.8878	3.19231	-2.22146	4.66365	-1.76064	0.00275	0.0371063	yes
442801	IPR011603	2-oxoglutarate dehydrogenase, E1 component	HMMPIR	PIRSF000157	2-oxoglutarate dehydrogenase, E1 component	1	5,	988,	0	gene_8508	gene_8508	jgi.p|Penex1|442801	scaffold_4:4280663-4283787	Liquid	Solid	OK	6.61695	1.28074	-2.36919	5.16651	-1.87243	0.0014	0.0224411	yes
442801	IPR011603	2-oxoglutarate dehydrogenase, E1 component	HMMTigr	TIGR00239	2oxo_dh_E1: oxoglutarate dehydrogenase (su	1	19,	985,	0	gene_8508	gene_8508	jgi.p|Penex1|442801	scaffold_4:4280663-4283787	Liquid	Solid	OK	6.61695	1.28074	-2.36919	5.16651	-1.87243	0.0014	0.0224411	yes
442288	IPR006108	3-hydroxyacyl-CoA dehydrogenase, C-terminal	HMMPfam	PF00725	3HCDH	1	219,	312,	3.2e-07	gene_7862	gene_7862	jgi.p|Penex1|442288	scaffold_4:2623864-2625856	Liquid	Solid	OK	37.0292	8.37586	-2.14435	4.42093	-1.86255	0.00125	0.0206118	yes
442288	IPR006176	3-hydroxyacyl-CoA dehydrogenase, NAD binding	HMMPfam	PF02737	3HCDH_N	1	8,	217,	2.3e-28	gene_7862	gene_7862	jgi.p|Penex1|442288	scaffold_4:2623864-2625856	Liquid	Solid	OK	37.0292	8.37586	-2.14435	4.42093	-1.86255	0.00125	0.0206118	yes
375975	IPR017568	3-oxoacyl-[acyl-carrier-protein] synthase 2	HMMTigr	TIGR03150	fabF: 3-oxoacyl-[acyl-carrier-protein] synth	1	2,	424,	6.4e-214	gene_7794	gene_7794	jgi.p|Penex1|375975	scaffold_4:2412009-2414131	Liquid	Solid	OK	36.5382	133.829	1.87291	3.66271	1.81363	0.0031	0.0403814	yes
445356	IPR001986	3-phosphoshikimate 1-carboxyvinyltransferase, core	ScanRegExp	PS00104	EPSP_SYNTHASE_1	1	214,	228,	NA	gene_11701	gene_11701	jgi.p|Penex1|445356	scaffold_6:3377938-3379633	Liquid	Solid	OK	1.18471	19.2163	4.01973	16.2203	2.59163	0.001	0.0176065	yes
394111	IPR005956	4-hydroxyphenylpyruvate dioxygenase	HMMPIR	PIRSF009283	4-hydroxyphenylpyruvate dioxygenase	1	10,	408,	5e-192	gene_7607	gene_7607	jgi.p|Penex1|394111	scaffold_4:1934266-1935626	Liquid	Solid	OK	8.00854	92.6251	3.53179	11.5658	2.7626	5e-05	0.00183771	yes
394111	IPR005956	4-hydroxyphenylpyruvate dioxygenase	HMMTigr	TIGR01263	4HPPD: 4-hydroxyphenylpyruvate dioxygenase	1	19,	407,	3e-166	gene_7607	gene_7607	jgi.p|Penex1|394111	scaffold_4:1934266-1935626	Liquid	Solid	OK	8.00854	92.6251	3.53179	11.5658	2.7626	5e-05	0.00183771	yes
442551	IPR005956	4-hydroxyphenylpyruvate dioxygenase	HMMPIR	PIRSF009283	4-hydroxyphenylpyruvate dioxygenase	1	14,	403,	5.7e-192	gene_8188	gene_8188	jgi.p|Penex1|442551	scaffold_4:3452898-3454436	Liquid	Solid	OK	314.776	22.027	-3.83698	14.2905	-2.41287	0.00045	0.00978526	yes
442551	IPR005956	4-hydroxyphenylpyruvate dioxygenase	HMMTigr	TIGR01263	4HPPD: 4-hydroxyphenylpyruvate dioxygenase	1	24,	402,	1.5e-208	gene_8188	gene_8188	jgi.p|Penex1|442551	scaffold_4:3452898-3454436	Liquid	Solid	OK	314.776	22.027	-3.83698	14.2905	-2.41287	0.00045	0.00978526	yes
442288	IPR008927	6-phosphogluconate dehydrogenase, C-terminal-like	superfamily	SSF48179	6-phosphogluconate dehydrogenase C-terminal domain-like	1	219,	317,	7.5e-17	gene_7862	gene_7862	jgi.p|Penex1|442288	scaffold_4:2623864-2625856	Liquid	Solid	OK	37.0292	8.37586	-2.14435	4.42093	-1.86255	0.00125	0.0206118	yes
438517	IPR003959	AAA ATPase, core	HMMPfam	PF00004	AAA	2	356,611,	427,698,	6.5e-08,5.5e-09	gene_3233	gene_3233	jgi.p|Penex1|438517	scaffold_2:1087632-1091543	Liquid	Solid	OK	0.180675	1.47792	3.03211	8.18005	2.11062	0.00095	0.0170003	yes
373874	IPR003959	AAA ATPase, core	HMMPfam	PF00004	AAA	1	688,	869,	7.2e-20	gene_4852	gene_4852	jgi.p|Penex1|373874	scaffold_3:104004-107423	Liquid	Solid	OK	31.4641	4.89096	-2.68552	6.43313	-2.34072	0.00065	0.013067	yes
376579	IPR003959	AAA ATPase, core	HMMPfam	PF00004	AAA	1	707,	838,	7.6e-19	gene_8637	gene_8637	jgi.p|Penex1|376579	scaffold_4:4589182-4592677	Liquid	Solid	OK	13.1773	1.7023	-2.9525	7.74089	-2.01463	0.003	0.039503	yes
421713	IPR003593	AAA+ ATPase, core	HMMSmart	SM00382	no description	2	419,1068,	623,1261,	1e-14,2.5e-15	gene_10722	gene_10722	jgi.p|Penex1|421713	scaffold_6:712737-717121	Liquid	Solid	OK	8.18192	40.4529	2.30573	4.94418	1.94486	0.00035	0.00828764	yes
411607	IPR003593	AAA+ ATPase, core	HMMSmart	SM00382	no description	2	518,1096,	696,1286,	6.3e-09,1.8e-11	gene_12066	gene_12066	jgi.p|Penex1|411607	scaffold_7:570893-575798	Liquid	Solid	OK	16.9183	4.20583	-2.00812	4.02258	-1.90733	0.00085	0.0156733	yes
371449	IPR003593	AAA+ ATPase, core	HMMSmart	SM00382	no description	2	634,1234,	812,1416,	2.7e-14,7.3e-15	gene_1533	gene_1533	jgi.p|Penex1|371449	scaffold_1:3858387-3863634	Liquid	Solid	OK	20.9585	2.44993	-3.09673	8.55478	-2.63786	0.00015	0.00434324	yes
325716	IPR003593	AAA+ ATPase, core	HMMSmart	SM00382	no description	2	397,1091,	602,1289,	3.5e-17,1e-16	gene_1649	gene_1649	jgi.p|Penex1|325716	scaffold_1:4155606-4159926	Liquid	Solid	OK	1.32462	6.9651	2.39456	5.25817	1.91767	0.0029	0.0383714	yes
372183	IPR003593	AAA+ ATPase, core	HMMSmart	SM00382	no description	2	180,876,	390,1067,	0.36,6.6e-14	gene_2440	gene_2440	jgi.p|Penex1|372183	scaffold_1:6129374-6134427	Liquid	Solid	OK	57.6507	10.3783	-2.47377	5.55493	-2.33016	0.0001	0.00315491	yes
372653	IPR003593	AAA+ ATPase, core	HMMSmart	SM00382	no description	2	634,1227,	821,1409,	0.00014,5e-08	gene_3098	gene_3098	jgi.p|Penex1|372653	scaffold_2:739751-745387	Liquid	Solid	OK	33.7099	3.97537	-3.08401	8.47968	-2.62011	0.00025	0.00648219	yes
438517	IPR003593	AAA+ ATPase, core	HMMSmart	SM00382	no description	3	73,353,608,	205,493,745,	4.3e-07,0.00071,0.047	gene_3233	gene_3233	jgi.p|Penex1|438517	scaffold_2:1087632-1091543	Liquid	Solid	OK	0.180675	1.47792	3.03211	8.18005	2.11062	0.00095	0.0170003	yes
370600	IPR003593	AAA+ ATPase, core	HMMSmart	SM00382	no description	2	613,1231,	795,1431,	2.7e-12,2.7e-14	gene_352	gene_352	jgi.p|Penex1|370600	scaffold_1:971360-976418	Liquid	Solid	OK	14.601	0.973347	-3.90697	15.0008	-3.31791	5e-05	0.00183771	yes
194844	IPR003593	AAA+ ATPase, core	HMMSmart	SM00382	no description	2	657,1273,	835,1457,	9.8e-13,2.3e-11	gene_4025	gene_4025	jgi.p|Penex1|194844	scaffold_2:3182294-3188035	Liquid	Solid	OK	43.0084	3.82328	-3.49174	11.2491	-2.29517	0.00075	0.0143632	yes
373763	IPR003593	AAA+ ATPase, core	HMMSmart	SM00382	no description	6	294,630,1065,1355,1733,2043,	443,892,1210,1565,1884,2281,	0.89,4e-05,0.14,5.3e-08,0.00027,0.19	gene_4693	gene_4693	jgi.p|Penex1|373763	scaffold_2:5050118-5065043	Liquid	Solid	OK	2.77273	8.84871	1.67416	3.19133	1.69988	0.00265	0.0362045	yes
373874	IPR003593	AAA+ ATPase, core	HMMSmart	SM00382	no description	1	685,	810,	2.4e-11	gene_4852	gene_4852	jgi.p|Penex1|373874	scaffold_3:104004-107423	Liquid	Solid	OK	31.4641	4.89096	-2.68552	6.43313	-2.34072	0.00065	0.013067	yes
408919	IPR003593	AAA+ ATPase, core	HMMSmart	SM00382	no description	2	634,1246,	812,1428,	8.8e-15,6.8e-15	gene_6212	gene_6212	jgi.p|Penex1|408919	scaffold_3:3597715-3603469	Liquid	Solid	OK	28.0044	4.18922	-2.7409	6.68487	-2.63748	5e-05	0.00183771	yes
348092	IPR003593	AAA+ ATPase, core	HMMSmart	SM00382	no description	2	565,1159,	742,1346,	4.4e-07,1.6e-14	gene_6859	gene_6859	jgi.p|Penex1|348092	scaffold_4:3364-7922	Liquid	Solid	OK	2.13011	34.7915	4.02974	16.3333	2.87746	5e-05	0.00183771	yes
410048	IPR003593	AAA+ ATPase, core	HMMSmart	SM00382	no description	1	655,	841,	9.3e-14	gene_8536	gene_8536	jgi.p|Penex1|410048	scaffold_4:4360475-4363428	Liquid	Solid	OK	6.03055	0.603833	-3.32007	9.98713	-2.43328	0.0002	0.00540396	yes
376579	IPR003593	AAA+ ATPase, core	HMMSmart	SM00382	no description	1	704,	831,	7.2e-11	gene_8637	gene_8637	jgi.p|Penex1|376579	scaffold_4:4589182-4592677	Liquid	Solid	OK	13.1773	1.7023	-2.9525	7.74089	-2.01463	0.003	0.039503	yes
351475	IPR003593	AAA+ ATPase, core	HMMSmart	SM00382	no description	2	643,1255,	828,1438,	5.4e-12,3.2e-14	gene_9595	gene_9595	jgi.p|Penex1|351475	scaffold_5:2174474-2179277	Liquid	Solid	OK	22.5485	1.93175	-3.54505	11.6726	-2.74679	5e-05	0.00183771	yes
410599	IPR003593	AAA+ ATPase, core	HMMSmart	SM00382	no description	2	321,1029,	548,1189,	2.9e-12,9.1e-16	gene_9871	gene_9871	jgi.p|Penex1|410599	scaffold_5:2890134-2894641	Liquid	Solid	OK	0.364485	10.9912	4.91434	30.1553	2.98002	0.0003	0.0073591	yes
443948	IPR003593	AAA+ ATPase, core	HMMSmart	SM00382	no description	2	653,1258,	831,1440,	2.6e-13,2.7e-13	gene_9933	gene_9933	jgi.p|Penex1|443948	scaffold_5:3105682-3111137	Liquid	Solid	OK	71.1647	2.01507	-5.14226	35.3162	-3.06128	5e-05	0.00183771	yes
421713	IPR001140	ABC transporter, transmembrane region	HMMPfam	PF00664	ABC_membrane	2	66,714,	351,992,	6.8e-38,1.7e-40	gene_10722	gene_10722	jgi.p|Penex1|421713	scaffold_6:712737-717121	Liquid	Solid	OK	8.18192	40.4529	2.30573	4.94418	1.94486	0.00035	0.00828764	yes
411607	IPR001140	ABC transporter, transmembrane region	HMMPfam	PF00664	ABC_membrane	2	260,833,	435,969,	0.00011,2.6e-09	gene_12066	gene_12066	jgi.p|Penex1|411607	scaffold_7:570893-575798	Liquid	Solid	OK	16.9183	4.20583	-2.00812	4.02258	-1.90733	0.00085	0.0156733	yes
371449	IPR001140	ABC transporter, transmembrane region	HMMPfam	PF00664	ABC_membrane	1	891,	1163,	3.4e-18	gene_1533	gene_1533	jgi.p|Penex1|371449	scaffold_1:3858387-3863634	Liquid	Solid	OK	20.9585	2.44993	-3.09673	8.55478	-2.63786	0.00015	0.00434324	yes
325716	IPR001140	ABC transporter, transmembrane region	HMMPfam	PF00664	ABC_membrane	2	40,744,	321,1021,	9.5e-30,6.1e-34	gene_1649	gene_1649	jgi.p|Penex1|325716	scaffold_1:4155606-4159926	Liquid	Solid	OK	1.32462	6.9651	2.39456	5.25817	1.91767	0.0029	0.0383714	yes
372653	IPR001140	ABC transporter, transmembrane region	HMMPfam	PF00664	ABC_membrane	2	272,881,	542,1155,	7.6e-10,2.5e-16	gene_3098	gene_3098	jgi.p|Penex1|372653	scaffold_2:739751-745387	Liquid	Solid	OK	33.7099	3.97537	-3.08401	8.47968	-2.62011	0.00025	0.00648219	yes
370600	IPR001140	ABC transporter, transmembrane region	HMMPfam	PF00664	ABC_membrane	1	880,	1154,	4.4e-20	gene_352	gene_352	jgi.p|Penex1|370600	scaffold_1:971360-976418	Liquid	Solid	OK	14.601	0.973347	-3.90697	15.0008	-3.31791	5e-05	0.00183771	yes
194844	IPR001140	ABC transporter, transmembrane region	HMMPfam	PF00664	ABC_membrane	1	919,	1198,	8.2e-17	gene_4025	gene_4025	jgi.p|Penex1|194844	scaffold_2:3182294-3188035	Liquid	Solid	OK	43.0084	3.82328	-3.49174	11.2491	-2.29517	0.00075	0.0143632	yes
408919	IPR001140	ABC transporter, transmembrane region	HMMPfam	PF00664	ABC_membrane	1	898,	1173,	2.3e-14	gene_6212	gene_6212	jgi.p|Penex1|408919	scaffold_3:3597715-3603469	Liquid	Solid	OK	28.0044	4.18922	-2.7409	6.68487	-2.63748	5e-05	0.00183771	yes
348092	IPR001140	ABC transporter, transmembrane region	HMMPfam	PF00664	ABC_membrane	1	810,	1091,	2.3e-08	gene_6859	gene_6859	jgi.p|Penex1|348092	scaffold_4:3364-7922	Liquid	Solid	OK	2.13011	34.7915	4.02974	16.3333	2.87746	5e-05	0.00183771	yes
410048	IPR001140	ABC transporter, transmembrane region	HMMPfam	PF00664	ABC_membrane	1	309,	584,	3.6e-26	gene_8536	gene_8536	jgi.p|Penex1|410048	scaffold_4:4360475-4363428	Liquid	Solid	OK	6.03055	0.603833	-3.32007	9.98713	-2.43328	0.0002	0.00540396	yes
351475	IPR001140	ABC transporter, transmembrane region	HMMPfam	PF00664	ABC_membrane	1	911,	1176,	1.9e-22	gene_9595	gene_9595	jgi.p|Penex1|351475	scaffold_5:2174474-2179277	Liquid	Solid	OK	22.5485	1.93175	-3.54505	11.6726	-2.74679	5e-05	0.00183771	yes
410599	IPR001140	ABC transporter, transmembrane region	HMMPfam	PF00664	ABC_membrane	1	655,	936,	9.1e-22	gene_9871	gene_9871	jgi.p|Penex1|410599	scaffold_5:2890134-2894641	Liquid	Solid	OK	0.364485	10.9912	4.91434	30.1553	2.98002	0.0003	0.0073591	yes
443948	IPR001140	ABC transporter, transmembrane region	HMMPfam	PF00664	ABC_membrane	1	911,	1184,	5.1e-14	gene_9933	gene_9933	jgi.p|Penex1|443948	scaffold_5:3105682-3111137	Liquid	Solid	OK	71.1647	2.01507	-5.14226	35.3162	-3.06128	5e-05	0.00183771	yes
421713	IPR011527	ABC transporter, transmembrane region, type 1	ProfileScan	PS50929	ABC_TM1F	2	67,717,	360,1004,	36.629,39.313	gene_10722	gene_10722	jgi.p|Penex1|421713	scaffold_6:712737-717121	Liquid	Solid	OK	8.18192	40.4529	2.30573	4.94418	1.94486	0.00035	0.00828764	yes
421713	IPR011527	ABC transporter, transmembrane region, type 1	superfamily	SSF90123	Multidrug resistance ABC transporter MsbA, N-terminal domain	2	38,667,	561,1027,	1.2e-49,3.4e-57	gene_10722	gene_10722	jgi.p|Penex1|421713	scaffold_6:712737-717121	Liquid	Solid	OK	8.18192	40.4529	2.30573	4.94418	1.94486	0.00035	0.00828764	yes
411607	IPR011527	ABC transporter, transmembrane region, type 1	ProfileScan	PS50929	ABC_TM1F	2	185,774,	447,999,	16.806,21.026	gene_12066	gene_12066	jgi.p|Penex1|411607	scaffold_7:570893-575798	Liquid	Solid	OK	16.9183	4.20583	-2.00812	4.02258	-1.90733	0.00085	0.0156733	yes
411607	IPR011527	ABC transporter, transmembrane region, type 1	superfamily	SSF90123	Multidrug resistance ABC transporter MsbA, N-terminal domain	2	144,745,	462,1049,	3.2e-18,1.7e-35	gene_12066	gene_12066	jgi.p|Penex1|411607	scaffold_7:570893-575798	Liquid	Solid	OK	16.9183	4.20583	-2.00812	4.02258	-1.90733	0.00085	0.0156733	yes
371449	IPR011527	ABC transporter, transmembrane region, type 1	ProfileScan	PS50929	ABC_TM1F	2	275,891,	552,1171,	18.105,26.057	gene_1533	gene_1533	jgi.p|Penex1|371449	scaffold_1:3858387-3863634	Liquid	Solid	OK	20.9585	2.44993	-3.09673	8.55478	-2.63786	0.00015	0.00434324	yes
371449	IPR011527	ABC transporter, transmembrane region, type 1	superfamily	SSF90123	Multidrug resistance ABC transporter MsbA, N-terminal domain	2	237,861,	597,1203,	4.9e-26,7.5e-46	gene_1533	gene_1533	jgi.p|Penex1|371449	scaffold_1:3858387-3863634	Liquid	Solid	OK	20.9585	2.44993	-3.09673	8.55478	-2.63786	0.00015	0.00434324	yes
325716	IPR011527	ABC transporter, transmembrane region, type 1	ProfileScan	PS50929	ABC_TM1F	2	41,745,	333,1030,	36.324,34.765	gene_1649	gene_1649	jgi.p|Penex1|325716	scaffold_1:4155606-4159926	Liquid	Solid	OK	1.32462	6.9651	2.39456	5.25817	1.91767	0.0029	0.0383714	yes
325716	IPR011527	ABC transporter, transmembrane region, type 1	superfamily	SSF90123	Multidrug resistance ABC transporter MsbA, N-terminal domain	2	14,714,	531,1047,	2.2e-53,1.6e-46	gene_1649	gene_1649	jgi.p|Penex1|325716	scaffold_1:4155606-4159926	Liquid	Solid	OK	1.32462	6.9651	2.39456	5.25817	1.91767	0.0029	0.0383714	yes
372653	IPR011527	ABC transporter, transmembrane region, type 1	ProfileScan	PS50929	ABC_TM1F	2	284,884,	554,1164,	22.054,27.182	gene_3098	gene_3098	jgi.p|Penex1|372653	scaffold_2:739751-745387	Liquid	Solid	OK	33.7099	3.97537	-3.08401	8.47968	-2.62011	0.00025	0.00648219	yes
372653	IPR011527	ABC transporter, transmembrane region, type 1	superfamily	SSF90123	Multidrug resistance ABC transporter MsbA, N-terminal domain	2	249,833,	576,1192,	1.8e-26,4.1e-40	gene_3098	gene_3098	jgi.p|Penex1|372653	scaffold_2:739751-745387	Liquid	Solid	OK	33.7099	3.97537	-3.08401	8.47968	-2.62011	0.00025	0.00648219	yes
370600	IPR011527	ABC transporter, transmembrane region, type 1	ProfileScan	PS50929	ABC_TM1F	2	276,885,	542,1152,	16.740,28.903	gene_352	gene_352	jgi.p|Penex1|370600	scaffold_1:971360-976418	Liquid	Solid	OK	14.601	0.973347	-3.90697	15.0008	-3.31791	5e-05	0.00183771	yes
370600	IPR011527	ABC transporter, transmembrane region, type 1	superfamily	SSF90123	Multidrug resistance ABC transporter MsbA, N-terminal domain	2	249,858,	576,1190,	2.8e-17,2.4e-44	gene_352	gene_352	jgi.p|Penex1|370600	scaffold_1:971360-976418	Liquid	Solid	OK	14.601	0.973347	-3.90697	15.0008	-3.31791	5e-05	0.00183771	yes
194844	IPR011527	ABC transporter, transmembrane region, type 1	ProfileScan	PS50929	ABC_TM1F	2	287,923,	564,1210,	21.986,28.671	gene_4025	gene_4025	jgi.p|Penex1|194844	scaffold_2:3182294-3188035	Liquid	Solid	OK	43.0084	3.82328	-3.49174	11.2491	-2.29517	0.00075	0.0143632	yes
194844	IPR011527	ABC transporter, transmembrane region, type 1	superfamily	SSF90123	Multidrug resistance ABC transporter MsbA, N-terminal domain	2	268,896,	612,1238,	1.5e-26,7e-48	gene_4025	gene_4025	jgi.p|Penex1|194844	scaffold_2:3182294-3188035	Liquid	Solid	OK	43.0084	3.82328	-3.49174	11.2491	-2.29517	0.00075	0.0143632	yes
408919	IPR011527	ABC transporter, transmembrane region, type 1	ProfileScan	PS50929	ABC_TM1F	2	283,906,	558,1182,	18.117,25.734	gene_6212	gene_6212	jgi.p|Penex1|408919	scaffold_3:3597715-3603469	Liquid	Solid	OK	28.0044	4.18922	-2.7409	6.68487	-2.63748	5e-05	0.00183771	yes
408919	IPR011527	ABC transporter, transmembrane region, type 1	superfamily	SSF90123	Multidrug resistance ABC transporter MsbA, N-terminal domain	2	252,867,	582,1208,	1.1e-22,1.8e-44	gene_6212	gene_6212	jgi.p|Penex1|408919	scaffold_3:3597715-3603469	Liquid	Solid	OK	28.0044	4.18922	-2.7409	6.68487	-2.63748	5e-05	0.00183771	yes
348092	IPR011527	ABC transporter, transmembrane region, type 1	ProfileScan	PS50929	ABC_TM1F	2	221,803,	497,1099,	17.350,21.959	gene_6859	gene_6859	jgi.p|Penex1|348092	scaffold_4:3364-7922	Liquid	Solid	OK	2.13011	34.7915	4.02974	16.3333	2.87746	5e-05	0.00183771	yes
348092	IPR011527	ABC transporter, transmembrane region, type 1	superfamily	SSF90123	Multidrug resistance ABC transporter MsbA, N-terminal domain	2	203,810,	506,1353,	4.9e-23,7.5e-34	gene_6859	gene_6859	jgi.p|Penex1|348092	scaffold_4:3364-7922	Liquid	Solid	OK	2.13011	34.7915	4.02974	16.3333	2.87746	5e-05	0.00183771	yes
410048	IPR011527	ABC transporter, transmembrane region, type 1	ProfileScan	PS50929	ABC_TM1F	1	310,	596,	32.619	gene_8536	gene_8536	jgi.p|Penex1|410048	scaffold_4:4360475-4363428	Liquid	Solid	OK	6.03055	0.603833	-3.32007	9.98713	-2.43328	0.0002	0.00540396	yes
410048	IPR011527	ABC transporter, transmembrane region, type 1	superfamily	SSF90123	Multidrug resistance ABC transporter MsbA, N-terminal domain	1	266,	618,	4.9e-53	gene_8536	gene_8536	jgi.p|Penex1|410048	scaffold_4:4360475-4363428	Liquid	Solid	OK	6.03055	0.603833	-3.32007	9.98713	-2.43328	0.0002	0.00540396	yes
351475	IPR011527	ABC transporter, transmembrane region, type 1	ProfileScan	PS50929	ABC_TM1F	2	286,922,	559,1184,	22.539,31.674	gene_9595	gene_9595	jgi.p|Penex1|351475	scaffold_5:2174474-2179277	Liquid	Solid	OK	22.5485	1.93175	-3.54505	11.6726	-2.74679	5e-05	0.00183771	yes
351475	IPR011527	ABC transporter, transmembrane region, type 1	superfamily	SSF90123	Multidrug resistance ABC transporter MsbA, N-terminal domain	2	260,891,	588,1205,	8.1e-26,2.6e-47	gene_9595	gene_9595	jgi.p|Penex1|351475	scaffold_5:2174474-2179277	Liquid	Solid	OK	22.5485	1.93175	-3.54505	11.6726	-2.74679	5e-05	0.00183771	yes
410599	IPR011527	ABC transporter, transmembrane region, type 1	ProfileScan	PS50929	ABC_TM1F	1	657,	945,	33.668	gene_9871	gene_9871	jgi.p|Penex1|410599	scaffold_5:2890134-2894641	Liquid	Solid	OK	0.364485	10.9912	4.91434	30.1553	2.98002	0.0003	0.0073591	yes
410599	IPR011527	ABC transporter, transmembrane region, type 1	superfamily	SSF90123	Multidrug resistance ABC transporter MsbA, N-terminal domain	2	194,645,	492,958,	0.0003,7.3e-46	gene_9871	gene_9871	jgi.p|Penex1|410599	scaffold_5:2890134-2894641	Liquid	Solid	OK	0.364485	10.9912	4.91434	30.1553	2.98002	0.0003	0.0073591	yes
443948	IPR011527	ABC transporter, transmembrane region, type 1	ProfileScan	PS50929	ABC_TM1F	2	277,915,	557,1196,	20.529,28.789	gene_9933	gene_9933	jgi.p|Penex1|443948	scaffold_5:3105682-3111137	Liquid	Solid	OK	71.1647	2.01507	-5.14226	35.3162	-3.06128	5e-05	0.00183771	yes
443948	IPR011527	ABC transporter, transmembrane region, type 1	superfamily	SSF90123	Multidrug resistance ABC transporter MsbA, N-terminal domain	2	266,860,	572,1217,	2.2e-23,5.2e-49	gene_9933	gene_9933	jgi.p|Penex1|443948	scaffold_5:3105682-3111137	Liquid	Solid	OK	71.1647	2.01507	-5.14226	35.3162	-3.06128	5e-05	0.00183771	yes
421713	IPR003439	ABC transporter-like	BlastProDom	PD000006	Q9C163_RHIRA_Q9C163;	2	549,1185,	591,1227,	1e-11,2e-08	gene_10722	gene_10722	jgi.p|Penex1|421713	scaffold_6:712737-717121	Liquid	Solid	OK	8.18192	40.4529	2.30573	4.94418	1.94486	0.00035	0.00828764	yes
421713	IPR003439	ABC transporter-like	HMMPfam	PF00005	ABC_tran	2	420,1069,	622,1260,	2e-53,7.4e-58	gene_10722	gene_10722	jgi.p|Penex1|421713	scaffold_6:712737-717121	Liquid	Solid	OK	8.18192	40.4529	2.30573	4.94418	1.94486	0.00035	0.00828764	yes
421713	IPR003439	ABC transporter-like	ProfileScan	PS50893	ABC_TRANSPORTER_2	2	392,1042,	646,1290,	22.222,22.222	gene_10722	gene_10722	jgi.p|Penex1|421713	scaffold_6:712737-717121	Liquid	Solid	OK	8.18192	40.4529	2.30573	4.94418	1.94486	0.00035	0.00828764	yes
421713	IPR003439	ABC transporter-like	ScanRegExp	PS00211	ABC_TRANSPORTER_1	2	549,1185,	563,1199,	8e-5,8e-5	gene_10722	gene_10722	jgi.p|Penex1|421713	scaffold_6:712737-717121	Liquid	Solid	OK	8.18192	40.4529	2.30573	4.94418	1.94486	0.00035	0.00828764	yes
411607	IPR003439	ABC transporter-like	BlastProDom	PD000006	Q6C4N2_EEEEE_Q6C4N2;	2	616,1205,	656,1247,	2e-06,3e-08	gene_12066	gene_12066	jgi.p|Penex1|411607	scaffold_7:570893-575798	Liquid	Solid	OK	16.9183	4.20583	-2.00812	4.02258	-1.90733	0.00085	0.0156733	yes
411607	IPR003439	ABC transporter-like	HMMPfam	PF00005	ABC_tran	2	530,1097,	696,1278,	3.1e-20,9.9e-35	gene_12066	gene_12066	jgi.p|Penex1|411607	scaffold_7:570893-575798	Liquid	Solid	OK	16.9183	4.20583	-2.00812	4.02258	-1.90733	0.00085	0.0156733	yes
411607	IPR003439	ABC transporter-like	ProfileScan	PS50893	ABC_TRANSPORTER_2	2	492,1070,	720,1302,	17.074,16.907	gene_12066	gene_12066	jgi.p|Penex1|411607	scaffold_7:570893-575798	Liquid	Solid	OK	16.9183	4.20583	-2.00812	4.02258	-1.90733	0.00085	0.0156733	yes
411607	IPR003439	ABC transporter-like	ScanRegExp	PS00211	ABC_TRANSPORTER_1	2	617,1205,	631,1219,	NA,NA	gene_12066	gene_12066	jgi.p|Penex1|411607	scaffold_7:570893-575798	Liquid	Solid	OK	16.9183	4.20583	-2.00812	4.02258	-1.90733	0.00085	0.0156733	yes
371449	IPR003439	ABC transporter-like	BlastProDom	PD000006	Q6MK31_BDEBA_Q6MK31;	2	733,1342,	775,1384,	1e-06,2e-07	gene_1533	gene_1533	jgi.p|Penex1|371449	scaffold_1:3858387-3863634	Liquid	Solid	OK	20.9585	2.44993	-3.09673	8.55478	-2.63786	0.00015	0.00434324	yes
371449	IPR003439	ABC transporter-like	HMMPfam	PF00005	ABC_tran	2	635,1235,	811,1415,	4.8e-29,2.1e-42	gene_1533	gene_1533	jgi.p|Penex1|371449	scaffold_1:3858387-3863634	Liquid	Solid	OK	20.9585	2.44993	-3.09673	8.55478	-2.63786	0.00015	0.00434324	yes
371449	IPR003439	ABC transporter-like	ProfileScan	PS50893	ABC_TRANSPORTER_2	2	610,1208,	836,1439,	19.028,17.040	gene_1533	gene_1533	jgi.p|Penex1|371449	scaffold_1:3858387-3863634	Liquid	Solid	OK	20.9585	2.44993	-3.09673	8.55478	-2.63786	0.00015	0.00434324	yes
371449	IPR003439	ABC transporter-like	ScanRegExp	PS00211	ABC_TRANSPORTER_1	1	1342,	1356,	NA	gene_1533	gene_1533	jgi.p|Penex1|371449	scaffold_1:3858387-3863634	Liquid	Solid	OK	20.9585	2.44993	-3.09673	8.55478	-2.63786	0.00015	0.00434324	yes
325716	IPR003439	ABC transporter-like	BlastProDom	PD000006	Q9PVE7_HETFR_Q9PVE7;	2	512,1216,	554,1254,	2e-08,2e-06	gene_1649	gene_1649	jgi.p|Penex1|325716	scaffold_1:4155606-4159926	Liquid	Solid	OK	1.32462	6.9651	2.39456	5.25817	1.91767	0.0029	0.0383714	yes
325716	IPR003439	ABC transporter-like	HMMPfam	PF00005	ABC_tran	2	398,1092,	585,1288,	1.2e-52,1.5e-55	gene_1649	gene_1649	jgi.p|Penex1|325716	scaffold_1:4155606-4159926	Liquid	Solid	OK	1.32462	6.9651	2.39456	5.25817	1.91767	0.0029	0.0383714	yes
325716	IPR003439	ABC transporter-like	ProfileScan	PS50893	ABC_TRANSPORTER_2	2	370,1064,	609,1312,	21.682,22.576	gene_1649	gene_1649	jgi.p|Penex1|325716	scaffold_1:4155606-4159926	Liquid	Solid	OK	1.32462	6.9651	2.39456	5.25817	1.91767	0.0029	0.0383714	yes
325716	IPR003439	ABC transporter-like	ScanRegExp	PS00211	ABC_TRANSPORTER_1	1	1212,	1226,	8e-05	gene_1649	gene_1649	jgi.p|Penex1|325716	scaffold_1:4155606-4159926	Liquid	Solid	OK	1.32462	6.9651	2.39456	5.25817	1.91767	0.0029	0.0383714	yes
372183	IPR003439	ABC transporter-like	BlastProDom	PD000006	Q96VK4_EMENI_Q96VK4;	2	305,993,	346,1032,	1e-10,6e-14	gene_2440	gene_2440	jgi.p|Penex1|372183	scaffold_1:6129374-6134427	Liquid	Solid	OK	57.6507	10.3783	-2.47377	5.55493	-2.33016	0.0001	0.00315491	yes
372183	IPR003439	ABC transporter-like	HMMPfam	PF00005	ABC_tran	2	181,877,	381,1066,	3.5e-20,3.5e-27	gene_2440	gene_2440	jgi.p|Penex1|372183	scaffold_1:6129374-6134427	Liquid	Solid	OK	57.6507	10.3783	-2.47377	5.55493	-2.33016	0.0001	0.00315491	yes
372183	IPR003439	ABC transporter-like	ProfileScan	PS50893	ABC_TRANSPORTER_2	2	151,848,	405,1090,	13.172,13.746	gene_2440	gene_2440	jgi.p|Penex1|372183	scaffold_1:6129374-6134427	Liquid	Solid	OK	57.6507	10.3783	-2.47377	5.55493	-2.33016	0.0001	0.00315491	yes
372183	IPR003439	ABC transporter-like	ScanRegExp	PS00211	ABC_TRANSPORTER_1	1	304,	318,	NA	gene_2440	gene_2440	jgi.p|Penex1|372183	scaffold_1:6129374-6134427	Liquid	Solid	OK	57.6507	10.3783	-2.47377	5.55493	-2.33016	0.0001	0.00315491	yes
372653	IPR003439	ABC transporter-like	BlastProDom	PD000006	Q6CBK3_EEEEE_Q6CBK3;	2	733,1335,	775,1377,	0.0007,4e-06	gene_3098	gene_3098	jgi.p|Penex1|372653	scaffold_2:739751-745387	Liquid	Solid	OK	33.7099	3.97537	-3.08401	8.47968	-2.62011	0.00025	0.00648219	yes
372653	IPR003439	ABC transporter-like	HMMPfam	PF00005	ABC_tran	2	635,1228,	812,1408,	4.7e-24,2.9e-39	gene_3098	gene_3098	jgi.p|Penex1|372653	scaffold_2:739751-745387	Liquid	Solid	OK	33.7099	3.97537	-3.08401	8.47968	-2.62011	0.00025	0.00648219	yes
372653	IPR003439	ABC transporter-like	ProfileScan	PS50893	ABC_TRANSPORTER_2	2	609,1201,	836,1432,	18.754,16.000	gene_3098	gene_3098	jgi.p|Penex1|372653	scaffold_2:739751-745387	Liquid	Solid	OK	33.7099	3.97537	-3.08401	8.47968	-2.62011	0.00025	0.00648219	yes
372653	IPR003439	ABC transporter-like	ScanRegExp	PS00211	ABC_TRANSPORTER_1	2	733,1335,	747,1349,	NA,NA	gene_3098	gene_3098	jgi.p|Penex1|372653	scaffold_2:739751-745387	Liquid	Solid	OK	33.7099	3.97537	-3.08401	8.47968	-2.62011	0.00025	0.00648219	yes
370600	IPR003439	ABC transporter-like	BlastProDom	PD000006	Q9C8H0_ARATH_Q9C8H0;	2	715,1343,	756,1399,	4e-07,0.001	gene_352	gene_352	jgi.p|Penex1|370600	scaffold_1:971360-976418	Liquid	Solid	OK	14.601	0.973347	-3.90697	15.0008	-3.31791	5e-05	0.00183771	yes
370600	IPR003439	ABC transporter-like	HMMPfam	PF00005	ABC_tran	2	614,1232,	795,1430,	2.7e-37,2.3e-32	gene_352	gene_352	jgi.p|Penex1|370600	scaffold_1:971360-976418	Liquid	Solid	OK	14.601	0.973347	-3.90697	15.0008	-3.31791	5e-05	0.00183771	yes
370600	IPR003439	ABC transporter-like	ProfileScan	PS50893	ABC_TRANSPORTER_2	2	588,1199,	819,1454,	18.801,13.712	gene_352	gene_352	jgi.p|Penex1|370600	scaffold_1:971360-976418	Liquid	Solid	OK	14.601	0.973347	-3.90697	15.0008	-3.31791	5e-05	0.00183771	yes
370600	IPR003439	ABC transporter-like	ScanRegExp	PS00211	ABC_TRANSPORTER_1	1	716,	730,	8e-05	gene_352	gene_352	jgi.p|Penex1|370600	scaffold_1:971360-976418	Liquid	Solid	OK	14.601	0.973347	-3.90697	15.0008	-3.31791	5e-05	0.00183771	yes
194844	IPR003439	ABC transporter-like	BlastProDom	PD000006	Q80WJ6_MOUSE_Q80WJ6;	2	760,1382,	794,1425,	0.0001,1e-05	gene_4025	gene_4025	jgi.p|Penex1|194844	scaffold_2:3182294-3188035	Liquid	Solid	OK	43.0084	3.82328	-3.49174	11.2491	-2.29517	0.00075	0.0143632	yes
194844	IPR003439	ABC transporter-like	HMMPfam	PF00005	ABC_tran	2	658,1274,	834,1456,	3.9e-30,6.2e-34	gene_4025	gene_4025	jgi.p|Penex1|194844	scaffold_2:3182294-3188035	Liquid	Solid	OK	43.0084	3.82328	-3.49174	11.2491	-2.29517	0.00075	0.0143632	yes
194844	IPR003439	ABC transporter-like	ProfileScan	PS50893	ABC_TRANSPORTER_2	2	631,1247,	859,1480,	18.941,15.473	gene_4025	gene_4025	jgi.p|Penex1|194844	scaffold_2:3182294-3188035	Liquid	Solid	OK	43.0084	3.82328	-3.49174	11.2491	-2.29517	0.00075	0.0143632	yes
194844	IPR003439	ABC transporter-like	ScanRegExp	PS00211	ABC_TRANSPORTER_1	2	756,1382,	770,1396,	8e-5,NA	gene_4025	gene_4025	jgi.p|Penex1|194844	scaffold_2:3182294-3188035	Liquid	Solid	OK	43.0084	3.82328	-3.49174	11.2491	-2.29517	0.00075	0.0143632	yes
408919	IPR003439	ABC transporter-like	BlastProDom	PD000006	Q9VAN4_DROME_Q9VAN4;	2	733,1354,	775,1396,	1e-06,1e-07	gene_6212	gene_6212	jgi.p|Penex1|408919	scaffold_3:3597715-3603469	Liquid	Solid	OK	28.0044	4.18922	-2.7409	6.68487	-2.63748	5e-05	0.00183771	yes
408919	IPR003439	ABC transporter-like	HMMPfam	PF00005	ABC_tran	2	635,1247,	811,1427,	1.2e-32,5.7e-47	gene_6212	gene_6212	jgi.p|Penex1|408919	scaffold_3:3597715-3603469	Liquid	Solid	OK	28.0044	4.18922	-2.7409	6.68487	-2.63748	5e-05	0.00183771	yes
408919	IPR003439	ABC transporter-like	ProfileScan	PS50893	ABC_TRANSPORTER_2	2	610,1220,	835,1451,	18.601,17.747	gene_6212	gene_6212	jgi.p|Penex1|408919	scaffold_3:3597715-3603469	Liquid	Solid	OK	28.0044	4.18922	-2.7409	6.68487	-2.63748	5e-05	0.00183771	yes
408919	IPR003439	ABC transporter-like	ScanRegExp	PS00211	ABC_TRANSPORTER_1	1	733,	747,	8e-05	gene_6212	gene_6212	jgi.p|Penex1|408919	scaffold_3:3597715-3603469	Liquid	Solid	OK	28.0044	4.18922	-2.7409	6.68487	-2.63748	5e-05	0.00183771	yes
348092	IPR003439	ABC transporter-like	BlastProDom	PD000006	Q7SCP7_NEUCR_Q7SCP7;	2	666,1272,	706,1315,	1e-06,9e-09	gene_6859	gene_6859	jgi.p|Penex1|348092	scaffold_4:3364-7922	Liquid	Solid	OK	2.13011	34.7915	4.02974	16.3333	2.87746	5e-05	0.00183771	yes
348092	IPR003439	ABC transporter-like	HMMPfam	PF00005	ABC_tran	2	566,1160,	741,1345,	5.5e-29,6.2e-56	gene_6859	gene_6859	jgi.p|Penex1|348092	scaffold_4:3364-7922	Liquid	Solid	OK	2.13011	34.7915	4.02974	16.3333	2.87746	5e-05	0.00183771	yes
348092	IPR003439	ABC transporter-like	ProfileScan	PS50893	ABC_TRANSPORTER_2	2	526,1135,	765,1369,	19.041,19.348	gene_6859	gene_6859	jgi.p|Penex1|348092	scaffold_4:3364-7922	Liquid	Solid	OK	2.13011	34.7915	4.02974	16.3333	2.87746	5e-05	0.00183771	yes
348092	IPR003439	ABC transporter-like	ScanRegExp	PS00211	ABC_TRANSPORTER_1	2	666,1273,	680,1287,	8e-5,NA	gene_6859	gene_6859	jgi.p|Penex1|348092	scaffold_4:3364-7922	Liquid	Solid	OK	2.13011	34.7915	4.02974	16.3333	2.87746	5e-05	0.00183771	yes
410048	IPR003439	ABC transporter-like	BlastProDom	PD000006	Q7SGU1_NEUCR_Q7SGU1;	1	767,	809,	6e-11	gene_8536	gene_8536	jgi.p|Penex1|410048	scaffold_4:4360475-4363428	Liquid	Solid	OK	6.03055	0.603833	-3.32007	9.98713	-2.43328	0.0002	0.00540396	yes
410048	IPR003439	ABC transporter-like	HMMPfam	PF00005	ABC_tran	1	656,	840,	2.5e-61	gene_8536	gene_8536	jgi.p|Penex1|410048	scaffold_4:4360475-4363428	Liquid	Solid	OK	6.03055	0.603833	-3.32007	9.98713	-2.43328	0.0002	0.00540396	yes
410048	IPR003439	ABC transporter-like	ProfileScan	PS50893	ABC_TRANSPORTER_2	1	630,	864,	23.436	gene_8536	gene_8536	jgi.p|Penex1|410048	scaffold_4:4360475-4363428	Liquid	Solid	OK	6.03055	0.603833	-3.32007	9.98713	-2.43328	0.0002	0.00540396	yes
410048	IPR003439	ABC transporter-like	ScanRegExp	PS00211	ABC_TRANSPORTER_1	1	767,	781,	8e-05	gene_8536	gene_8536	jgi.p|Penex1|410048	scaffold_4:4360475-4363428	Liquid	Solid	OK	6.03055	0.603833	-3.32007	9.98713	-2.43328	0.0002	0.00540396	yes
351475	IPR003439	ABC transporter-like	BlastProDom	PD000006	Q6XA10_EEEEE_Q6XA10;	2	741,1364,	782,1406,	1e-07,2e-07	gene_9595	gene_9595	jgi.p|Penex1|351475	scaffold_5:2174474-2179277	Liquid	Solid	OK	22.5485	1.93175	-3.54505	11.6726	-2.74679	5e-05	0.00183771	yes
351475	IPR003439	ABC transporter-like	HMMPfam	PF00005	ABC_tran	2	644,1256,	821,1437,	1.8e-31,1.5e-40	gene_9595	gene_9595	jgi.p|Penex1|351475	scaffold_5:2174474-2179277	Liquid	Solid	OK	22.5485	1.93175	-3.54505	11.6726	-2.74679	5e-05	0.00183771	yes
351475	IPR003439	ABC transporter-like	ProfileScan	PS50893	ABC_TRANSPORTER_2	2	617,1227,	844,1461,	19.981,16.360	gene_9595	gene_9595	jgi.p|Penex1|351475	scaffold_5:2174474-2179277	Liquid	Solid	OK	22.5485	1.93175	-3.54505	11.6726	-2.74679	5e-05	0.00183771	yes
351475	IPR003439	ABC transporter-like	ScanRegExp	PS00211	ABC_TRANSPORTER_1	2	742,1364,	756,1378,	8e-5,NA	gene_9595	gene_9595	jgi.p|Penex1|351475	scaffold_5:2174474-2179277	Liquid	Solid	OK	22.5485	1.93175	-3.54505	11.6726	-2.74679	5e-05	0.00183771	yes
410599	IPR003439	ABC transporter-like	BlastProDom	PD000006	Q7Z8U5_ASPOR_Q7Z8U5;	2	475,1114,	516,1155,	1e-09,6e-12	gene_9871	gene_9871	jgi.p|Penex1|410599	scaffold_5:2890134-2894641	Liquid	Solid	OK	0.364485	10.9912	4.91434	30.1553	2.98002	0.0003	0.0073591	yes
410599	IPR003439	ABC transporter-like	HMMPfam	PF00005	ABC_tran	2	322,1030,	547,1188,	1.3e-49,2.5e-46	gene_9871	gene_9871	jgi.p|Penex1|410599	scaffold_5:2890134-2894641	Liquid	Solid	OK	0.364485	10.9912	4.91434	30.1553	2.98002	0.0003	0.0073591	yes
410599	IPR003439	ABC transporter-like	ProfileScan	PS50893	ABC_TRANSPORTER_2	2	294,1002,	571,1212,	24.003,20.962	gene_9871	gene_9871	jgi.p|Penex1|410599	scaffold_5:2890134-2894641	Liquid	Solid	OK	0.364485	10.9912	4.91434	30.1553	2.98002	0.0003	0.0073591	yes
410599	IPR003439	ABC transporter-like	ScanRegExp	PS00211	ABC_TRANSPORTER_1	2	474,1115,	488,1129,	8e-5,8e-5	gene_9871	gene_9871	jgi.p|Penex1|410599	scaffold_5:2890134-2894641	Liquid	Solid	OK	0.364485	10.9912	4.91434	30.1553	2.98002	0.0003	0.0073591	yes
443948	IPR003439	ABC transporter-like	BlastProDom	PD000006	Q75HT4_EEEEE_Q75HT4;	2	752,1367,	791,1408,	2e-08,1e-07	gene_9933	gene_9933	jgi.p|Penex1|443948	scaffold_5:3105682-3111137	Liquid	Solid	OK	71.1647	2.01507	-5.14226	35.3162	-3.06128	5e-05	0.00183771	yes
443948	IPR003439	ABC transporter-like	HMMPfam	PF00005	ABC_tran	2	654,1259,	830,1439,	1.2e-33,5.2e-40	gene_9933	gene_9933	jgi.p|Penex1|443948	scaffold_5:3105682-3111137	Liquid	Solid	OK	71.1647	2.01507	-5.14226	35.3162	-3.06128	5e-05	0.00183771	yes
443948	IPR003439	ABC transporter-like	ProfileScan	PS50893	ABC_TRANSPORTER_2	2	629,1233,	854,1463,	18.588,18.301	gene_9933	gene_9933	jgi.p|Penex1|443948	scaffold_5:3105682-3111137	Liquid	Solid	OK	71.1647	2.01507	-5.14226	35.3162	-3.06128	5e-05	0.00183771	yes
443948	IPR003439	ABC transporter-like	ScanRegExp	PS00211	ABC_TRANSPORTER_1	2	752,1366,	766,1380,	8e-5,NA	gene_9933	gene_9933	jgi.p|Penex1|443948	scaffold_5:3105682-3111137	Liquid	Solid	OK	71.1647	2.01507	-5.14226	35.3162	-3.06128	5e-05	0.00183771	yes
372183	IPR013525	ABC-2 type transporter	HMMPfam	PF01061	ABC2_membrane	2	497,1168,	707,1385,	5.4e-64,1.3e-55	gene_2440	gene_2440	jgi.p|Penex1|372183	scaffold_1:6129374-6134427	Liquid	Solid	OK	57.6507	10.3783	-2.47377	5.55493	-2.33016	0.0001	0.00315491	yes
371345	IPR000890	Acetate and butyrate kinase	FPrintScan	PR00471	ACETATEKNASE	6	5,178,208,312,335,394,	16,191,229,325,351,406,	4.1e-36,4.1e-36,4.1e-36,4.1e-36,4.1e-36,4.1e-36	gene_1404	gene_1404	jgi.p|Penex1|371345	scaffold_1:3534760-3536709	Liquid	Solid	OK	25.9816	166.512	2.68007	6.40887	2.45095	5e-05	0.00183771	yes
371345	IPR000890	Acetate and butyrate kinase	HMMPfam	PF00871	Acetate_kinase	1	93,	407,	5.2e-89	gene_1404	gene_1404	jgi.p|Penex1|371345	scaffold_1:3534760-3536709	Liquid	Solid	OK	25.9816	166.512	2.68007	6.40887	2.45095	5e-05	0.00183771	yes
371345	IPR000890	Acetate and butyrate kinase	ScanRegExp	PS01075	ACETATE_KINASE_1	1	5,	16,	8e-05	gene_1404	gene_1404	jgi.p|Penex1|371345	scaffold_1:3534760-3536709	Liquid	Solid	OK	25.9816	166.512	2.68007	6.40887	2.45095	5e-05	0.00183771	yes
371345	IPR000890	Acetate and butyrate kinase	ScanRegExp	PS01076	ACETATE_KINASE_2	1	208,	225,	8e-05	gene_1404	gene_1404	jgi.p|Penex1|371345	scaffold_1:3534760-3536709	Liquid	Solid	OK	25.9816	166.512	2.68007	6.40887	2.45095	5e-05	0.00183771	yes
371345	IPR004372	Acetate kinase	HMMPIR	PIRSF000722	Acetate/propionate kinase	1	1,	415,	8.5e-153	gene_1404	gene_1404	jgi.p|Penex1|371345	scaffold_1:3534760-3536709	Liquid	Solid	OK	25.9816	166.512	2.68007	6.40887	2.45095	5e-05	0.00183771	yes
371345	IPR004372	Acetate kinase	HMMTigr	TIGR00016	ackA: acetate kinase	1	1,	411,	3.7e-80	gene_1404	gene_1404	jgi.p|Penex1|371345	scaffold_1:3534760-3536709	Liquid	Solid	OK	25.9816	166.512	2.68007	6.40887	2.45095	5e-05	0.00183771	yes
420669	IPR010451	Acetoacetate decarboxylase	HMMPfam	PF06314	ADC	1	9,	245,	3.4e-29	gene_9593	gene_9593	jgi.p|Penex1|420669	scaffold_5:2172000-2172735	Liquid	Solid	OK	2.05922	42.7771	4.37667	20.7735	2.53442	0.00055	0.0113924	yes
398612	IPR002108	Actin-binding, cofilin/tropomyosin type	HMMPfam	PF00241	Cofilin_ADF	1	11,	146,	8e-22	gene_2651	gene_2651	jgi.p|Penex1|398612	scaffold_1:6625896-6626728	Liquid	Solid	OK	39.0375	1.39688	-4.80458	27.9462	-3.06889	0.00085	0.0156733	yes
398612	IPR002108	Actin-binding, cofilin/tropomyosin type	HMMSmart	SM00102	no description	1	11,	146,	1.7e-23	gene_2651	gene_2651	jgi.p|Penex1|398612	scaffold_1:6625896-6626728	Liquid	Solid	OK	39.0375	1.39688	-4.80458	27.9462	-3.06889	0.00085	0.0156733	yes
403864	IPR001589	Actinin-type, actin-binding, conserved site	ScanRegExp	PS00019	ACTININ_1	1	212,	221,	NA	gene_9633	gene_9633	jgi.p|Penex1|403864	scaffold_5:2266953-2268650	Liquid	Solid	OK	1.42483	156.705	6.78112	109.982	4.97091	5e-05	0.00183771	yes
356138	IPR009081	Acyl carrier protein-like	superfamily	SSF47336	ACP-like	1	552,	631,	4.9e-09	gene_1014	gene_1014	jgi.p|Penex1|356138	scaffold_1:2608113-2611566	Liquid	Solid	OK	17.1791	0.725945	-4.56465	23.6645	-2.72173	0.0004	0.00904017	yes
410733	IPR009081	Acyl carrier protein-like	superfamily	SSF47336	ACP-like	1	589,	672,	1.1e-08	gene_10159	gene_10159	jgi.p|Penex1|410733	scaffold_5:3692528-3696376	Liquid	Solid	OK	45.2868	0.812245	-5.80103	55.755	-4.28208	5e-05	0.00183771	yes
377973	IPR009081	Acyl carrier protein-like	superfamily	SSF47336	ACP-like	3	1023,2563,3660,	1099,2635,3734,	5.1e-17,2.9e-15,3e-13	gene_10723	gene_10723	jgi.p|Penex1|377973	scaffold_6:717885-730904	Liquid	Solid	OK	2.10066	21.3396	3.34462	10.1585	2.63378	0.0002	0.00540396	yes
378616	IPR009081	Acyl carrier protein-like	superfamily	SSF47336	ACP-like	2	2393,3561,	2518,3641,	7.7e-08,1.6e-12	gene_11570	gene_11570	jgi.p|Penex1|378616	scaffold_6:3026321-3038859	Liquid	Solid	OK	1.88388	0.221787	-3.08646	8.49409	-2.32579	0.00015	0.00434324	yes
370112	IPR009081	Acyl carrier protein-like	superfamily	SSF47336	ACP-like	1	2410,	2485,	1.3e-09	gene_12346	gene_12346	jgi.p|Penex1|370112	scaffold_7:1253857-1261734	Liquid	Solid	OK	14.9113	0.213714	-6.12459	69.7727	-3.90385	5e-05	0.00183771	yes
437627	IPR009081	Acyl carrier protein-like	superfamily	SSF47336	ACP-like	1	545,	628,	1.1e-06	gene_2167	gene_2167	jgi.p|Penex1|437627	scaffold_1:5451334-5454711	Liquid	Solid	OK	40.209	2.21306	-4.18341	18.169	-2.69069	0.0004	0.00904017	yes
437839	IPR009081	Acyl carrier protein-like	superfamily	SSF47336	ACP-like	2	508,1532,	584,1610,	4.3e-08,3.2e-10	gene_2412	gene_2412	jgi.p|Penex1|437839	scaffold_1:6059939-6067936	Liquid	Solid	OK	6.00378	0.361546	-4.05362	16.6059	-2.77589	0.00015	0.00434324	yes
372617	IPR009081	Acyl carrier protein-like	superfamily	SSF47336	ACP-like	2	1635,1757,	1713,1870,	3.5e-14,4.3e-15	gene_3047	gene_3047	jgi.p|Penex1|372617	scaffold_2:609392-616368	Liquid	Solid	OK	2.06079	76.5793	5.21569	37.1603	2.93663	5e-05	0.00183771	yes
358549	IPR009081	Acyl carrier protein-like	superfamily	SSF47336	ACP-like	1	1002,	1080,	1.1e-09	gene_3128	gene_3128	jgi.p|Penex1|358549	scaffold_2:824242-829792	Liquid	Solid	OK	2.16997	0.377216	-2.52421	5.75258	-1.86365	0.00275	0.0371063	yes
430352	IPR009081	Acyl carrier protein-like	superfamily	SSF47336	ACP-like	2	543,1584,	615,1660,	6.4e-09,7.6e-15	gene_7320	gene_7320	jgi.p|Penex1|430352	scaffold_4:1199738-1206261	Liquid	Solid	OK	8.65497	1.10627	-2.96782	7.82353	-2.10754	0.00015	0.00434324	yes
375943	IPR009081	Acyl carrier protein-like	superfamily	SSF47336	ACP-like	1	2563,	2638,	8.6e-09	gene_7750	gene_7750	jgi.p|Penex1|375943	scaffold_4:2297535-2306207	Liquid	Solid	OK	7.28623	1.42613	-2.35307	5.1091	-1.78357	0.0004	0.00904017	yes
420927	IPR009081	Acyl carrier protein-like	superfamily	SSF47336	ACP-like	1	131,	207,	8.1e-16	gene_9873	gene_9873	jgi.p|Penex1|420927	scaffold_5:2900208-2901865	Liquid	Solid	OK	0.388061	10.5913	4.77045	27.2928	2.84145	0.00035	0.00828764	yes
367095	IPR009081	Acyl carrier protein-like	superfamily	SSF47336	ACP-like	1	2275,	2350,	3.6e-10	gene_9876	gene_9876	jgi.p|Penex1|367095	scaffold_5:2909773-2917563	Liquid	Solid	OK	32.3526	0.759518	-5.41265	42.5961	-2.84146	0.00015	0.00434324	yes
377466	IPR009081	Acyl carrier protein-like	superfamily	SSF47336	ACP-like	5	781,3135,4237,5316,5944,	857,3209,4342,5392,5996,	9.8e-12,2.2e-12,3.6e-14,1.4e-13,2.4e-05	gene_9934	gene_9934	jgi.p|Penex1|377466	scaffold_5:3114789-3133822	Liquid	Solid	OK	24.2275	2.76152	-3.13311	8.77324	-2.26903	0.00295	0.0389857	yes
378616	IPR014043	Acyl transferase	HMMPfam	PF00698	Acyl_transf_1	1	561,	903,	1.2e-41	gene_11570	gene_11570	jgi.p|Penex1|378616	scaffold_6:3026321-3038859	Liquid	Solid	OK	1.88388	0.221787	-3.08646	8.49409	-2.32579	0.00015	0.00434324	yes
370112	IPR014043	Acyl transferase	HMMPfam	PF00698	Acyl_transf_1	1	534,	870,	2.8e-48	gene_12346	gene_12346	jgi.p|Penex1|370112	scaffold_7:1253857-1261734	Liquid	Solid	OK	14.9113	0.213714	-6.12459	69.7727	-3.90385	5e-05	0.00183771	yes
372617	IPR014043	Acyl transferase	HMMPfam	PF00698	Acyl_transf_1	1	909,	1230,	5.9e-99	gene_3047	gene_3047	jgi.p|Penex1|372617	scaffold_2:609392-616368	Liquid	Solid	OK	2.06079	76.5793	5.21569	37.1603	2.93663	5e-05	0.00183771	yes
375943	IPR014043	Acyl transferase	HMMPfam	PF00698	Acyl_transf_1	1	585,	797,	1e-36	gene_7750	gene_7750	jgi.p|Penex1|375943	scaffold_4:2297535-2306207	Liquid	Solid	OK	7.28623	1.42613	-2.35307	5.1091	-1.78357	0.0004	0.00904017	yes
367095	IPR014043	Acyl transferase	HMMPfam	PF00698	Acyl_transf_1	1	543,	885,	9.4e-55	gene_9876	gene_9876	jgi.p|Penex1|367095	scaffold_5:2909773-2917563	Liquid	Solid	OK	32.3526	0.759518	-5.41265	42.5961	-2.84146	0.00015	0.00434324	yes
444390	IPR016035	Acyl transferase/acyl hydrolase/lysophospholipase	superfamily	SSF52151	FabD/lysophospholipase-like	1	9,	350,	3.2e-49	gene_10508	gene_10508	jgi.p|Penex1|444390	scaffold_6:206698-208505	Liquid	Solid	OK	23.6948	0.890774	-4.73337	26.6003	-3.67344	5e-05	0.00183771	yes
378616	IPR016035	Acyl transferase/acyl hydrolase/lysophospholipase	superfamily	SSF52151	FabD/lysophospholipase-like	1	557,	868,	1.3e-55	gene_11570	gene_11570	jgi.p|Penex1|378616	scaffold_6:3026321-3038859	Liquid	Solid	OK	1.88388	0.221787	-3.08646	8.49409	-2.32579	0.00015	0.00434324	yes
370112	IPR016035	Acyl transferase/acyl hydrolase/lysophospholipase	superfamily	SSF52151	FabD/lysophospholipase-like	1	533,	833,	6.1e-56	gene_12346	gene_12346	jgi.p|Penex1|370112	scaffold_7:1253857-1261734	Liquid	Solid	OK	14.9113	0.213714	-6.12459	69.7727	-3.90385	5e-05	0.00183771	yes
372617	IPR016035	Acyl transferase/acyl hydrolase/lysophospholipase	superfamily	SSF52151	FabD/lysophospholipase-like	1	908,	1214,	4.1e-60	gene_3047	gene_3047	jgi.p|Penex1|372617	scaffold_2:609392-616368	Liquid	Solid	OK	2.06079	76.5793	5.21569	37.1603	2.93663	5e-05	0.00183771	yes
373313	IPR016035	Acyl transferase/acyl hydrolase/lysophospholipase	superfamily	SSF52151	FabD/lysophospholipase-like	1	17,	68,	3e-07	gene_4026	gene_4026	jgi.p|Penex1|373313	scaffold_2:3188938-3194225	Liquid	Solid	OK	16.4728	0.675185	-4.60866	24.3975	-2.80288	0.0003	0.0073591	yes
408529	IPR016035	Acyl transferase/acyl hydrolase/lysophospholipase	superfamily	SSF52151	FabD/lysophospholipase-like	1	16,	345,	1.3e-47	gene_5458	gene_5458	jgi.p|Penex1|408529	scaffold_3:1557436-1562081	Liquid	Solid	OK	7.69083	1.11936	-2.78047	6.87076	-2.16534	0.0001	0.00315491	yes
375943	IPR016035	Acyl transferase/acyl hydrolase/lysophospholipase	superfamily	SSF52151	FabD/lysophospholipase-like	1	581,	901,	7.1e-55	gene_7750	gene_7750	jgi.p|Penex1|375943	scaffold_4:2297535-2306207	Liquid	Solid	OK	7.28623	1.42613	-2.35307	5.1091	-1.78357	0.0004	0.00904017	yes
367095	IPR016035	Acyl transferase/acyl hydrolase/lysophospholipase	superfamily	SSF52151	FabD/lysophospholipase-like	1	541,	849,	1.3e-58	gene_9876	gene_9876	jgi.p|Penex1|367095	scaffold_5:2909773-2917563	Liquid	Solid	OK	32.3526	0.759518	-5.41265	42.5961	-2.84146	0.00015	0.00434324	yes
378832	IPR013107	Acyl-CoA dehydrogenase, type 2, C-terminal	HMMPfam	PF08028	Acyl-CoA_dh_2	1	260,	403,	3.3e-17	gene_11865	gene_11865	jgi.p|Penex1|378832	scaffold_7:109884-111438	Liquid	Solid	OK	88.072	21.6969	-2.0212	4.05921	-1.89311	0.00125	0.0206118	yes
378832	IPR009075	Acyl-CoA dehydrogenase/oxidase C-terminal	superfamily	SSF47203	Acyl-CoA dehydrogenase C-terminal domain-like	1	254,	416,	3e-14	gene_11865	gene_11865	jgi.p|Penex1|378832	scaffold_7:109884-111438	Liquid	Solid	OK	88.072	21.6969	-2.0212	4.05921	-1.89311	0.00125	0.0206118	yes
378832	IPR009100	Acyl-CoA dehydrogenase/oxidase, middle and N-terminal	superfamily	SSF56645	Acyl-CoA dehydrogenase NM domain-like	1	15,	235,	1.1e-38	gene_11865	gene_11865	jgi.p|Penex1|378832	scaffold_7:109884-111438	Liquid	Solid	OK	88.072	21.6969	-2.0212	4.05921	-1.89311	0.00125	0.0206118	yes
372043	IPR016181	Acyl-CoA N-acyltransferase	superfamily	SSF55729	Acyl-CoA N-acyltransferases (Nat)	1	358,	421,	0.0095	gene_2257	gene_2257	jgi.p|Penex1|372043	scaffold_1:5665723-5667169	Liquid	Solid	OK	107.852	21.1659	-2.34924	5.09556	-2.20542	0.00055	0.0113924	yes
377443	IPR016181	Acyl-CoA N-acyltransferase	superfamily	SSF55729	Acyl-CoA N-acyltransferases (Nat)	1	1,	199,	1e-18	gene_9885	gene_9885	jgi.p|Penex1|377443	scaffold_5:2935946-2937345	Liquid	Solid	OK	134.969	8.3397	-4.01649	16.1839	-3.31338	5e-05	0.00183771	yes
377491	IPR016181	Acyl-CoA N-acyltransferase	superfamily	SSF55729	Acyl-CoA N-acyltransferases (Nat)	1	7,	169,	1.8e-22	gene_9972	gene_9972	jgi.p|Penex1|377491	scaffold_5:3232296-3232949	Liquid	Solid	OK	114.185	24.7606	-2.20525	4.61154	-1.80139	0.00335	0.0428204	yes
442820	IPR002656	Acyltransferase 3	HMMPfam	PF01757	Acyl_transf_3	1	4,	446,	6.4e-06	gene_8535	gene_8535	jgi.p|Penex1|442820	scaffold_4:4358221-4359702	Liquid	Solid	OK	13.9097	1.22394	-3.50649	11.3647	-2.52702	0.00015	0.00434324	yes
369261	IPR000759	Adrenodoxin reductase	FPrintScan	PR00419	ADXRDTASE	2	6,161,	28,175,	6.4e-05,6.4e-05	gene_11548	gene_11548	jgi.p|Penex1|369261	scaffold_6:2984554-2987896	Liquid	Solid	OK	6.12728	42.503	2.79425	6.9367	2.24398	0.0005	0.0105981	yes
410081	IPR000759	Adrenodoxin reductase	FPrintScan	PR00419	ADXRDTASE	2	6,29,	28,42,	6.2e-07,6.2e-07	gene_8647	gene_8647	jgi.p|Penex1|410081	scaffold_4:4616231-4621586	Liquid	Solid	OK	8.81617	0.493227	-4.15983	17.8745	-3.11056	5e-05	0.00183771	yes
444299	IPR013154	Alcohol dehydrogenase GroES-like	HMMPfam	PF08240	ADH_N	1	35,	155,	1.4e-30	gene_10394	gene_10394	jgi.p|Penex1|444299	scaffold_5:4329083-4330785	Liquid	Solid	OK	6.98431	27.8822	1.99716	3.99213	1.86068	0.00105	0.0180501	yes
422541	IPR013154	Alcohol dehydrogenase GroES-like	HMMPfam	PF08240	ADH_N	1	78,	164,	2.1e-06	gene_11610	gene_11610	jgi.p|Penex1|422541	scaffold_6:3142497-3143962	Liquid	Solid	OK	110.029	14.1763	-2.95634	7.76152	-2.26241	5e-05	0.00183771	yes
445890	IPR013154	Alcohol dehydrogenase GroES-like	HMMPfam	PF08240	ADH_N	1	36,	96,	5.6e-22	gene_12324	gene_12324	jgi.p|Penex1|445890	scaffold_7:1204607-1206313	Liquid	Solid	OK	5.18219	215.616	5.37876	41.6072	3.87427	5e-05	0.00183771	yes
370112	IPR013154	Alcohol dehydrogenase GroES-like	HMMPfam	PF08240	ADH_N	1	1811,	1885,	3.4e-06	gene_12346	gene_12346	jgi.p|Penex1|370112	scaffold_7:1253857-1261734	Liquid	Solid	OK	14.9113	0.213714	-6.12459	69.7727	-3.90385	5e-05	0.00183771	yes
370522	IPR013154	Alcohol dehydrogenase GroES-like	HMMPfam	PF08240	ADH_N	1	29,	120,	1.6e-11	gene_234	gene_234	jgi.p|Penex1|370522	scaffold_1:686890-688315	Liquid	Solid	OK	79.28	3.65827	-4.43772	21.6714	-3.3396	5e-05	0.00183771	yes
372588	IPR013154	Alcohol dehydrogenase GroES-like	HMMPfam	PF08240	ADH_N	1	38,	124,	3.3e-12	gene_2999	gene_2999	jgi.p|Penex1|372588	scaffold_2:475935-477616	Liquid	Solid	OK	73.4541	8.31534	-3.143	8.83359	-3.01079	5e-05	0.00183771	yes
359909	IPR013154	Alcohol dehydrogenase GroES-like	HMMPfam	PF08240	ADH_N	1	65,	194,	7.3e-43	gene_4165	gene_4165	jgi.p|Penex1|359909	scaffold_2:3646573-3648262	Liquid	Solid	OK	3.19727	42.6692	3.73828	13.3455	2.28092	0.00265	0.0362045	yes
373841	IPR013154	Alcohol dehydrogenase GroES-like	HMMPfam	PF08240	ADH_N	1	27,	130,	8.9e-25	gene_4799	gene_4799	jgi.p|Penex1|373841	scaffold_2:5306502-5307901	Liquid	Solid	OK	83.2082	617.284	2.89114	7.41856	2.05608	0.0006	0.0122194	yes
423952	IPR013154	Alcohol dehydrogenase GroES-like	HMMPfam	PF08240	ADH_N	1	30,	119,	3.9e-08	gene_582	gene_582	jgi.p|Penex1|423952	scaffold_1:1517192-1518484	Liquid	Solid	OK	82.8513	3.61327	-4.51915	22.9298	-2.57422	0.0011	0.0187034	yes
214528	IPR013154	Alcohol dehydrogenase GroES-like	HMMPfam	PF08240	ADH_N	1	27,	130,	9.1e-28	gene_5835	gene_5835	jgi.p|Penex1|214528	scaffold_3:2495466-2496696	Liquid	Solid	OK	62.0031	863.031	3.799	13.9192	2.63383	0.00085	0.0156733	yes
362065	IPR013154	Alcohol dehydrogenase GroES-like	HMMPfam	PF08240	ADH_N	1	31,	118,	3.1e-10	gene_5867	gene_5867	jgi.p|Penex1|362065	scaffold_3:2574223-2575622	Liquid	Solid	OK	634.88	24.4324	-4.69961	25.9851	-3.28571	5e-05	0.00183771	yes
375626	IPR013154	Alcohol dehydrogenase GroES-like	HMMPfam	PF08240	ADH_N	1	30,	121,	1.9e-08	gene_7321	gene_7321	jgi.p|Penex1|375626	scaffold_4:1207058-1208442	Liquid	Solid	OK	19.3788	1.3394	-3.85482	14.4683	-1.94343	0.00335	0.0428204	yes
397122	IPR013154	Alcohol dehydrogenase GroES-like	HMMPfam	PF08240	ADH_N	1	39,	158,	1.9e-29	gene_769	gene_769	jgi.p|Penex1|397122	scaffold_1:1970032-1971545	Liquid	Solid	OK	15.7115	2.81302	-2.48164	5.58532	-1.78619	0.002	0.0297034	yes
375943	IPR013154	Alcohol dehydrogenase GroES-like	HMMPfam	PF08240	ADH_N	1	1944,	2022,	8.7e-06	gene_7750	gene_7750	jgi.p|Penex1|375943	scaffold_4:2297535-2306207	Liquid	Solid	OK	7.28623	1.42613	-2.35307	5.1091	-1.78357	0.0004	0.00904017	yes
376182	IPR013154	Alcohol dehydrogenase GroES-like	HMMPfam	PF08240	ADH_N	1	39,	127,	9e-09	gene_8051	gene_8051	jgi.p|Penex1|376182	scaffold_4:3137771-3138947	Liquid	Solid	OK	24.1785	106.56	2.13988	4.40725	2.05801	0.00045	0.00978526	yes
367095	IPR013154	Alcohol dehydrogenase GroES-like	HMMPfam	PF08240	ADH_N	1	1679,	1755,	0.0055	gene_9876	gene_9876	jgi.p|Penex1|367095	scaffold_5:2909773-2917563	Liquid	Solid	OK	32.3526	0.759518	-5.41265	42.5961	-2.84146	0.00015	0.00434324	yes
404052	IPR013154	Alcohol dehydrogenase GroES-like	HMMPfam	PF08240	ADH_N	1	28,	114,	1.1e-07	gene_9877	gene_9877	jgi.p|Penex1|404052	scaffold_5:2918448-2920163	Liquid	Solid	OK	101.82	1.23361	-6.36699	82.5382	-4.54933	5e-05	0.00183771	yes
444299	IPR013149	Alcohol dehydrogenase, zinc-binding	HMMPfam	PF00107	ADH_zinc_N	1	185,	323,	1.2e-29	gene_10394	gene_10394	jgi.p|Penex1|444299	scaffold_5:4329083-4330785	Liquid	Solid	OK	6.98431	27.8822	1.99716	3.99213	1.86068	0.00105	0.0180501	yes
422541	IPR013149	Alcohol dehydrogenase, zinc-binding	HMMPfam	PF00107	ADH_zinc_N	1	238,	389,	1.4e-16	gene_11610	gene_11610	jgi.p|Penex1|422541	scaffold_6:3142497-3143962	Liquid	Solid	OK	110.029	14.1763	-2.95634	7.76152	-2.26241	5e-05	0.00183771	yes
445890	IPR013149	Alcohol dehydrogenase, zinc-binding	HMMPfam	PF00107	ADH_zinc_N	1	185,	349,	6.9e-22	gene_12324	gene_12324	jgi.p|Penex1|445890	scaffold_7:1204607-1206313	Liquid	Solid	OK	5.18219	215.616	5.37876	41.6072	3.87427	5e-05	0.00183771	yes
370112	IPR013149	Alcohol dehydrogenase, zinc-binding	HMMPfam	PF00107	ADH_zinc_N	1	1916,	2057,	1.5e-08	gene_12346	gene_12346	jgi.p|Penex1|370112	scaffold_7:1253857-1261734	Liquid	Solid	OK	14.9113	0.213714	-6.12459	69.7727	-3.90385	5e-05	0.00183771	yes
370522	IPR013149	Alcohol dehydrogenase, zinc-binding	HMMPfam	PF00107	ADH_zinc_N	1	158,	297,	1.5e-06	gene_234	gene_234	jgi.p|Penex1|370522	scaffold_1:686890-688315	Liquid	Solid	OK	79.28	3.65827	-4.43772	21.6714	-3.3396	5e-05	0.00183771	yes
372339	IPR013149	Alcohol dehydrogenase, zinc-binding	HMMPfam	PF00107	ADH_zinc_N	1	156,	304,	7.4e-28	gene_2642	gene_2642	jgi.p|Penex1|372339	scaffold_1:6592834-6594385	Liquid	Solid	OK	41.9314	299.735	2.83758	7.1482	2.0672	0.001	0.0176065	yes
372588	IPR013149	Alcohol dehydrogenase, zinc-binding	HMMPfam	PF00107	ADH_zinc_N	1	182,	261,	1.7e-06	gene_2999	gene_2999	jgi.p|Penex1|372588	scaffold_2:475935-477616	Liquid	Solid	OK	73.4541	8.31534	-3.143	8.83359	-3.01079	5e-05	0.00183771	yes
359909	IPR013149	Alcohol dehydrogenase, zinc-binding	HMMPfam	PF00107	ADH_zinc_N	1	224,	392,	1.1e-07	gene_4165	gene_4165	jgi.p|Penex1|359909	scaffold_2:3646573-3648262	Liquid	Solid	OK	3.19727	42.6692	3.73828	13.3455	2.28092	0.00265	0.0362045	yes
373841	IPR013149	Alcohol dehydrogenase, zinc-binding	HMMPfam	PF00107	ADH_zinc_N	1	160,	293,	2.6e-17	gene_4799	gene_4799	jgi.p|Penex1|373841	scaffold_2:5306502-5307901	Liquid	Solid	OK	83.2082	617.284	2.89114	7.41856	2.05608	0.0006	0.0122194	yes
423952	IPR013149	Alcohol dehydrogenase, zinc-binding	HMMPfam	PF00107	ADH_zinc_N	1	162,	303,	8.5e-08	gene_582	gene_582	jgi.p|Penex1|423952	scaffold_1:1517192-1518484	Liquid	Solid	OK	82.8513	3.61327	-4.51915	22.9298	-2.57422	0.0011	0.0187034	yes
214528	IPR013149	Alcohol dehydrogenase, zinc-binding	HMMPfam	PF00107	ADH_zinc_N	1	160,	293,	2.2e-22	gene_5835	gene_5835	jgi.p|Penex1|214528	scaffold_3:2495466-2496696	Liquid	Solid	OK	62.0031	863.031	3.799	13.9192	2.63383	0.00085	0.0156733	yes
362065	IPR013149	Alcohol dehydrogenase, zinc-binding	HMMPfam	PF00107	ADH_zinc_N	1	161,	314,	2.5e-06	gene_5867	gene_5867	jgi.p|Penex1|362065	scaffold_3:2574223-2575622	Liquid	Solid	OK	634.88	24.4324	-4.69961	25.9851	-3.28571	5e-05	0.00183771	yes
374828	IPR013149	Alcohol dehydrogenase, zinc-binding	HMMPfam	PF00107	ADH_zinc_N	1	166,	315,	1e-19	gene_6169	gene_6169	jgi.p|Penex1|374828	scaffold_3:3494950-3496612	Liquid	Solid	OK	42.7733	9.30683	-2.20035	4.59591	-2.05732	0.0002	0.00540396	yes
397122	IPR013149	Alcohol dehydrogenase, zinc-binding	HMMPfam	PF00107	ADH_zinc_N	1	188,	329,	1.1e-33	gene_769	gene_769	jgi.p|Penex1|397122	scaffold_1:1970032-1971545	Liquid	Solid	OK	15.7115	2.81302	-2.48164	5.58532	-1.78619	0.002	0.0297034	yes
375943	IPR013149	Alcohol dehydrogenase, zinc-binding	HMMPfam	PF00107	ADH_zinc_N	1	2053,	2205,	4.5e-26	gene_7750	gene_7750	jgi.p|Penex1|375943	scaffold_4:2297535-2306207	Liquid	Solid	OK	7.28623	1.42613	-2.35307	5.1091	-1.78357	0.0004	0.00904017	yes
376182	IPR013149	Alcohol dehydrogenase, zinc-binding	HMMPfam	PF00107	ADH_zinc_N	1	156,	296,	6.3e-18	gene_8051	gene_8051	jgi.p|Penex1|376182	scaffold_4:3137771-3138947	Liquid	Solid	OK	24.1785	106.56	2.13988	4.40725	2.05801	0.00045	0.00978526	yes
404052	IPR013149	Alcohol dehydrogenase, zinc-binding	HMMPfam	PF00107	ADH_zinc_N	1	154,	290,	1.6e-07	gene_9877	gene_9877	jgi.p|Penex1|404052	scaffold_5:2918448-2920163	Liquid	Solid	OK	101.82	1.23361	-6.36699	82.5382	-4.54933	5e-05	0.00183771	yes
444299	IPR002328	Alcohol dehydrogenase, zinc-containing, conserved site	ScanRegExp	PS00059	ADH_ZINC	1	69,	83,	NA	gene_10394	gene_10394	jgi.p|Penex1|444299	scaffold_5:4329083-4330785	Liquid	Solid	OK	6.98431	27.8822	1.99716	3.99213	1.86068	0.00105	0.0180501	yes
445890	IPR002328	Alcohol dehydrogenase, zinc-containing, conserved site	ScanRegExp	PS00059	ADH_ZINC	1	70,	84,	8e-05	gene_12324	gene_12324	jgi.p|Penex1|445890	scaffold_7:1204607-1206313	Liquid	Solid	OK	5.18219	215.616	5.37876	41.6072	3.87427	5e-05	0.00183771	yes
359909	IPR002328	Alcohol dehydrogenase, zinc-containing, conserved site	ScanRegExp	PS00059	ADH_ZINC	1	99,	113,	NA	gene_4165	gene_4165	jgi.p|Penex1|359909	scaffold_2:3646573-3648262	Liquid	Solid	OK	3.19727	42.6692	3.73828	13.3455	2.28092	0.00265	0.0362045	yes
373841	IPR002328	Alcohol dehydrogenase, zinc-containing, conserved site	ScanRegExp	PS00059	ADH_ZINC	1	54,	68,	8e-05	gene_4799	gene_4799	jgi.p|Penex1|373841	scaffold_2:5306502-5307901	Liquid	Solid	OK	83.2082	617.284	2.89114	7.41856	2.05608	0.0006	0.0122194	yes
214528	IPR002328	Alcohol dehydrogenase, zinc-containing, conserved site	ScanRegExp	PS00059	ADH_ZINC	1	54,	68,	NA	gene_5835	gene_5835	jgi.p|Penex1|214528	scaffold_3:2495466-2496696	Liquid	Solid	OK	62.0031	863.031	3.799	13.9192	2.63383	0.00085	0.0156733	yes
397122	IPR002328	Alcohol dehydrogenase, zinc-containing, conserved site	ScanRegExp	PS00059	ADH_ZINC	1	81,	95,	NA	gene_769	gene_769	jgi.p|Penex1|397122	scaffold_1:1970032-1971545	Liquid	Solid	OK	15.7115	2.81302	-2.48164	5.58532	-1.78619	0.002	0.0297034	yes
344818	IPR015590	Aldehyde dehydrogenase	HMMPfam	PF00171	Aldedh	1	32,	497,	6.1e-152	gene_4360	gene_4360	jgi.p|Penex1|344818	scaffold_2:4159767-4161640	Liquid	Solid	OK	32.0564	8.29301	-1.95064	3.86546	-1.83465	0.00095	0.0170003	yes
403009	IPR015590	Aldehyde dehydrogenase	HMMPfam	PF00171	Aldedh	1	78,	554,	5.7e-97	gene_8505	gene_8505	jgi.p|Penex1|403009	scaffold_4:4273098-4274928	Liquid	Solid	OK	89.599	2.70475	-5.04992	33.1266	-3.99842	5e-05	0.00183771	yes
377431	IPR015590	Aldehyde dehydrogenase	HMMPfam	PF00171	Aldedh	1	20,	480,	1.3e-187	gene_9858	gene_9858	jgi.p|Penex1|377431	scaffold_5:2856820-2858370	Liquid	Solid	OK	506.906	9.15876	-5.79042	55.3465	-3.68035	5e-05	0.00183771	yes
445027	IPR016160	Aldehyde dehydrogenase, conserved site	ScanRegExp	PS00070	ALDEHYDE_DEHYDR_CYS	1	82,	93,	NA	gene_11289	gene_11289	jgi.p|Penex1|445027	scaffold_6:2231510-2232794	Liquid	Solid	OK	111.016	23.5977	-2.23405	4.70453	-1.78336	0.0005	0.0105981	yes
344818	IPR016160	Aldehyde dehydrogenase, conserved site	ScanRegExp	PS00070	ALDEHYDE_DEHYDR_CYS	1	293,	304,	NA	gene_4360	gene_4360	jgi.p|Penex1|344818	scaffold_2:4159767-4161640	Liquid	Solid	OK	32.0564	8.29301	-1.95064	3.86546	-1.83465	0.00095	0.0170003	yes
403009	IPR016160	Aldehyde dehydrogenase, conserved site	ScanRegExp	PS00070	ALDEHYDE_DEHYDR_CYS	1	349,	360,	NA	gene_8505	gene_8505	jgi.p|Penex1|403009	scaffold_4:4273098-4274928	Liquid	Solid	OK	89.599	2.70475	-5.04992	33.1266	-3.99842	5e-05	0.00183771	yes
336224	IPR016160	Aldehyde dehydrogenase, conserved site	ScanRegExp	PS00070	ALDEHYDE_DEHYDR_CYS	1	228,	239,	NA	gene_8903	gene_8903	jgi.p|Penex1|336224	scaffold_5:533353-535027	Liquid	Solid	OK	6.03105	0.29441	-4.35651	20.4852	-2.38716	0.00215	0.0310032	yes
377431	IPR016160	Aldehyde dehydrogenase, conserved site	ScanRegExp	PS00070	ALDEHYDE_DEHYDR_CYS	1	280,	291,	NA	gene_9858	gene_9858	jgi.p|Penex1|377431	scaffold_5:2856820-2858370	Liquid	Solid	OK	506.906	9.15876	-5.79042	55.3465	-3.68035	5e-05	0.00183771	yes
377431	IPR016160	Aldehyde dehydrogenase, conserved site	ScanRegExp	PS00687	ALDEHYDE_DEHYDR_GLU	1	252,	259,	NA	gene_9858	gene_9858	jgi.p|Penex1|377431	scaffold_5:2856820-2858370	Liquid	Solid	OK	506.906	9.15876	-5.79042	55.3465	-3.68035	5e-05	0.00183771	yes
344818	IPR016161	Aldehyde/histidinol dehydrogenase	superfamily	SSF53720	ALDH-like	1	20,	501,	9.8e-136	gene_4360	gene_4360	jgi.p|Penex1|344818	scaffold_2:4159767-4161640	Liquid	Solid	OK	32.0564	8.29301	-1.95064	3.86546	-1.83465	0.00095	0.0170003	yes
403009	IPR016161	Aldehyde/histidinol dehydrogenase	superfamily	SSF53720	ALDH-like	1	31,	558,	2e-121	gene_8505	gene_8505	jgi.p|Penex1|403009	scaffold_4:4273098-4274928	Liquid	Solid	OK	89.599	2.70475	-5.04992	33.1266	-3.99842	5e-05	0.00183771	yes
377431	IPR016161	Aldehyde/histidinol dehydrogenase	superfamily	SSF53720	ALDH-like	1	27,	483,	1.1e-150	gene_9858	gene_9858	jgi.p|Penex1|377431	scaffold_5:2856820-2858370	Liquid	Solid	OK	506.906	9.15876	-5.79042	55.3465	-3.68035	5e-05	0.00183771	yes
352015	IPR001395	Aldo/keto reductase	BlastProDom	PD000288	Q96UH3_COCPO_Q96UH3;	1	7,	281,	6e-96	gene_10080	gene_10080	jgi.p|Penex1|352015	scaffold_5:3482091-3483484	Liquid	Solid	OK	10.2711	124.561	3.60019	12.1273	2.63717	5e-05	0.00183771	yes
352015	IPR001395	Aldo/keto reductase	FPrintScan	PR00069	ALDKETRDTASE	5	34,90,139,173,221,	58,108,156,202,245,	1e-46,1e-46,1e-46,1e-46,1e-46	gene_10080	gene_10080	jgi.p|Penex1|352015	scaffold_5:3482091-3483484	Liquid	Solid	OK	10.2711	124.561	3.60019	12.1273	2.63717	5e-05	0.00183771	yes
352015	IPR001395	Aldo/keto reductase	HMMPfam	PF00248	Aldo_ket_red	1	7,	286,	6.1e-114	gene_10080	gene_10080	jgi.p|Penex1|352015	scaffold_5:3482091-3483484	Liquid	Solid	OK	10.2711	124.561	3.60019	12.1273	2.63717	5e-05	0.00183771	yes
352015	IPR001395	Aldo/keto reductase	ScanRegExp	PS00062	ALDOKETO_REDUCTASE_2	1	139,	156,	8e-05	gene_10080	gene_10080	jgi.p|Penex1|352015	scaffold_5:3482091-3483484	Liquid	Solid	OK	10.2711	124.561	3.60019	12.1273	2.63717	5e-05	0.00183771	yes
352015	IPR001395	Aldo/keto reductase	ScanRegExp	PS00798	ALDOKETO_REDUCTASE_1	1	38,	55,	8e-05	gene_10080	gene_10080	jgi.p|Penex1|352015	scaffold_5:3482091-3483484	Liquid	Solid	OK	10.2711	124.561	3.60019	12.1273	2.63717	5e-05	0.00183771	yes
352015	IPR001395	Aldo/keto reductase	superfamily	SSF51430	NAD(P)-linked oxidoreductase	1	1,	308,	1.2e-89	gene_10080	gene_10080	jgi.p|Penex1|352015	scaffold_5:3482091-3483484	Liquid	Solid	OK	10.2711	124.561	3.60019	12.1273	2.63717	5e-05	0.00183771	yes
378300	IPR001395	Aldo/keto reductase	BlastProDom	PD000288	Q89IT7_BRAJA_Q89IT7;	1	8,	323,	8e-56	gene_11129	gene_11129	jgi.p|Penex1|378300	scaffold_6:1826968-1828297	Liquid	Solid	OK	135.21	37.7054	-1.84236	3.58596	-1.73597	0.00205	0.0300373	yes
378300	IPR001395	Aldo/keto reductase	FPrintScan	PR00069	ALDKETRDTASE	4	45,110,141,176,	69,128,158,205,	5e-08,5e-08,5e-08,5e-08	gene_11129	gene_11129	jgi.p|Penex1|378300	scaffold_6:1826968-1828297	Liquid	Solid	OK	135.21	37.7054	-1.84236	3.58596	-1.73597	0.00205	0.0300373	yes
378300	IPR001395	Aldo/keto reductase	HMMPfam	PF00248	Aldo_ket_red	1	9,	312,	1.9e-72	gene_11129	gene_11129	jgi.p|Penex1|378300	scaffold_6:1826968-1828297	Liquid	Solid	OK	135.21	37.7054	-1.84236	3.58596	-1.73597	0.00205	0.0300373	yes
378300	IPR001395	Aldo/keto reductase	superfamily	SSF51430	NAD(P)-linked oxidoreductase	1	6,	319,	9.3e-99	gene_11129	gene_11129	jgi.p|Penex1|378300	scaffold_6:1826968-1828297	Liquid	Solid	OK	135.21	37.7054	-1.84236	3.58596	-1.73597	0.00205	0.0300373	yes
411706	IPR001395	Aldo/keto reductase	BlastProDom	PD000288	Q89IT7_BRAJA_Q89IT7;	1	5,	323,	7e-49	gene_12350	gene_12350	jgi.p|Penex1|411706	scaffold_7:1270212-1271701	Liquid	Solid	OK	8.40145	91.8029	3.44983	10.927	2.83316	5e-05	0.00183771	yes
411706	IPR001395	Aldo/keto reductase	HMMPfam	PF00248	Aldo_ket_red	1	5,	309,	4.3e-54	gene_12350	gene_12350	jgi.p|Penex1|411706	scaffold_7:1270212-1271701	Liquid	Solid	OK	8.40145	91.8029	3.44983	10.927	2.83316	5e-05	0.00183771	yes
411706	IPR001395	Aldo/keto reductase	superfamily	SSF51430	NAD(P)-linked oxidoreductase	1	9,	307,	1.6e-83	gene_12350	gene_12350	jgi.p|Penex1|411706	scaffold_7:1270212-1271701	Liquid	Solid	OK	8.40145	91.8029	3.44983	10.927	2.83316	5e-05	0.00183771	yes
346321	IPR001395	Aldo/keto reductase	BlastProDom	PD000288	Q9P7U2_SCHPO_Q9P7U2;	1	12,	236,	2e-75	gene_5543	gene_5543	jgi.p|Penex1|346321	scaffold_3:1778603-1779953	Liquid	Solid	OK	13.5084	55.8411	2.04747	4.1338	1.65279	0.0029	0.0383714	yes
346321	IPR001395	Aldo/keto reductase	HMMPfam	PF00248	Aldo_ket_red	1	13,	339,	1.1e-59	gene_5543	gene_5543	jgi.p|Penex1|346321	scaffold_3:1778603-1779953	Liquid	Solid	OK	13.5084	55.8411	2.04747	4.1338	1.65279	0.0029	0.0383714	yes
346321	IPR001395	Aldo/keto reductase	superfamily	SSF51430	NAD(P)-linked oxidoreductase	1	9,	346,	1.6e-96	gene_5543	gene_5543	jgi.p|Penex1|346321	scaffold_3:1778603-1779953	Liquid	Solid	OK	13.5084	55.8411	2.04747	4.1338	1.65279	0.0029	0.0383714	yes
374942	IPR001395	Aldo/keto reductase	BlastProDom	PD000288	Q89IT7_BRAJA_Q89IT7;	1	10,	324,	6e-40	gene_6330	gene_6330	jgi.p|Penex1|374942	scaffold_3:3891122-3892924	Liquid	Solid	OK	28.5105	156.504	2.45664	5.48937	1.977	0.00105	0.0180501	yes
374942	IPR001395	Aldo/keto reductase	HMMPfam	PF00248	Aldo_ket_red	1	5,	311,	4.3e-51	gene_6330	gene_6330	jgi.p|Penex1|374942	scaffold_3:3891122-3892924	Liquid	Solid	OK	28.5105	156.504	2.45664	5.48937	1.977	0.00105	0.0180501	yes
374942	IPR001395	Aldo/keto reductase	superfamily	SSF51430	NAD(P)-linked oxidoreductase	1	4,	309,	7.9e-81	gene_6330	gene_6330	jgi.p|Penex1|374942	scaffold_3:3891122-3892924	Liquid	Solid	OK	28.5105	156.504	2.45664	5.48937	1.977	0.00105	0.0180501	yes
374950	IPR001395	Aldo/keto reductase	BlastProDom	PD000288	AADE_YEAST_P42884;	1	47,	235,	1e-89	gene_6348	gene_6348	jgi.p|Penex1|374950	scaffold_3:3951960-3953246	Liquid	Solid	OK	9.12833	106.446	3.54362	11.661	3.1171	5e-05	0.00183771	yes
374950	IPR001395	Aldo/keto reductase	FPrintScan	PR00069	ALDKETRDTASE	2	135,166,	153,183,	0.024,0.024	gene_6348	gene_6348	jgi.p|Penex1|374950	scaffold_3:3951960-3953246	Liquid	Solid	OK	9.12833	106.446	3.54362	11.661	3.1171	5e-05	0.00183771	yes
374950	IPR001395	Aldo/keto reductase	HMMPfam	PF00248	Aldo_ket_red	1	21,	341,	4.9e-64	gene_6348	gene_6348	jgi.p|Penex1|374950	scaffold_3:3951960-3953246	Liquid	Solid	OK	9.12833	106.446	3.54362	11.661	3.1171	5e-05	0.00183771	yes
374950	IPR001395	Aldo/keto reductase	superfamily	SSF51430	NAD(P)-linked oxidoreductase	1	26,	338,	3.5e-81	gene_6348	gene_6348	jgi.p|Penex1|374950	scaffold_3:3951960-3953246	Liquid	Solid	OK	9.12833	106.446	3.54362	11.661	3.1171	5e-05	0.00183771	yes
336865	IPR008183	Aldose 1-epimerase	HMMPfam	PF01263	Aldose_epim	1	45,	339,	7.4e-55	gene_9075	gene_9075	jgi.p|Penex1|336865	scaffold_5:910358-911612	Liquid	Solid	OK	20.3426	87.2603	2.10082	4.28953	1.88007	0.00275	0.0371063	yes
378952	IPR017850	Alkaline-phosphatase-like, core domain	superfamily	SSF53649	Alkaline phosphatase-like	1	558,	850,	8.8e-33	gene_12023	gene_12023	jgi.p|Penex1|378952	scaffold_7:484000-486893	Liquid	Solid	OK	1.65053	10.2593	2.63592	6.21571	1.93475	0.0007	0.013645	yes
405998	IPR017850	Alkaline-phosphatase-like, core domain	superfamily	SSF53649	Alkaline phosphatase-like	1	1,	469,	5.1e-91	gene_12482	gene_12482	jgi.p|Penex1|405998	scaffold_7:1588316-1589813	Liquid	Solid	OK	12.1337	0.855877	-3.82547	14.1769	-2.70055	5e-05	0.00183771	yes
370332	IPR017850	Alkaline-phosphatase-like, core domain	superfamily	SSF53649	Alkaline phosphatase-like	1	137,	207,	0.004	gene_12598	gene_12598	jgi.p|Penex1|370332	scaffold_7:1867039-1868386	Liquid	Solid	OK	0.707239	3.91763	2.46971	5.53932	1.71117	0.0028	0.0375951	yes
375355	IPR017850	Alkaline-phosphatase-like, core domain	superfamily	SSF53649	Alkaline phosphatase-like	1	4,	429,	1e-119	gene_6948	gene_6948	jgi.p|Penex1|375355	scaffold_4:231837-234113	Liquid	Solid	OK	8.77139	41.1722	2.23079	4.69391	1.94775	0.0007	0.013645	yes
386461	IPR017850	Alkaline-phosphatase-like, core domain	superfamily	SSF53649	Alkaline phosphatase-like	1	159,	338,	0.0033	gene_8217	gene_8217	jgi.p|Penex1|386461	scaffold_4:3526752-3528164	Liquid	Solid	OK	24.6184	0.344616	-6.1586	71.437	-3.4283	5e-05	0.00183771	yes
441322	IPR003089	Alpha/beta hydrolase	FPrintScan	PR00111	ABHYDROLASE	3	151,165,275,	164,178,289,	2.3e-06,2.3e-06,2.3e-06	gene_6689	gene_6689	jgi.p|Penex1|441322	scaffold_3:4862724-4864184	Liquid	Solid	OK	205.877	25.0574	-3.03848	8.21625	-2.52786	0.0001	0.00315491	yes
379330	IPR000073	Alpha/beta hydrolase fold-1	HMMPfam	PF00561	Abhydrolase_1	1	178,	347,	5.3e-06	gene_12549	gene_12549	jgi.p|Penex1|379330	scaffold_7:1765425-1768024	Liquid	Solid	OK	36.6964	4.64329	-2.98242	7.90311	-2.52768	0.00015	0.00434324	yes
372379	IPR000073	Alpha/beta hydrolase fold-1	HMMPfam	PF00561	Abhydrolase_1	1	68,	140,	2.5e-12	gene_2686	gene_2686	jgi.p|Penex1|372379	scaffold_1:6706401-6707920	Liquid	Solid	OK	75.3534	8.39477	-3.16611	8.97623	-2.59622	0.00045	0.00978526	yes
370597	IPR000073	Alpha/beta hydrolase fold-1	HMMPfam	PF00561	Abhydrolase_1	1	55,	302,	0.00072	gene_348	gene_348	jgi.p|Penex1|370597	scaffold_1:961257-962497	Liquid	Solid	OK	62.4169	14.0978	-2.14647	4.42743	-1.60486	0.0031	0.0403814	yes
359889	IPR013094	Alpha/beta hydrolase fold-3	HMMPfam	PF07859	Abhydrolase_3	1	99,	312,	4.4e-81	gene_4154	gene_4154	jgi.p|Penex1|359889	scaffold_2:3621217-3622764	Liquid	Solid	OK	38.1432	4.53742	-3.07148	8.40635	-2.47678	0.0002	0.00540396	yes
396980	IPR013094	Alpha/beta hydrolase fold-3	HMMPfam	PF07859	Abhydrolase_3	1	113,	310,	3.5e-18	gene_574	gene_574	jgi.p|Penex1|396980	scaffold_1:1498374-1499633	Liquid	Solid	OK	1.4785	8.65169	2.54885	5.85168	1.91406	0.00195	0.0292393	yes
330630	IPR013094	Alpha/beta hydrolase fold-3	HMMPfam	PF07859	Abhydrolase_3	1	119,	344,	1.5e-70	gene_5767	gene_5767	jgi.p|Penex1|330630	scaffold_3:2318774-2320017	Liquid	Solid	OK	31.317	3.45079	-3.18195	9.07533	-2.2981	0.00015	0.00434324	yes
332820	IPR013094	Alpha/beta hydrolase fold-3	HMMPfam	PF07859	Abhydrolase_3	1	65,	280,	9.7e-35	gene_8223	gene_8223	jgi.p|Penex1|332820	scaffold_4:3544284-3545292	Liquid	Solid	OK	1.26785	12.6815	3.32227	10.0024	2.25893	0.0001	0.00315491	yes
376460	IPR013094	Alpha/beta hydrolase fold-3	HMMPfam	PF07859	Abhydrolase_3	1	91,	325,	8.7e-46	gene_8463	gene_8463	jgi.p|Penex1|376460	scaffold_4:4159667-4161010	Liquid	Solid	OK	14.0698	1.9806	-2.82859	7.1038	-1.80125	0.00365	0.0455353	yes
420461	IPR013094	Alpha/beta hydrolase fold-3	HMMPfam	PF07859	Abhydrolase_3	1	1,	198,	2.8e-27	gene_9363	gene_9363	jgi.p|Penex1|420461	scaffold_5:1621304-1622142	Liquid	Solid	OK	0.709282	8.36176	3.55938	11.7891	1.9642	0.0036	0.0452216	yes
420846	IPR005128	Alpha-acetolactate decarboxylase	BlastProDom	PD006931	ALDC_BACBR_P23616;	1	108,	234,	4e-20	gene_9781	gene_9781	jgi.p|Penex1|420846	scaffold_5:2676204-2676915	Liquid	Solid	OK	330.945	6.78329	-5.60846	48.7882	-2.91728	5e-05	0.00183771	yes
420846	IPR005128	Alpha-acetolactate decarboxylase	HMMPfam	PF03306	AAL_decarboxy	1	1,	225,	4.5e-46	gene_9781	gene_9781	jgi.p|Penex1|420846	scaffold_5:2676204-2676915	Liquid	Solid	OK	330.945	6.78329	-5.60846	48.7882	-2.91728	5e-05	0.00183771	yes
420846	IPR005128	Alpha-acetolactate decarboxylase	HMMPIR	PIRSF001332	Acetolactate decarboxylase	1	1,	235,	4.5e-33	gene_9781	gene_9781	jgi.p|Penex1|420846	scaffold_5:2676204-2676915	Liquid	Solid	OK	330.945	6.78329	-5.60846	48.7882	-2.91728	5e-05	0.00183771	yes
420846	IPR005128	Alpha-acetolactate decarboxylase	HMMTigr	TIGR01252	acetolac_decarb: alpha-acetolactate d	1	4,	226,	7.2e-45	gene_9781	gene_9781	jgi.p|Penex1|420846	scaffold_5:2676204-2676915	Liquid	Solid	OK	330.945	6.78329	-5.60846	48.7882	-2.91728	5e-05	0.00183771	yes
367802	IPR015340	Alpha-amylase, domain of unknown function DUF1966, C-terminal	HMMPfam	PF09260	DUF1966	1	404,	493,	1.1e-45	gene_10380	gene_10380	jgi.p|Penex1|367802	scaffold_5:4292702-4295026	Liquid	Solid	OK	162.463	0.488958	-8.37619	332.265	-4.79644	5e-05	0.00183771	yes
367802	IPR013777	Alpha-amylase, fungi	HMMPIR	PIRSF001024	Alpha-amylase, fungal type	1	1,	495,	0	gene_10380	gene_10380	jgi.p|Penex1|367802	scaffold_5:4292702-4295026	Liquid	Solid	OK	162.463	0.488958	-8.37619	332.265	-4.79644	5e-05	0.00183771	yes
399083	IPR011395	Alpha-glucuronidase	HMMPIR	PIRSF029900	Alpha-glucuronidase	1	1,	714,	0	gene_3290	gene_3290	jgi.p|Penex1|399083	scaffold_2:1216661-1219193	Liquid	Solid	OK	1.42619	15.0943	3.40376	10.5836	2.70567	0.0001	0.00315491	yes
374127	IPR012133	Alpha-hydroxy acid dehydrogenase, FMN-dependent	HMMPIR	PIRSF000138	Alpha-hydroxy acid dehydrogenase, FMN-dependent	1	1,	369,	1.6e-102	gene_5199	gene_5199	jgi.p|Penex1|374127	scaffold_3:938965-940735	Liquid	Solid	OK	10.5238	69.308	2.71937	6.58585	2.21234	0.00035	0.00828764	yes
381999	IPR006680	Amidohydrolase 1	HMMPfam	PF01979	Amidohydro_1	1	53,	414,	8.6e-06	gene_3016	gene_3016	jgi.p|Penex1|381999	scaffold_2:539539-541133	Liquid	Solid	OK	18.1328	1.60852	-3.4948	11.273	-2.43673	5e-05	0.00183771	yes
408896	IPR006992	Amidohydrolase 2	HMMPfam	PF04909	Amidohydro_2	1	7,	382,	5.8e-25	gene_6173	gene_6173	jgi.p|Penex1|408896	scaffold_3:3501879-3503375	Liquid	Solid	OK	46.9017	3.7825	-3.63223	12.3997	-3.13274	5e-05	0.00183771	yes
375890	IPR006992	Amidohydrolase 2	HMMPfam	PF04909	Amidohydro_2	1	4,	314,	3.2e-35	gene_7696	gene_7696	jgi.p|Penex1|375890	scaffold_4:2150916-2152424	Liquid	Solid	OK	336.757	44.45	-2.92145	7.57607	-1.73229	0.00165	0.0255481	yes
372598	IPR013108	Amidohydrolase 3	HMMPfam	PF07969	Amidohydro_3	1	464,	497,	7.6e-06	gene_3011	gene_3011	jgi.p|Penex1|372598	scaffold_2:524060-527526	Liquid	Solid	OK	32.3257	5.58773	-2.53235	5.78513	-2.17945	0.0014	0.0224411	yes
404887	IPR002937	Amine oxidase	HMMPfam	PF01593	Amino_oxidase	1	91,	554,	7.9e-26	gene_11021	gene_11021	jgi.p|Penex1|404887	scaffold_6:1551406-1553625	Liquid	Solid	OK	8.90875	0.798801	-3.47932	11.1527	-2.79476	5e-05	0.00183771	yes
375947	IPR002937	Amine oxidase	HMMPfam	PF01593	Amino_oxidase	1	47,	112,	8.7e-08	gene_7754	gene_7754	jgi.p|Penex1|375947	scaffold_4:2317868-2319523	Liquid	Solid	OK	109.963	1.45556	-6.23929	75.5463	-3.8088	5e-05	0.00183771	yes
376394	IPR002937	Amine oxidase	HMMPfam	PF01593	Amino_oxidase	1	15,	36,	0.00015	gene_8379	gene_8379	jgi.p|Penex1|376394	scaffold_4:3954799-3957634	Liquid	Solid	OK	12.1276	1.63437	-2.89149	7.42036	-2.26871	0.00055	0.0113924	yes
377973	IPR010071	Amino acid adenylation	HMMTigr	TIGR01733	AA-adenyl-dom: amino acid adenylation d	3	511,2064,3145,	911,2466,3549,	4.6e-109,2.7e-116,1.2e-129	gene_10723	gene_10723	jgi.p|Penex1|377973	scaffold_6:717885-730904	Liquid	Solid	OK	2.10066	21.3396	3.34462	10.1585	2.63378	0.0002	0.00540396	yes
437839	IPR010071	Amino acid adenylation	HMMTigr	TIGR01733	AA-adenyl-dom: amino acid adenylation d	1	1079,	1464,	2.5e-117	gene_2412	gene_2412	jgi.p|Penex1|437839	scaffold_1:6059939-6067936	Liquid	Solid	OK	6.00378	0.361546	-4.05362	16.6059	-2.77589	0.00015	0.00434324	yes
430352	IPR010071	Amino acid adenylation	HMMTigr	TIGR01733	AA-adenyl-dom: amino acid adenylation d	1	1092,	1482,	8.1e-142	gene_7320	gene_7320	jgi.p|Penex1|430352	scaffold_4:1199738-1206261	Liquid	Solid	OK	8.65497	1.10627	-2.96782	7.82353	-2.10754	0.00015	0.00434324	yes
377466	IPR010071	Amino acid adenylation	HMMTigr	TIGR01733	AA-adenyl-dom: amino acid adenylation d	3	269,2607,3712,	671,3016,4116,	6.2e-129,2.5e-139,1.8e-132	gene_9934	gene_9934	jgi.p|Penex1|377466	scaffold_5:3114789-3133822	Liquid	Solid	OK	24.2275	2.76152	-3.13311	8.77324	-2.26903	0.00295	0.0389857	yes
377985	IPR004840	Amino acid permease, conserved site	ScanRegExp	PS00218	AMINO_ACID_PERMEASE_1	1	71,	102,	NA	gene_10742	gene_10742	jgi.p|Penex1|377985	scaffold_6:784501-786950	Liquid	Solid	OK	8.44452	0.464755	-4.18348	18.1699	-2.79729	0.0003	0.0073591	yes
380329	IPR004840	Amino acid permease, conserved site	ScanRegExp	PS00218	AMINO_ACID_PERMEASE_1	1	70,	101,	8e-05	gene_1100	gene_1100	jgi.p|Penex1|380329	scaffold_1:2807452-2809283	Liquid	Solid	OK	582.476	39.5527	-3.88035	14.7266	-2.48589	0.00085	0.0156733	yes
336981	IPR004840	Amino acid permease, conserved site	ScanRegExp	PS00218	AMINO_ACID_PERMEASE_1	1	72,	103,	NA	gene_11830	gene_11830	jgi.p|Penex1|336981	scaffold_6:3678309-3680085	Liquid	Solid	OK	0.275981	6.50329	4.55853	23.5643	2.70441	0.0011	0.0187034	yes
370666	IPR004840	Amino acid permease, conserved site	ScanRegExp	PS00218	AMINO_ACID_PERMEASE_1	1	105,	136,	8e-05	gene_443	gene_443	jgi.p|Penex1|370666	scaffold_1:1192718-1194857	Liquid	Solid	OK	187.843	20.0224	-3.22984	9.38164	-2.57955	0.0002	0.00540396	yes
370666	IPR004762	Amino acid permease, fungi	HMMTigr	TIGR00913	2A0310: amino acid permease (yeast)	1	73,	550,	2.4e-275	gene_443	gene_443	jgi.p|Penex1|370666	scaffold_1:1192718-1194857	Liquid	Solid	OK	187.843	20.0224	-3.22984	9.38164	-2.57955	0.0002	0.00540396	yes
377985	IPR004841	Amino acid permease-associated region	HMMPfam	PF00324	AA_permease	1	35,	513,	0.00076	gene_10742	gene_10742	jgi.p|Penex1|377985	scaffold_6:784501-786950	Liquid	Solid	OK	8.44452	0.464755	-4.18348	18.1699	-2.79729	0.0003	0.0073591	yes
380329	IPR004841	Amino acid permease-associated region	HMMPfam	PF00324	AA_permease	1	45,	500,	3.8e-162	gene_1100	gene_1100	jgi.p|Penex1|380329	scaffold_1:2807452-2809283	Liquid	Solid	OK	582.476	39.5527	-3.88035	14.7266	-2.48589	0.00085	0.0156733	yes
371141	IPR004841	Amino acid permease-associated region	HMMPfam	PF00324	AA_permease	1	46,	509,	0.0066	gene_1151	gene_1151	jgi.p|Penex1|371141	scaffold_1:2923629-2925702	Liquid	Solid	OK	7.6162	45.0324	2.56382	5.91271	2.2565	5e-05	0.00183771	yes
338648	IPR004841	Amino acid permease-associated region	HMMPfam	PF00324	AA_permease	1	57,	508,	1.8e-05	gene_11691	gene_11691	jgi.p|Penex1|338648	scaffold_6:3358254-3360077	Liquid	Solid	OK	34.1558	2.35709	-3.85706	14.4907	-2.76973	0.00055	0.0113924	yes
336981	IPR004841	Amino acid permease-associated region	HMMPfam	PF00324	AA_permease	1	55,	512,	3.1e-05	gene_11830	gene_11830	jgi.p|Penex1|336981	scaffold_6:3678309-3680085	Liquid	Solid	OK	0.275981	6.50329	4.55853	23.5643	2.70441	0.0011	0.0187034	yes
372365	IPR004841	Amino acid permease-associated region	HMMPfam	PF00324	AA_permease	1	51,	523,	4.2e-111	gene_2671	gene_2671	jgi.p|Penex1|372365	scaffold_1:6665532-6668010	Liquid	Solid	OK	4.17555	0.384849	-3.4396	10.8498	-2.41132	0.0001	0.00315491	yes
370666	IPR004841	Amino acid permease-associated region	HMMPfam	PF00324	AA_permease	1	80,	546,	3.3e-191	gene_443	gene_443	jgi.p|Penex1|370666	scaffold_1:1192718-1194857	Liquid	Solid	OK	187.843	20.0224	-3.22984	9.38164	-2.57955	0.0002	0.00540396	yes
331592	IPR004841	Amino acid permease-associated region	HMMPfam	PF00324	AA_permease	1	49,	508,	0.00019	gene_6043	gene_6043	jgi.p|Penex1|331592	scaffold_3:3113042-3114728	Liquid	Solid	OK	0.166323	5.147	4.95168	30.946	2.57458	0.0005	0.0105981	yes
410149	IPR004841	Amino acid permease-associated region	HMMPfam	PF00324	AA_permease	1	61,	527,	6e-05	gene_8837	gene_8837	jgi.p|Penex1|410149	scaffold_5:359658-361682	Liquid	Solid	OK	6.35923	0.357742	-4.15186	17.776	-2.54177	0.0002	0.00540396	yes
388589	IPR013057	Amino acid transporter, transmembrane	HMMPfam	PF01490	Aa_trans	1	53,	286,	5.8e-22	gene_10661	gene_10661	jgi.p|Penex1|388589	scaffold_6:571253-572862	Liquid	Solid	OK	1.0286	64.7424	5.97596	62.9424	4.21702	5e-05	0.00183771	yes
372216	IPR013057	Amino acid transporter, transmembrane	HMMPfam	PF01490	Aa_trans	1	41,	446,	2e-06	gene_2478	gene_2478	jgi.p|Penex1|372216	scaffold_1:6209759-6211831	Liquid	Solid	OK	76.1233	10.9297	-2.80008	6.96479	-2.42007	0.00105	0.0180501	yes
373670	IPR013057	Amino acid transporter, transmembrane	HMMPfam	PF01490	Aa_trans	1	47,	435,	3.1e-25	gene_4555	gene_4555	jgi.p|Penex1|373670	scaffold_2:4700133-4702141	Liquid	Solid	OK	24.2849	144.838	2.57631	5.96412	1.8655	0.0008	0.0150048	yes
375789	IPR013057	Amino acid transporter, transmembrane	HMMPfam	PF01490	Aa_trans	1	47,	437,	2e-16	gene_7537	gene_7537	jgi.p|Penex1|375789	scaffold_4:1758170-1760346	Liquid	Solid	OK	8.12378	60.0905	2.88691	7.39684	2.26923	0.0001	0.00315491	yes
418856	IPR013057	Amino acid transporter, transmembrane	HMMPfam	PF01490	Aa_trans	1	25,	423,	1.3e-49	gene_7620	gene_7620	jgi.p|Penex1|418856	scaffold_4:1965445-1966827	Liquid	Solid	OK	7.5579	0.603926	-3.64554	12.5146	-2.65487	0.0001	0.00315491	yes
376702	IPR013057	Amino acid transporter, transmembrane	HMMPfam	PF01490	Aa_trans	1	51,	444,	1.2e-19	gene_8839	gene_8839	jgi.p|Penex1|376702	scaffold_5:364922-367292	Liquid	Solid	OK	4.42055	56.2267	3.66896	12.7194	2.82135	0.0001	0.00315491	yes
377985	IPR002293	Amino acid/polyamine transporter I	HMMPIR	PIRSF006060	Amino acid transporter	1	34,	529,	6.1e-34	gene_10742	gene_10742	jgi.p|Penex1|377985	scaffold_6:784501-786950	Liquid	Solid	OK	8.44452	0.464755	-4.18348	18.1699	-2.79729	0.0003	0.0073591	yes
380329	IPR002293	Amino acid/polyamine transporter I	HMMPIR	PIRSF006060	Amino acid transporter	1	34,	514,	1.1e-51	gene_1100	gene_1100	jgi.p|Penex1|380329	scaffold_1:2807452-2809283	Liquid	Solid	OK	582.476	39.5527	-3.88035	14.7266	-2.48589	0.00085	0.0156733	yes
371141	IPR002293	Amino acid/polyamine transporter I	HMMPIR	PIRSF006060	Amino acid transporter	1	35,	537,	2.5e-39	gene_1151	gene_1151	jgi.p|Penex1|371141	scaffold_1:2923629-2925702	Liquid	Solid	OK	7.6162	45.0324	2.56382	5.91271	2.2565	5e-05	0.00183771	yes
338648	IPR002293	Amino acid/polyamine transporter I	HMMPIR	PIRSF006060	Amino acid transporter	1	33,	516,	3.3e-52	gene_11691	gene_11691	jgi.p|Penex1|338648	scaffold_6:3358254-3360077	Liquid	Solid	OK	34.1558	2.35709	-3.85706	14.4907	-2.76973	0.00055	0.0113924	yes
336981	IPR002293	Amino acid/polyamine transporter I	HMMPIR	PIRSF006060	Amino acid transporter	1	35,	517,	1.3e-22	gene_11830	gene_11830	jgi.p|Penex1|336981	scaffold_6:3678309-3680085	Liquid	Solid	OK	0.275981	6.50329	4.55853	23.5643	2.70441	0.0011	0.0187034	yes
372365	IPR002293	Amino acid/polyamine transporter I	HMMPIR	PIRSF006060	Amino acid transporter	1	40,	541,	2.2e-24	gene_2671	gene_2671	jgi.p|Penex1|372365	scaffold_1:6665532-6668010	Liquid	Solid	OK	4.17555	0.384849	-3.4396	10.8498	-2.41132	0.0001	0.00315491	yes
370666	IPR002293	Amino acid/polyamine transporter I	HMMPIR	PIRSF006060	Amino acid transporter	1	69,	551,	6.9e-53	gene_443	gene_443	jgi.p|Penex1|370666	scaffold_1:1192718-1194857	Liquid	Solid	OK	187.843	20.0224	-3.22984	9.38164	-2.57955	0.0002	0.00540396	yes
331592	IPR002293	Amino acid/polyamine transporter I	HMMPIR	PIRSF006060	Amino acid transporter	1	29,	509,	6.5e-34	gene_6043	gene_6043	jgi.p|Penex1|331592	scaffold_3:3113042-3114728	Liquid	Solid	OK	0.166323	5.147	4.95168	30.946	2.57458	0.0005	0.0105981	yes
410149	IPR002293	Amino acid/polyamine transporter I	HMMPIR	PIRSF006060	Amino acid transporter	1	49,	523,	2.2e-31	gene_8837	gene_8837	jgi.p|Penex1|410149	scaffold_5:359658-361682	Liquid	Solid	OK	6.35923	0.357742	-4.15186	17.776	-2.54177	0.0002	0.00540396	yes
396417	IPR001412	Aminoacyl-tRNA synthetase, class I, conserved site	ScanRegExp	PS00178	AA_TRNA_LIGASE_I	1	235,	244,	NA	gene_12347	gene_12347	jgi.p|Penex1|396417	scaffold_7:1262532-1263845	Liquid	Solid	OK	11.4833	0.251451	-5.51311	45.6679	-3.30795	0.0003	0.0073591	yes
382266	IPR002575	Aminoglycoside phosphotransferase	HMMPfam	PF01636	APH	1	28,	345,	7.6e-13	gene_3330	gene_3330	jgi.p|Penex1|382266	scaffold_2:1323228-1324547	Liquid	Solid	OK	11.4425	1.5257	-2.90686	7.49984	-2.1272	0.0011	0.0187034	yes
378752	IPR005814	Aminotransferase class-III	HMMPfam	PF00202	Aminotran_3	1	18,	376,	7.5e-98	gene_11756	gene_11756	jgi.p|Penex1|378752	scaffold_6:3513336-3515083	Liquid	Solid	OK	74.7486	7.20071	-3.37584	10.3808	-2.58645	5e-05	0.00183771	yes
373387	IPR005814	Aminotransferase class-III	HMMPfam	PF00202	Aminotran_3	1	53,	393,	6.7e-112	gene_4142	gene_4142	jgi.p|Penex1|373387	scaffold_2:3575016-3576656	Liquid	Solid	OK	8.8262	0.696668	-3.66325	12.6692	-2.17298	0.0004	0.00904017	yes
373387	IPR005814	Aminotransferase class-III	ScanRegExp	PS00600	AA_TRANSFER_CLASS_3	1	266,	303,	NA	gene_4142	gene_4142	jgi.p|Penex1|373387	scaffold_2:3575016-3576656	Liquid	Solid	OK	8.8262	0.696668	-3.66325	12.6692	-2.17298	0.0004	0.00904017	yes
395350	IPR004839	Aminotransferase, class I and II	HMMPfam	PF00155	Aminotran_1_2	1	141,	386,	5.7e-61	gene_10171	gene_10171	jgi.p|Penex1|395350	scaffold_5:3723859-3725475	Liquid	Solid	OK	26.6407	3.57129	-2.89911	7.45966	-2.34489	0.00065	0.013067	yes
419611	IPR004839	Aminotransferase, class I and II	HMMPfam	PF00155	Aminotran_1_2	1	97,	506,	4.1e-06	gene_8448	gene_8448	jgi.p|Penex1|419611	scaffold_4:4126587-4128147	Liquid	Solid	OK	0.328394	4.32636	3.71965	13.1743	2.09017	0.0026	0.0357001	yes
373315	IPR001544	Aminotransferase, class IV	BlastProDom	PD001961	Q86QZ8_GIALA_Q86QZ8;	1	193,	312,	8e-12	gene_4028	gene_4028	jgi.p|Penex1|373315	scaffold_2:3196939-3198585	Liquid	Solid	OK	112.567	1.02735	-6.77571	109.57	-4.37133	5e-05	0.00183771	yes
373315	IPR001544	Aminotransferase, class IV	HMMPfam	PF01063	Aminotran_4	1	19,	316,	1.3e-49	gene_4028	gene_4028	jgi.p|Penex1|373315	scaffold_2:3196939-3198585	Liquid	Solid	OK	112.567	1.02735	-6.77571	109.57	-4.37133	5e-05	0.00183771	yes
373315	IPR001544	Aminotransferase, class IV	superfamily	SSF56752	D-aminoacid aminotransferase-like PLP-dependent enzymes	1	5,	331,	8.7e-82	gene_4028	gene_4028	jgi.p|Penex1|373315	scaffold_2:3196939-3198585	Liquid	Solid	OK	112.567	1.02735	-6.77571	109.57	-4.37133	5e-05	0.00183771	yes
395350	IPR001917	Aminotransferase, class-II, pyridoxal-phosphate binding site	ScanRegExp	PS00599	AA_TRANSFER_CLASS_2	1	237,	246,	NA	gene_10171	gene_10171	jgi.p|Penex1|395350	scaffold_5:3723859-3725475	Liquid	Solid	OK	26.6407	3.57129	-2.89911	7.45966	-2.34489	0.00065	0.013067	yes
356138	IPR000873	AMP-dependent synthetase and ligase	HMMPfam	PF00501	AMP-binding	3	64,270,414,	219,340,454,	7.2e-09,0.00024,1.3e-07	gene_1014	gene_1014	jgi.p|Penex1|356138	scaffold_1:2608113-2611566	Liquid	Solid	OK	17.1791	0.725945	-4.56465	23.6645	-2.72173	0.0004	0.00904017	yes
356138	IPR000873	AMP-dependent synthetase and ligase	ScanRegExp	PS00455	AMP_BINDING	1	196,	207,	NA	gene_1014	gene_1014	jgi.p|Penex1|356138	scaffold_1:2608113-2611566	Liquid	Solid	OK	17.1791	0.725945	-4.56465	23.6645	-2.72173	0.0004	0.00904017	yes
410733	IPR000873	AMP-dependent synthetase and ligase	FPrintScan	PR00154	AMPBINDING	2	209,221,	220,229,	40,40	gene_10159	gene_10159	jgi.p|Penex1|410733	scaffold_5:3692528-3696376	Liquid	Solid	OK	45.2868	0.812245	-5.80103	55.755	-4.28208	5e-05	0.00183771	yes
410733	IPR000873	AMP-dependent synthetase and ligase	HMMPfam	PF00501	AMP-binding	2	81,450,	372,489,	4.7e-12,4.3e-06	gene_10159	gene_10159	jgi.p|Penex1|410733	scaffold_5:3692528-3696376	Liquid	Solid	OK	45.2868	0.812245	-5.80103	55.755	-4.28208	5e-05	0.00183771	yes
410733	IPR000873	AMP-dependent synthetase and ligase	ScanRegExp	PS00455	AMP_BINDING	1	214,	225,	NA	gene_10159	gene_10159	jgi.p|Penex1|410733	scaffold_5:3692528-3696376	Liquid	Solid	OK	45.2868	0.812245	-5.80103	55.755	-4.28208	5e-05	0.00183771	yes
377973	IPR000873	AMP-dependent synthetase and ligase	FPrintScan	PR00154	AMPBINDING	2	628,640,	639,648,	0.25,0.25	gene_10723	gene_10723	jgi.p|Penex1|377973	scaffold_6:717885-730904	Liquid	Solid	OK	2.10066	21.3396	3.34462	10.1585	2.63378	0.0002	0.00540396	yes
377973	IPR000873	AMP-dependent synthetase and ligase	HMMPfam	PF00501	AMP-binding	3	511,2064,3145,	911,2458,3539,	6.5e-100,9.1e-107,1.6e-115	gene_10723	gene_10723	jgi.p|Penex1|377973	scaffold_6:717885-730904	Liquid	Solid	OK	2.10066	21.3396	3.34462	10.1585	2.63378	0.0002	0.00540396	yes
377973	IPR000873	AMP-dependent synthetase and ligase	ScanRegExp	PS00455	AMP_BINDING	1	633,	644,	8e-05	gene_10723	gene_10723	jgi.p|Penex1|377973	scaffold_6:717885-730904	Liquid	Solid	OK	2.10066	21.3396	3.34462	10.1585	2.63378	0.0002	0.00540396	yes
378616	IPR000873	AMP-dependent synthetase and ligase	FPrintScan	PR00154	AMPBINDING	2	3178,3190,	3189,3198,	0.052,0.052	gene_11570	gene_11570	jgi.p|Penex1|378616	scaffold_6:3026321-3038859	Liquid	Solid	OK	1.88388	0.221787	-3.08646	8.49409	-2.32579	0.00015	0.00434324	yes
378616	IPR000873	AMP-dependent synthetase and ligase	HMMPfam	PF00501	AMP-binding	1	3062,	3478,	2.9e-105	gene_11570	gene_11570	jgi.p|Penex1|378616	scaffold_6:3026321-3038859	Liquid	Solid	OK	1.88388	0.221787	-3.08646	8.49409	-2.32579	0.00015	0.00434324	yes
378616	IPR000873	AMP-dependent synthetase and ligase	ScanRegExp	PS00455	AMP_BINDING	1	3183,	3194,	8e-05	gene_11570	gene_11570	jgi.p|Penex1|378616	scaffold_6:3026321-3038859	Liquid	Solid	OK	1.88388	0.221787	-3.08646	8.49409	-2.32579	0.00015	0.00434324	yes
437627	IPR000873	AMP-dependent synthetase and ligase	FPrintScan	PR00154	AMPBINDING	2	170,182,	181,190,	22,22	gene_2167	gene_2167	jgi.p|Penex1|437627	scaffold_1:5451334-5454711	Liquid	Solid	OK	40.209	2.21306	-4.18341	18.169	-2.69069	0.0004	0.00904017	yes
437627	IPR000873	AMP-dependent synthetase and ligase	HMMPfam	PF00501	AMP-binding	3	73,224,411,	193,333,445,	0.00035,5.4e-05,0.00063	gene_2167	gene_2167	jgi.p|Penex1|437627	scaffold_1:5451334-5454711	Liquid	Solid	OK	40.209	2.21306	-4.18341	18.169	-2.69069	0.0004	0.00904017	yes
437627	IPR000873	AMP-dependent synthetase and ligase	ScanRegExp	PS00455	AMP_BINDING	1	175,	186,	NA	gene_2167	gene_2167	jgi.p|Penex1|437627	scaffold_1:5451334-5454711	Liquid	Solid	OK	40.209	2.21306	-4.18341	18.169	-2.69069	0.0004	0.00904017	yes
437839	IPR000873	AMP-dependent synthetase and ligase	FPrintScan	PR00154	AMPBINDING	2	171,183,	182,191,	0.003,0.003	gene_2412	gene_2412	jgi.p|Penex1|437839	scaffold_1:6059939-6067936	Liquid	Solid	OK	6.00378	0.361546	-4.05362	16.6059	-2.77589	0.00015	0.00434324	yes
437839	IPR000873	AMP-dependent synthetase and ligase	HMMPfam	PF00501	AMP-binding	2	49,1079,	439,1464,	1.8e-71,1.7e-108	gene_2412	gene_2412	jgi.p|Penex1|437839	scaffold_1:6059939-6067936	Liquid	Solid	OK	6.00378	0.361546	-4.05362	16.6059	-2.77589	0.00015	0.00434324	yes
437839	IPR000873	AMP-dependent synthetase and ligase	ScanRegExp	PS00455	AMP_BINDING	2	176,1199,	187,1210,	8e-5,8e-5	gene_2412	gene_2412	jgi.p|Penex1|437839	scaffold_1:6059939-6067936	Liquid	Solid	OK	6.00378	0.361546	-4.05362	16.6059	-2.77589	0.00015	0.00434324	yes
358549	IPR000873	AMP-dependent synthetase and ligase	HMMPfam	PF00501	AMP-binding	3	498,678,868,	649,789,904,	9.1e-11,0.00011,1.4e-05	gene_3128	gene_3128	jgi.p|Penex1|358549	scaffold_2:824242-829792	Liquid	Solid	OK	2.16997	0.377216	-2.52421	5.75258	-1.86365	0.00275	0.0371063	yes
358549	IPR000873	AMP-dependent synthetase and ligase	ScanRegExp	PS00455	AMP_BINDING	1	631,	642,	NA	gene_3128	gene_3128	jgi.p|Penex1|358549	scaffold_2:824242-829792	Liquid	Solid	OK	2.16997	0.377216	-2.52421	5.75258	-1.86365	0.00275	0.0371063	yes
430352	IPR000873	AMP-dependent synthetase and ligase	FPrintScan	PR00154	AMPBINDING	2	184,196,	195,204,	0.00046,0.00046	gene_7320	gene_7320	jgi.p|Penex1|430352	scaffold_4:1199738-1206261	Liquid	Solid	OK	8.65497	1.10627	-2.96782	7.82353	-2.10754	0.00015	0.00434324	yes
430352	IPR000873	AMP-dependent synthetase and ligase	HMMPfam	PF00501	AMP-binding	2	71,1092,	455,1482,	4.9e-100,5.1e-141	gene_7320	gene_7320	jgi.p|Penex1|430352	scaffold_4:1199738-1206261	Liquid	Solid	OK	8.65497	1.10627	-2.96782	7.82353	-2.10754	0.00015	0.00434324	yes
430352	IPR000873	AMP-dependent synthetase and ligase	ScanRegExp	PS00455	AMP_BINDING	2	189,1211,	200,1222,	8e-5,8e-5	gene_7320	gene_7320	jgi.p|Penex1|430352	scaffold_4:1199738-1206261	Liquid	Solid	OK	8.65497	1.10627	-2.96782	7.82353	-2.10754	0.00015	0.00434324	yes
377466	IPR000873	AMP-dependent synthetase and ligase	FPrintScan	PR00154	AMPBINDING	2	387,399,	398,407,	0.3,0.3	gene_9934	gene_9934	jgi.p|Penex1|377466	scaffold_5:3114789-3133822	Liquid	Solid	OK	24.2275	2.76152	-3.13311	8.77324	-2.26903	0.00295	0.0389857	yes
377466	IPR000873	AMP-dependent synthetase and ligase	HMMPfam	PF00501	AMP-binding	4	269,1815,2607,3712,	671,2183,3016,4116,	2.1e-123,3.9e-65,1.1e-124,4.1e-124	gene_9934	gene_9934	jgi.p|Penex1|377466	scaffold_5:3114789-3133822	Liquid	Solid	OK	24.2275	2.76152	-3.13311	8.77324	-2.26903	0.00295	0.0389857	yes
377466	IPR000873	AMP-dependent synthetase and ligase	ScanRegExp	PS00455	AMP_BINDING	2	392,1934,	403,1945,	8e-5,NA	gene_9934	gene_9934	jgi.p|Penex1|377466	scaffold_5:3114789-3133822	Liquid	Solid	OK	24.2275	2.76152	-3.13311	8.77324	-2.26903	0.00295	0.0389857	yes
396157	IPR002110	Ankyrin	FPrintScan	PR01415	ANKYRIN	2	674,686,	686,698,	0.00066,0.00066	gene_11765	gene_11765	jgi.p|Penex1|396157	scaffold_6:3532694-3535867	Liquid	Solid	OK	1.47903	0.214439	-2.78601	6.8972	-2.00462	0.0021	0.0305648	yes
396157	IPR002110	Ankyrin	HMMPfam	PF00023	Ank	10	640,673,705,738,774,804,835,871,904,936,	662,700,733,770,803,834,867,899,932,957,	0.75,7.3e-07,0.00059,0.00035,0.0017,0.00016,0.0014,0.0023,8.9e-05,41	gene_11765	gene_11765	jgi.p|Penex1|396157	scaffold_6:3532694-3535867	Liquid	Solid	OK	1.47903	0.214439	-2.78601	6.8972	-2.00462	0.0021	0.0305648	yes
396157	IPR002110	Ankyrin	HMMSmart	SM00248	no description	10	640,673,705,738,771,804,835,867,901,933,	669,702,734,767,800,833,864,896,929,963,	29,7.7e-05,1.1,0.7,60,0.0025,1.3,33,17,9.6e+02	gene_11765	gene_11765	jgi.p|Penex1|396157	scaffold_6:3532694-3535867	Liquid	Solid	OK	1.47903	0.214439	-2.78601	6.8972	-2.00462	0.0021	0.0305648	yes
396157	IPR002110	Ankyrin	ProfileScan	PS50088	ANK_REPEAT	8	673,705,738,774,804,835,871,904,	705,737,770,803,836,867,899,932,	11.060,9.057,9.858,9.404,9.938,10.205,9.271,10.232	gene_11765	gene_11765	jgi.p|Penex1|396157	scaffold_6:3532694-3535867	Liquid	Solid	OK	1.47903	0.214439	-2.78601	6.8972	-2.00462	0.0021	0.0305648	yes
396157	IPR002110	Ankyrin	ProfileScan	PS50297	ANK_REP_REGION	1	640,	962,	62.128	gene_11765	gene_11765	jgi.p|Penex1|396157	scaffold_6:3532694-3535867	Liquid	Solid	OK	1.47903	0.214439	-2.78601	6.8972	-2.00462	0.0021	0.0305648	yes
396157	IPR002110	Ankyrin	superfamily	SSF48403	Ankyrin repeat	1	607,	960,	4.7e-71	gene_11765	gene_11765	jgi.p|Penex1|396157	scaffold_6:3532694-3535867	Liquid	Solid	OK	1.47903	0.214439	-2.78601	6.8972	-2.00462	0.0021	0.0305648	yes
379014	IPR002110	Ankyrin	FPrintScan	PR01415	ANKYRIN	2	-6,6,	6,18,	51,51	gene_12117	gene_12117	jgi.p|Penex1|379014	scaffold_7:689403-690639	Liquid	Solid	OK	10.8836	105.046	3.2708	9.65181	2.87461	5e-05	0.00183771	yes
405818	IPR002110	Ankyrin	FPrintScan	PR01415	ANKYRIN	2	135,305,	147,317,	0.16,0.16	gene_12240	gene_12240	jgi.p|Penex1|405818	scaffold_7:989137-990795	Liquid	Solid	OK	3.93809	0.297236	-3.72782	13.2491	-2.31491	0.0011	0.0187034	yes
405818	IPR002110	Ankyrin	HMMPfam	PF00023	Ank	4	134,168,292,336,	156,195,324,361,	34,0.05,0.00024,0.083	gene_12240	gene_12240	jgi.p|Penex1|405818	scaffold_7:989137-990795	Liquid	Solid	OK	3.93809	0.297236	-3.72782	13.2491	-2.31491	0.0011	0.0187034	yes
405818	IPR002110	Ankyrin	HMMSmart	SM00248	no description	5	88,134,168,292,329,	117,164,197,321,358,	2.7e+02,3.8e+02,0.47,0.12,34	gene_12240	gene_12240	jgi.p|Penex1|405818	scaffold_7:989137-990795	Liquid	Solid	OK	3.93809	0.297236	-3.72782	13.2491	-2.31491	0.0011	0.0187034	yes
405818	IPR002110	Ankyrin	ProfileScan	PS50088	ANK_REPEAT	1	292,	324,	9.538	gene_12240	gene_12240	jgi.p|Penex1|405818	scaffold_7:989137-990795	Liquid	Solid	OK	3.93809	0.297236	-3.72782	13.2491	-2.31491	0.0011	0.0187034	yes
405818	IPR002110	Ankyrin	ProfileScan	PS50297	ANK_REP_REGION	1	88,	361,	14.292	gene_12240	gene_12240	jgi.p|Penex1|405818	scaffold_7:989137-990795	Liquid	Solid	OK	3.93809	0.297236	-3.72782	13.2491	-2.31491	0.0011	0.0187034	yes
405818	IPR002110	Ankyrin	superfamily	SSF48403	Ankyrin repeat	1	57,	379,	1.3e-23	gene_12240	gene_12240	jgi.p|Penex1|405818	scaffold_7:989137-990795	Liquid	Solid	OK	3.93809	0.297236	-3.72782	13.2491	-2.31491	0.0011	0.0187034	yes
379319	IPR002110	Ankyrin	HMMPfam	PF00023	Ank	2	122,199,	150,237,	2,0.00015	gene_12531	gene_12531	jgi.p|Penex1|379319	scaffold_7:1722967-1726567	Liquid	Solid	OK	16.9115	1.53508	-3.46162	11.0167	-2.76037	5e-05	0.00183771	yes
379319	IPR002110	Ankyrin	HMMSmart	SM00248	no description	3	122,160,199,	151,195,235,	3.2,3.3e+03,19	gene_12531	gene_12531	jgi.p|Penex1|379319	scaffold_7:1722967-1726567	Liquid	Solid	OK	16.9115	1.53508	-3.46162	11.0167	-2.76037	5e-05	0.00183771	yes
379319	IPR002110	Ankyrin	ProfileScan	PS50297	ANK_REP_REGION	1	122,	208,	11.267	gene_12531	gene_12531	jgi.p|Penex1|379319	scaffold_7:1722967-1726567	Liquid	Solid	OK	16.9115	1.53508	-3.46162	11.0167	-2.76037	5e-05	0.00183771	yes
379319	IPR002110	Ankyrin	superfamily	SSF48403	Ankyrin repeat	1	121,	215,	1.4e-06	gene_12531	gene_12531	jgi.p|Penex1|379319	scaffold_7:1722967-1726567	Liquid	Solid	OK	16.9115	1.53508	-3.46162	11.0167	-2.76037	5e-05	0.00183771	yes
373316	IPR002110	Ankyrin	FPrintScan	PR01415	ANKYRIN	2	164,210,	176,222,	2e-05,2e-05	gene_4029	gene_4029	jgi.p|Penex1|373316	scaffold_2:3199048-3200214	Liquid	Solid	OK	68.2204	2.1664	-4.97683	31.4902	-3.23172	0.0001	0.00315491	yes
373316	IPR002110	Ankyrin	HMMPfam	PF00023	Ank	3	139,163,197,	162,196,229,	1.8,1.3e-08,5.2e-08	gene_4029	gene_4029	jgi.p|Penex1|373316	scaffold_2:3199048-3200214	Liquid	Solid	OK	68.2204	2.1664	-4.97683	31.4902	-3.23172	0.0001	0.00315491	yes
373316	IPR002110	Ankyrin	HMMSmart	SM00248	no description	2	163,197,	193,226,	0.0021,0.00084	gene_4029	gene_4029	jgi.p|Penex1|373316	scaffold_2:3199048-3200214	Liquid	Solid	OK	68.2204	2.1664	-4.97683	31.4902	-3.23172	0.0001	0.00315491	yes
373316	IPR002110	Ankyrin	ProfileScan	PS50088	ANK_REPEAT	2	163,197,	196,229,	11.487,11.621	gene_4029	gene_4029	jgi.p|Penex1|373316	scaffold_2:3199048-3200214	Liquid	Solid	OK	68.2204	2.1664	-4.97683	31.4902	-3.23172	0.0001	0.00315491	yes
373316	IPR002110	Ankyrin	ProfileScan	PS50297	ANK_REP_REGION	1	151,	229,	24.586	gene_4029	gene_4029	jgi.p|Penex1|373316	scaffold_2:3199048-3200214	Liquid	Solid	OK	68.2204	2.1664	-4.97683	31.4902	-3.23172	0.0001	0.00315491	yes
373316	IPR002110	Ankyrin	superfamily	SSF48403	Ankyrin repeat	1	139,	227,	1.4e-22	gene_4029	gene_4029	jgi.p|Penex1|373316	scaffold_2:3199048-3200214	Liquid	Solid	OK	68.2204	2.1664	-4.97683	31.4902	-3.23172	0.0001	0.00315491	yes
361357	IPR002110	Ankyrin	HMMPfam	PF00023	Ank	5	837,875,908,952,987,	869,905,930,977,1014,	0.0029,0.16,12,0.0076,1.5	gene_5326	gene_5326	jgi.p|Penex1|361357	scaffold_3:1232018-1235454	Liquid	Solid	OK	1.72853	0.28041	-2.62394	6.16431	-1.88968	0.00185	0.0279704	yes
361357	IPR002110	Ankyrin	HMMSmart	SM00248	no description	6	837,872,908,944,979,1012,	866,902,938,974,1009,1042,	4,1e+02,2.2e+02,3.2e+02,3.1e+02,2e+02	gene_5326	gene_5326	jgi.p|Penex1|361357	scaffold_3:1232018-1235454	Liquid	Solid	OK	1.72853	0.28041	-2.62394	6.16431	-1.88968	0.00185	0.0279704	yes
361357	IPR002110	Ankyrin	ProfileScan	PS50297	ANK_REP_REGION	1	837,	1034,	12.886	gene_5326	gene_5326	jgi.p|Penex1|361357	scaffold_3:1232018-1235454	Liquid	Solid	OK	1.72853	0.28041	-2.62394	6.16431	-1.88968	0.00185	0.0279704	yes
361357	IPR002110	Ankyrin	superfamily	SSF48403	Ankyrin repeat	1	802,	1034,	4.8e-24	gene_5326	gene_5326	jgi.p|Penex1|361357	scaffold_3:1232018-1235454	Liquid	Solid	OK	1.72853	0.28041	-2.62394	6.16431	-1.88968	0.00185	0.0279704	yes
401110	IPR002110	Ankyrin	FPrintScan	PR01415	ANKYRIN	2	906,919,	918,931,	3,3	gene_5974	gene_5974	jgi.p|Penex1|401110	scaffold_3:2957855-2962402	Liquid	Solid	OK	2.27936	0.280983	-3.02008	8.11213	-1.81996	0.003	0.039503	yes
401110	IPR002110	Ankyrin	HMMPfam	PF00023	Ank	3	846,879,905,	873,904,938,	0.39,0.00018,2.4e-05	gene_5974	gene_5974	jgi.p|Penex1|401110	scaffold_3:2957855-2962402	Liquid	Solid	OK	2.27936	0.280983	-3.02008	8.11213	-1.81996	0.003	0.039503	yes
401110	IPR002110	Ankyrin	HMMSmart	SM00248	no description	2	874,905,	903,935,	0.074,0.38	gene_5974	gene_5974	jgi.p|Penex1|401110	scaffold_3:2957855-2962402	Liquid	Solid	OK	2.27936	0.280983	-3.02008	8.11213	-1.81996	0.003	0.039503	yes
401110	IPR002110	Ankyrin	ProfileScan	PS50088	ANK_REPEAT	2	874,905,	906,938,	10.339,12.796	gene_5974	gene_5974	jgi.p|Penex1|401110	scaffold_3:2957855-2962402	Liquid	Solid	OK	2.27936	0.280983	-3.02008	8.11213	-1.81996	0.003	0.039503	yes
401110	IPR002110	Ankyrin	ProfileScan	PS50297	ANK_REP_REGION	1	841,	959,	21.614	gene_5974	gene_5974	jgi.p|Penex1|401110	scaffold_3:2957855-2962402	Liquid	Solid	OK	2.27936	0.280983	-3.02008	8.11213	-1.81996	0.003	0.039503	yes
401110	IPR002110	Ankyrin	superfamily	SSF48403	Ankyrin repeat	1	647,	959,	8.5e-22	gene_5974	gene_5974	jgi.p|Penex1|401110	scaffold_3:2957855-2962402	Liquid	Solid	OK	2.27936	0.280983	-3.02008	8.11213	-1.81996	0.003	0.039503	yes
377499	IPR002110	Ankyrin	FPrintScan	PR01415	ANKYRIN	2	1381,1645,	1393,1657,	0.76,0.76	gene_9987	gene_9987	jgi.p|Penex1|377499	scaffold_5:3263862-3270506	Liquid	Solid	OK	16.3197	1.32789	-3.6194	12.2899	-2.31096	0.00315	0.0408863	yes
377499	IPR002110	Ankyrin	HMMPfam	PF00023	Ank	12	826,859,924,1272,1345,1380,1416,1632,1665,1703,1833,1869,	858,887,988,1289,1379,1415,1449,1664,1697,1723,1865,1898,	0.0022,0.00092,20,0.16,9.6,0.14,27,0.00013,0.064,18,0.026,0.032	gene_9987	gene_9987	jgi.p|Penex1|377499	scaffold_5:3263862-3270506	Liquid	Solid	OK	16.3197	1.32789	-3.6194	12.2899	-2.31096	0.00315	0.0408863	yes
377499	IPR002110	Ankyrin	HMMSmart	SM00248	no description	16	826,859,924,1220,1257,1290,1345,1380,1416,1518,1588,1632,1665,1703,1833,1866,	855,884,953,1252,1286,1319,1376,1412,1450,1549,1617,1661,1694,1732,1862,1895,	5.1,67,1.3e+03,1.5e+03,2.7e+02,3e+03,1.2,1.6e+03,3.1e+03,1.2e+03,5.4e+02,0.012,0.34,1.9e+03,2e+02,28	gene_9987	gene_9987	jgi.p|Penex1|377499	scaffold_5:3263862-3270506	Liquid	Solid	OK	16.3197	1.32789	-3.6194	12.2899	-2.31096	0.00315	0.0408863	yes
377499	IPR002110	Ankyrin	ProfileScan	PS50088	ANK_REPEAT	2	826,1632,	858,1664,	10.606,10.820	gene_9987	gene_9987	jgi.p|Penex1|377499	scaffold_5:3263862-3270506	Liquid	Solid	OK	16.3197	1.32789	-3.6194	12.2899	-2.31096	0.00315	0.0408863	yes
377499	IPR002110	Ankyrin	ProfileScan	PS50297	ANK_REP_REGION	3	826,1220,1833,	945,1723,1898,	19.651,31.484,13.655	gene_9987	gene_9987	jgi.p|Penex1|377499	scaffold_5:3263862-3270506	Liquid	Solid	OK	16.3197	1.32789	-3.6194	12.2899	-2.31096	0.00315	0.0408863	yes
377499	IPR002110	Ankyrin	superfamily	SSF48403	Ankyrin repeat	4	786,1112,1479,1795,	1025,1444,1726,1921,	2.3e-20,6.6e-23,4.1e-27,5.1e-10	gene_9987	gene_9987	jgi.p|Penex1|377499	scaffold_5:3263862-3270506	Liquid	Solid	OK	16.3197	1.32789	-3.6194	12.2899	-2.31096	0.00315	0.0408863	yes
415380	IPR012269	Aquaporin	HMMTigr	TIGR00861	MIP: MIP family channel proteins	1	71,	307,	7e-75	gene_3888	gene_3888	jgi.p|Penex1|415380	scaffold_2:2744933-2746106	Liquid	Solid	OK	37.1298	0.67942	-5.77213	54.6493	-3.36838	5e-05	0.00183771	yes
384164	IPR012269	Aquaporin	HMMTigr	TIGR00861	MIP: MIP family channel proteins	1	155,	390,	2.2e-64	gene_5549	gene_5549	jgi.p|Penex1|384164	scaffold_3:1789155-1790620	Liquid	Solid	OK	4.0002	354.334	6.4689	88.5794	4.79021	5e-05	0.00183771	yes
353726	IPR001261	ArgE/DapE/ACY1/CPG2/YscS, conserved site	ScanRegExp	PS00758	ARGE_DAPE_CPG2_1	1	148,	157,	NA	gene_11403	gene_11403	jgi.p|Penex1|353726	scaffold_6:2522224-2524519	Liquid	Solid	OK	31.8634	7.16194	-2.15348	4.449	-2.01463	0.0004	0.00904017	yes
353726	IPR001261	ArgE/DapE/ACY1/CPG2/YscS, conserved site	ScanRegExp	PS00759	ARGE_DAPE_CPG2_2	1	184,	222,	8e-05	gene_11403	gene_11403	jgi.p|Penex1|353726	scaffold_6:2522224-2524519	Liquid	Solid	OK	31.8634	7.16194	-2.15348	4.449	-2.01463	0.0004	0.00904017	yes
432997	IPR005924	Arginase	FPrintScan	PR00116	ARGINASE	2	180,301,	195,330,	3.7e-13,3.7e-13	gene_10202	gene_10202	jgi.p|Penex1|432997	scaffold_5:3796486-3798202	Liquid	Solid	OK	6.46992	0.361246	-4.1627	17.9101	-2.36525	0.0008	0.0150048	yes
373763	IPR016024	Armadillo-type fold	superfamily	SSF48371	ARM repeat	1	2794,	4170,	0.0029	gene_4693	gene_4693	jgi.p|Penex1|373763	scaffold_2:5050118-5065043	Liquid	Solid	OK	2.77273	8.84871	1.67416	3.19133	1.69988	0.00265	0.0362045	yes
323602	IPR017795	Aromatic prenyltransferase, DMATS type	HMMTigr	TIGR03429	arom_pren_DMATS: aromatic prenyltrans	1	1,	373,	8.1e-87	gene_2410	gene_2410	jgi.p|Penex1|323602	scaffold_1:6058230-6059439	Liquid	Solid	OK	18.7327	0.472788	-5.30823	39.622	-3.36033	0.00035	0.00828764	yes
373684	IPR017795	Aromatic prenyltransferase, DMATS type	HMMTigr	TIGR03429	arom_pren_DMATS: aromatic prenyltrans	1	53,	426,	1.2e-78	gene_4580	gene_4580	jgi.p|Penex1|373684	scaffold_2:4794035-4795692	Liquid	Solid	OK	8.58452	0.540217	-3.99013	15.8909	-2.86471	5e-05	0.00183771	yes
436696	IPR003042	Aromatic-ring hydroxylase	FPrintScan	PR00420	RNGMNOXGNASE	4	4,150,287,302,	26,165,302,318,	6.3e-17,6.3e-17,6.3e-17,6.3e-17	gene_1072	gene_1072	jgi.p|Penex1|436696	scaffold_1:2741387-2743037	Liquid	Solid	OK	47.3705	2.80001	-4.08049	16.918	-2.03952	0.00275	0.0371063	yes
328808	IPR003042	Aromatic-ring hydroxylase	FPrintScan	PR00420	RNGMNOXGNASE	4	42,204,362,377,	64,219,377,393,	1e-28,1e-28,1e-28,1e-28	gene_3574	gene_3574	jgi.p|Penex1|328808	scaffold_2:1916778-1919038	Liquid	Solid	OK	2.11004	19.7671	3.22776	9.36812	2.34883	0.0001	0.00315491	yes
399320	IPR003042	Aromatic-ring hydroxylase	FPrintScan	PR00420	RNGMNOXGNASE	4	13,162,319,334,	35,177,334,350,	7.8e-18,7.8e-18,7.8e-18,7.8e-18	gene_3611	gene_3611	jgi.p|Penex1|399320	scaffold_2:2027313-2029156	Liquid	Solid	OK	831.609	5.55154	-7.22687	149.798	-4.46575	5e-05	0.00183771	yes
376394	IPR003042	Aromatic-ring hydroxylase	FPrintScan	PR00420	RNGMNOXGNASE	4	7,155,303,318,	29,170,318,334,	3.7e-17,3.7e-17,3.7e-17,3.7e-17	gene_8379	gene_8379	jgi.p|Penex1|376394	scaffold_4:3954799-3957634	Liquid	Solid	OK	12.1276	1.63437	-2.89149	7.42036	-2.26871	0.00055	0.0113924	yes
431766	IPR003042	Aromatic-ring hydroxylase	FPrintScan	PR00420	RNGMNOXGNASE	4	8,162,313,328,	30,177,328,344,	3.7e-15,3.7e-15,3.7e-15,3.7e-15	gene_8876	gene_8876	jgi.p|Penex1|431766	scaffold_5:457172-458861	Liquid	Solid	OK	4.3414	46.812	3.43065	10.7827	2.5988	5e-05	0.00183771	yes
404054	IPR004081	Arylamine N-acetyltransferase	FPrintScan	PR01543	ANATRNSFRASE	2	48,222,	71,244,	8.7e-05,8.7e-05	gene_9880	gene_9880	jgi.p|Penex1|404054	scaffold_5:2924905-2926345	Liquid	Solid	OK	17.8661	1.08296	-4.04417	16.4974	-2.3372	0.0025	0.0348531	yes
372363	IPR001920	Asp/Glu racemase	ScanRegExp	PS00924	ASP_GLU_RACEMASE_2	1	188,	198,	NA	gene_2667	gene_2667	jgi.p|Penex1|372363	scaffold_1:6657044-6657995	Liquid	Solid	OK	132.155	14.4109	-3.197	9.1705	-2.68643	5e-05	0.00183771	yes
372363	IPR001920	Asp/Glu racemase	superfamily	SSF53681	Aspartate/glutamate racemase	2	1,101,	113,211,	3.4e-16,1.1e-25	gene_2667	gene_2667	jgi.p|Penex1|372363	scaffold_1:6657044-6657995	Liquid	Solid	OK	132.155	14.4109	-3.197	9.1705	-2.68643	5e-05	0.00183771	yes
372363	IPR015942	Asp/Glu/hydantoin racemase	HMMPfam	PF01177	Asp_Glu_race	1	3,	224,	1.4e-22	gene_2667	gene_2667	jgi.p|Penex1|372363	scaffold_1:6657044-6657995	Liquid	Solid	OK	132.155	14.4109	-3.197	9.1705	-2.68643	5e-05	0.00183771	yes
372363	IPR004380	Aspartate racemase	HMMTigr	TIGR00035	asp_race: aspartate racemase	1	1,	226,	4.2e-29	gene_2667	gene_2667	jgi.p|Penex1|372363	scaffold_1:6657044-6657995	Liquid	Solid	OK	132.155	14.4109	-3.197	9.1705	-2.68643	5e-05	0.00183771	yes
373319	IPR001048	Aspartate/glutamate/uridylate kinase	HMMPfam	PF00696	AA_kinase	1	66,	280,	0.00082	gene_4030	gene_4030	jgi.p|Penex1|373319	scaffold_2:3201069-3202819	Liquid	Solid	OK	27.8211	1.70967	-4.02439	16.2728	-2.36706	0.00165	0.0255481	yes
373319	IPR001048	Aspartate/glutamate/uridylate kinase	superfamily	SSF53633	Carbamate kinase-like	1	66,	234,	3.6e-07	gene_4030	gene_4030	jgi.p|Penex1|373319	scaffold_2:3201069-3202819	Liquid	Solid	OK	27.8211	1.70967	-4.02439	16.2728	-2.36706	0.00165	0.0255481	yes
395350	IPR000796	Aspartate/other aminotransferase	FPrintScan	PR00799	TRANSAMINASE	6	168,199,235,267,335,361,	187,213,255,292,353,379,	1.3e-43,1.3e-43,1.3e-43,1.3e-43,1.3e-43,1.3e-43	gene_10171	gene_10171	jgi.p|Penex1|395350	scaffold_5:3723859-3725475	Liquid	Solid	OK	26.6407	3.57129	-2.89911	7.45966	-2.34489	0.00065	0.013067	yes
373763	IPR011704	ATPase associated with various cellular activities, AAA-5	HMMPfam	PF07728	AAA_5	9	297,633,796,1068,1358,1470,1736,2045,2182,	415,677,892,1212,1400,1563,1883,2090,2265,	1.6e-16,6.8e-13,7.4e-08,8.4e-27,2.3e-10,6.1e-12,2.2e-20,3.9e-11,3.7e-07	gene_4693	gene_4693	jgi.p|Penex1|373763	scaffold_2:5050118-5065043	Liquid	Solid	OK	2.77273	8.84871	1.67416	3.19133	1.69988	0.00265	0.0362045	yes
411767	IPR000568	ATPase, F0 complex, subunit A	ScanRegExp	PS00449	ATPASE_A	1	654,	663,	NA	gene_12508	gene_12508	jgi.p|Penex1|411767	scaffold_7:1658986-1661825	Liquid	Solid	OK	7.52622	1.30927	-2.52317	5.74844	-1.96221	0.0006	0.0122194	yes
373584	IPR002379	ATPase, F0/V0 complex, subunit C	HMMPfam	PF00137	ATP-synt_C	2	13,89,	78,154,	2.9e-16,5.6e-22	gene_4423	gene_4423	jgi.p|Penex1|373584	scaffold_2:4326310-4327394	Liquid	Solid	OK	127.751	26.3833	-2.27564	4.84212	-1.9766	0.00195	0.0292393	yes
373584	IPR002379	ATPase, F0/V0 complex, subunit C	superfamily	SSF81333	F1F0 ATP synthase subunit C	2	6,82,	80,156,	2.7e-06,7.2e-20	gene_4423	gene_4423	jgi.p|Penex1|373584	scaffold_2:4326310-4327394	Liquid	Solid	OK	127.751	26.3833	-2.27564	4.84212	-1.9766	0.00195	0.0292393	yes
400031	IPR002379	ATPase, F0/V0 complex, subunit C	HMMPfam	PF00137	ATP-synt_C	2	13,89,	78,154,	3.7e-14,1.8e-20	gene_4552	gene_4552	jgi.p|Penex1|400031	scaffold_2:4691896-4693245	Liquid	Solid	OK	56.3901	3.81086	-3.88725	14.7972	-3.11418	5e-05	0.00183771	yes
400031	IPR002379	ATPase, F0/V0 complex, subunit C	superfamily	SSF81333	F1F0 ATP synthase subunit C	2	6,82,	80,156,	2.9e-06,2.6e-20	gene_4552	gene_4552	jgi.p|Penex1|400031	scaffold_2:4691896-4693245	Liquid	Solid	OK	56.3901	3.81086	-3.88725	14.7972	-3.11418	5e-05	0.00183771	yes
373666	IPR006069	ATPase, P-type cation exchange, alpha subunit	FPrintScan	PR00121	NAKATPASE	3	333,543,973,	355,561,997,	5.9e-06,5.9e-06,5.9e-06	gene_4551	gene_4551	jgi.p|Penex1|373666	scaffold_2:4688036-4691672	Liquid	Solid	OK	1.17778	66.7035	5.82362	56.6349	4.18433	5e-05	0.00183771	yes
373666	IPR006068	ATPase, P-type cation-transporter, C-terminal	HMMPfam	PF00689	Cation_ATPase_C	1	860,	1035,	4e-50	gene_4551	gene_4551	jgi.p|Penex1|373666	scaffold_2:4688036-4691672	Liquid	Solid	OK	1.17778	66.7035	5.82362	56.6349	4.18433	5e-05	0.00183771	yes
345145	IPR006068	ATPase, P-type cation-transporter, C-terminal	HMMPfam	PF00689	Cation_ATPase_C	1	854,	1004,	1.2e-23	gene_4602	gene_4602	jgi.p|Penex1|345145	scaffold_2:4843680-4847671	Liquid	Solid	OK	1.14962	65.8982	5.84101	57.3217	4.12095	5e-05	0.00183771	yes
340281	IPR006068	ATPase, P-type cation-transporter, C-terminal	HMMPfam	PF00689	Cation_ATPase_C	1	890,	1035,	2.2e-16	gene_588	gene_588	jgi.p|Penex1|340281	scaffold_1:1527869-1531361	Liquid	Solid	OK	30.6092	1.55179	-4.30196	19.7251	-3.61453	5e-05	0.00183771	yes
373666	IPR004014	ATPase, P-type cation-transporter, N-terminal	HMMPfam	PF00690	Cation_ATPase_N	1	20,	96,	6.2e-22	gene_4551	gene_4551	jgi.p|Penex1|373666	scaffold_2:4688036-4691672	Liquid	Solid	OK	1.17778	66.7035	5.82362	56.6349	4.18433	5e-05	0.00183771	yes
345145	IPR004014	ATPase, P-type cation-transporter, N-terminal	HMMPfam	PF00690	Cation_ATPase_N	1	81,	130,	7.2e-06	gene_4602	gene_4602	jgi.p|Penex1|345145	scaffold_2:4843680-4847671	Liquid	Solid	OK	1.14962	65.8982	5.84101	57.3217	4.12095	5e-05	0.00183771	yes
340281	IPR004014	ATPase, P-type cation-transporter, N-terminal	HMMPfam	PF00690	Cation_ATPase_N	1	72,	168,	1.3e-06	gene_588	gene_588	jgi.p|Penex1|340281	scaffold_1:1527869-1531361	Liquid	Solid	OK	30.6092	1.55179	-4.30196	19.7251	-3.61453	5e-05	0.00183771	yes
373666	IPR001757	ATPase, P-type, K/Mg/Cd/Cu/Zn/Na/Ca/Na/H-transporter	FPrintScan	PR00119	CATATPASE	6	184,382,624,646,736,760,	198,396,635,656,755,772,	1.4e-39,1.4e-39,1.4e-39,1.4e-39,1.4e-39,1.4e-39	gene_4551	gene_4551	jgi.p|Penex1|373666	scaffold_2:4688036-4691672	Liquid	Solid	OK	1.17778	66.7035	5.82362	56.6349	4.18433	5e-05	0.00183771	yes
373666	IPR001757	ATPase, P-type, K/Mg/Cd/Cu/Zn/Na/Ca/Na/H-transporter	HMMTigr	TIGR01494	ATPase_P-type: ATPase, P-type (transp	3	105,291,710,	210,403,817,	4.9e-21,4.7e-20,2.7e-29	gene_4551	gene_4551	jgi.p|Penex1|373666	scaffold_2:4688036-4691672	Liquid	Solid	OK	1.17778	66.7035	5.82362	56.6349	4.18433	5e-05	0.00183771	yes
373666	IPR001757	ATPase, P-type, K/Mg/Cd/Cu/Zn/Na/Ca/Na/H-transporter	ScanRegExp	PS00154	ATPASE_E1_E2	1	384,	390,	NA	gene_4551	gene_4551	jgi.p|Penex1|373666	scaffold_2:4688036-4691672	Liquid	Solid	OK	1.17778	66.7035	5.82362	56.6349	4.18433	5e-05	0.00183771	yes
345145	IPR001757	ATPase, P-type, K/Mg/Cd/Cu/Zn/Na/Ca/Na/H-transporter	FPrintScan	PR00119	CATATPASE	6	225,407,631,653,733,757,	239,421,642,663,752,769,	1.2e-36,1.2e-36,1.2e-36,1.2e-36,1.2e-36,1.2e-36	gene_4602	gene_4602	jgi.p|Penex1|345145	scaffold_2:4843680-4847671	Liquid	Solid	OK	1.14962	65.8982	5.84101	57.3217	4.12095	5e-05	0.00183771	yes
345145	IPR001757	ATPase, P-type, K/Mg/Cd/Cu/Zn/Na/Ca/Na/H-transporter	HMMTigr	TIGR01494	ATPase_P-type: ATPase, P-type (transpor	3	145,350,704,	240,421,815,	1.4e-16,2.7e-22,6.6e-35	gene_4602	gene_4602	jgi.p|Penex1|345145	scaffold_2:4843680-4847671	Liquid	Solid	OK	1.14962	65.8982	5.84101	57.3217	4.12095	5e-05	0.00183771	yes
345145	IPR001757	ATPase, P-type, K/Mg/Cd/Cu/Zn/Na/Ca/Na/H-transporter	ScanRegExp	PS00154	ATPASE_E1_E2	1	409,	415,	NA	gene_4602	gene_4602	jgi.p|Penex1|345145	scaffold_2:4843680-4847671	Liquid	Solid	OK	1.14962	65.8982	5.84101	57.3217	4.12095	5e-05	0.00183771	yes
340281	IPR001757	ATPase, P-type, K/Mg/Cd/Cu/Zn/Na/Ca/Na/H-transporter	FPrintScan	PR00119	CATATPASE	6	270,446,666,688,769,793,	284,460,677,698,788,805,	6.6e-36,6.6e-36,6.6e-36,6.6e-36,6.6e-36,6.6e-36	gene_588	gene_588	jgi.p|Penex1|340281	scaffold_1:1527869-1531361	Liquid	Solid	OK	30.6092	1.55179	-4.30196	19.7251	-3.61453	5e-05	0.00183771	yes
340281	IPR001757	ATPase, P-type, K/Mg/Cd/Cu/Zn/Na/Ca/Na/H-transporter	HMMTigr	TIGR01494	ATPase_P-type: ATPase, P-type (transpor	3	190,339,740,	283,461,851,	1.2e-16,2.7e-22,6.4e-28	gene_588	gene_588	jgi.p|Penex1|340281	scaffold_1:1527869-1531361	Liquid	Solid	OK	30.6092	1.55179	-4.30196	19.7251	-3.61453	5e-05	0.00183771	yes
340281	IPR001757	ATPase, P-type, K/Mg/Cd/Cu/Zn/Na/Ca/Na/H-transporter	ScanRegExp	PS00154	ATPASE_E1_E2	1	448,	454,	NA	gene_588	gene_588	jgi.p|Penex1|340281	scaffold_1:1527869-1531361	Liquid	Solid	OK	30.6092	1.55179	-4.30196	19.7251	-3.61453	5e-05	0.00183771	yes
373584	IPR000245	ATPase, V0 complex, proteolipid subunit C,	FPrintScan	PR00122	VACATPASE	4	29,55,103,130,	53,79,129,153,	5.1e-58,5.1e-58,5.1e-58,5.1e-58	gene_4423	gene_4423	jgi.p|Penex1|373584	scaffold_2:4326310-4327394	Liquid	Solid	OK	127.751	26.3833	-2.27564	4.84212	-1.9766	0.00195	0.0292393	yes
400031	IPR000245	ATPase, V0 complex, proteolipid subunit C,	FPrintScan	PR00122	VACATPASE	4	29,55,103,130,	53,79,129,153,	9.3e-58,9.3e-58,9.3e-58,9.3e-58	gene_4552	gene_4552	jgi.p|Penex1|400031	scaffold_2:4691896-4693245	Liquid	Solid	OK	56.3901	3.81086	-3.88725	14.7972	-3.11418	5e-05	0.00183771	yes
373584	IPR011555	ATPase, V0 complex, proteolipid subunit C, eukaryotic	HMMTigr	TIGR01100	V_ATP_synt_C: V-type ATPase, C subunit	1	12,	117,	3.2e-63	gene_4423	gene_4423	jgi.p|Penex1|373584	scaffold_2:4326310-4327394	Liquid	Solid	OK	127.751	26.3833	-2.27564	4.84212	-1.9766	0.00195	0.0292393	yes
400031	IPR011555	ATPase, V0 complex, proteolipid subunit C, eukaryotic	HMMTigr	TIGR01100	V_ATP_synt_C: V-type ATPase, C subunit	1	12,	117,	2.6e-62	gene_4552	gene_4552	jgi.p|Penex1|400031	scaffold_2:4691896-4693245	Liquid	Solid	OK	56.3901	3.81086	-3.88725	14.7972	-3.11418	5e-05	0.00183771	yes
374843	IPR003594	ATP-binding region, ATPase-like	HMMPfam	PF02518	HATPase_c	1	733,	847,	1.6e-22	gene_6187	gene_6187	jgi.p|Penex1|374843	scaffold_3:3528025-3532251	Liquid	Solid	OK	11.3225	46.1674	2.02767	4.07746	1.86063	0.00075	0.0143632	yes
374843	IPR003594	ATP-binding region, ATPase-like	HMMSmart	SM00387	no description	1	733,	848,	4.3e-18	gene_6187	gene_6187	jgi.p|Penex1|374843	scaffold_3:3528025-3532251	Liquid	Solid	OK	11.3225	46.1674	2.02767	4.07746	1.86063	0.00075	0.0143632	yes
374843	IPR003594	ATP-binding region, ATPase-like	superfamily	SSF55874	ATPase domain of HSP90 chaperone/DNA topoisomerase II/histidine kinase	1	688,	845,	4.4e-28	gene_6187	gene_6187	jgi.p|Penex1|374843	scaffold_3:3528025-3532251	Liquid	Solid	OK	11.3225	46.1674	2.02767	4.07746	1.86063	0.00075	0.0143632	yes
375291	IPR003594	ATP-binding region, ATPase-like	HMMPfam	PF02518	HATPase_c	1	698,	865,	2.4e-38	gene_6869	gene_6869	jgi.p|Penex1|375291	scaffold_4:29295-33333	Liquid	Solid	OK	76.2885	15.6516	-2.28515	4.87415	-1.93842	0.00355	0.0446964	yes
375291	IPR003594	ATP-binding region, ATPase-like	HMMSmart	SM00387	no description	1	698,	866,	1.5e-34	gene_6869	gene_6869	jgi.p|Penex1|375291	scaffold_4:29295-33333	Liquid	Solid	OK	76.2885	15.6516	-2.28515	4.87415	-1.93842	0.00355	0.0446964	yes
375291	IPR003594	ATP-binding region, ATPase-like	superfamily	SSF55874	ATPase domain of HSP90 chaperone/DNA topoisomerase II/histidine kinase	1	693,	876,	9.3e-36	gene_6869	gene_6869	jgi.p|Penex1|375291	scaffold_4:29295-33333	Liquid	Solid	OK	76.2885	15.6516	-2.28515	4.87415	-1.93842	0.00355	0.0446964	yes
375850	IPR003594	ATP-binding region, ATPase-like	HMMPfam	PF02518	HATPase_c	1	270,	419,	6.5e-31	gene_7632	gene_7632	jgi.p|Penex1|375850	scaffold_4:1995343-1999544	Liquid	Solid	OK	6.2606	58.218	3.21709	9.29909	2.46854	0.0007	0.013645	yes
375850	IPR003594	ATP-binding region, ATPase-like	HMMSmart	SM00387	no description	1	270,	420,	6.2e-29	gene_7632	gene_7632	jgi.p|Penex1|375850	scaffold_4:1995343-1999544	Liquid	Solid	OK	6.2606	58.218	3.21709	9.29909	2.46854	0.0007	0.013645	yes
375850	IPR003594	ATP-binding region, ATPase-like	superfamily	SSF55874	ATPase domain of HSP90 chaperone/DNA topoisomerase II/histidine kinase	1	208,	418,	6.1e-35	gene_7632	gene_7632	jgi.p|Penex1|375850	scaffold_4:1995343-1999544	Liquid	Solid	OK	6.2606	58.218	3.21709	9.29909	2.46854	0.0007	0.013645	yes
377949	IPR005811	ATP-citrate lyase/succinyl-CoA ligase	HMMPfam	PF00549	Ligase_CoA	1	272,	410,	2.4e-47	gene_10686	gene_10686	jgi.p|Penex1|377949	scaffold_6:631728-633423	Liquid	Solid	OK	6.67813	39.6006	2.568	5.92987	2.02572	0.00125	0.0206118	yes
377466	IPR016059	ATP-dependent DNA ligase, conserved site	ScanRegExp	PS00697	DNA_LIGASE_A1	1	2987,	2995,	NA	gene_9934	gene_9934	jgi.p|Penex1|377466	scaffold_5:3114789-3133822	Liquid	Solid	OK	24.2275	2.76152	-3.13311	8.77324	-2.26903	0.00295	0.0389857	yes
377949	IPR011761	ATP-grasp fold	ProfileScan	PS50975	ATP_GRASP	1	33,	78,	11.492	gene_10686	gene_10686	jgi.p|Penex1|377949	scaffold_6:631728-633423	Liquid	Solid	OK	6.67813	39.6006	2.568	5.92987	2.02572	0.00125	0.0206118	yes
359859	IPR011761	ATP-grasp fold	ProfileScan	PS50975	ATP_GRASP	1	284,	525,	25.629	gene_4141	gene_4141	jgi.p|Penex1|359859	scaffold_2:3572480-3574748	Liquid	Solid	OK	9.42426	0.119578	-6.30035	78.8124	-3.62043	0.0008	0.0150048	yes
377949	IPR013650	ATP-grasp fold, succinyl-CoA synthetase-type	HMMPfam	PF08442	ATP-grasp_2	1	26,	229,	8.3e-70	gene_10686	gene_10686	jgi.p|Penex1|377949	scaffold_6:631728-633423	Liquid	Solid	OK	6.67813	39.6006	2.568	5.92987	2.02572	0.00125	0.0206118	yes
335758	IPR011251	Bacterial luciferase-like	superfamily	SSF51679	Bacterial luciferase-like	1	1,	354,	4.7e-74	gene_10026	gene_10026	jgi.p|Penex1|335758	scaffold_5:3360277-3361375	Liquid	Solid	OK	121.259	6.37048	-4.25055	19.0346	-3.46226	5e-05	0.00183771	yes
385384	IPR011251	Bacterial luciferase-like	superfamily	SSF51679	Bacterial luciferase-like	1	1,	440,	2e-120	gene_6962	gene_6962	jgi.p|Penex1|385384	scaffold_4:278033-279380	Liquid	Solid	OK	39.1361	6.6457	-2.55801	5.88895	-1.87745	0.00405	0.0491766	yes
376838	IPR011251	Bacterial luciferase-like	superfamily	SSF51679	Bacterial luciferase-like	1	1,	455,	2e-118	gene_9043	gene_9043	jgi.p|Penex1|376838	scaffold_5:844587-846209	Liquid	Solid	OK	112.957	2.99218	-5.23843	37.7507	-3.16967	0.0001	0.00315491	yes
169066	IPR011700	Basic leucine zipper	HMMPfam	PF07716	bZIP_2	1	170,	223,	4.8e-14	gene_1940	gene_1940	jgi.p|Penex1|169066	scaffold_1:4900130-4901781	Liquid	Solid	OK	139.049	35.6759	-1.96257	3.89756	-1.82929	0.0029	0.0383714	yes
380536	IPR004827	Basic-leucine zipper (bZIP) transcription factor	HMMSmart	SM00338	no description	1	102,	166,	4e-11	gene_1343	gene_1343	jgi.p|Penex1|380536	scaffold_1:3382225-3383237	Liquid	Solid	OK	78.1568	333.799	2.09453	4.27087	2.00857	0.00045	0.00978526	yes
380536	IPR004827	Basic-leucine zipper (bZIP) transcription factor	ProfileScan	PS50217	BZIP	1	104,	167,	10.542	gene_1343	gene_1343	jgi.p|Penex1|380536	scaffold_1:3382225-3383237	Liquid	Solid	OK	78.1568	333.799	2.09453	4.27087	2.00857	0.00045	0.00978526	yes
380536	IPR004827	Basic-leucine zipper (bZIP) transcription factor	ScanRegExp	PS00036	BZIP_BASIC	1	109,	124,	8e-05	gene_1343	gene_1343	jgi.p|Penex1|380536	scaffold_1:3382225-3383237	Liquid	Solid	OK	78.1568	333.799	2.09453	4.27087	2.00857	0.00045	0.00978526	yes
169066	IPR004827	Basic-leucine zipper (bZIP) transcription factor	HMMSmart	SM00338	no description	1	173,	233,	0.00045	gene_1940	gene_1940	jgi.p|Penex1|169066	scaffold_1:4900130-4901781	Liquid	Solid	OK	139.049	35.6759	-1.96257	3.89756	-1.82929	0.0029	0.0383714	yes
169066	IPR004827	Basic-leucine zipper (bZIP) transcription factor	ProfileScan	PS50217	BZIP	1	175,	234,	10.197	gene_1940	gene_1940	jgi.p|Penex1|169066	scaffold_1:4900130-4901781	Liquid	Solid	OK	139.049	35.6759	-1.96257	3.89756	-1.82929	0.0029	0.0383714	yes
169066	IPR004827	Basic-leucine zipper (bZIP) transcription factor	ScanRegExp	PS00036	BZIP_BASIC	1	177,	191,	8e-05	gene_1940	gene_1940	jgi.p|Penex1|169066	scaffold_1:4900130-4901781	Liquid	Solid	OK	139.049	35.6759	-1.96257	3.89756	-1.82929	0.0029	0.0383714	yes
383733	IPR004827	Basic-leucine zipper (bZIP) transcription factor	ScanRegExp	PS00036	BZIP_BASIC	1	42,	57,	8e-05	gene_5054	gene_5054	jgi.p|Penex1|383733	scaffold_3:547699-548511	Liquid	Solid	OK	183.223	28.0746	-2.70626	6.52628	-2.20337	0.00015	0.00434324	yes
405840	IPR012951	Berberine/berberine-like	HMMPfam	PF08031	BBE	1	452,	498,	2e-11	gene_12268	gene_12268	jgi.p|Penex1|405840	scaffold_7:1061839-1063778	Liquid	Solid	OK	110.222	0.361199	-8.2534	305.155	-4.96264	0.0001	0.00315491	yes
370608	IPR012951	Berberine/berberine-like	HMMPfam	PF08031	BBE	1	425,	468,	8.9e-09	gene_361	gene_361	jgi.p|Penex1|370608	scaffold_1:993046-994668	Liquid	Solid	OK	61.1966	5.04853	-3.59952	12.1217	-2.63761	0.00015	0.00434324	yes
364604	IPR012951	Berberine/berberine-like	HMMPfam	PF08031	BBE	1	508,	552,	7.8e-10	gene_7705	gene_7705	jgi.p|Penex1|364604	scaffold_4:2171208-2173446	Liquid	Solid	OK	37.9711	2.57779	-3.8807	14.7301	-2.25867	0.0015	0.0237649	yes
378616	IPR014031	Beta-ketoacyl synthase, C-terminal	HMMPfam	PF02801	Ketoacyl-synt_C	1	268,	396,	5e-37	gene_11570	gene_11570	jgi.p|Penex1|378616	scaffold_6:3026321-3038859	Liquid	Solid	OK	1.88388	0.221787	-3.08646	8.49409	-2.32579	0.00015	0.00434324	yes
370112	IPR014031	Beta-ketoacyl synthase, C-terminal	HMMPfam	PF02801	Ketoacyl-synt_C	1	269,	388,	1.4e-50	gene_12346	gene_12346	jgi.p|Penex1|370112	scaffold_7:1253857-1261734	Liquid	Solid	OK	14.9113	0.213714	-6.12459	69.7727	-3.90385	5e-05	0.00183771	yes
372617	IPR014031	Beta-ketoacyl synthase, C-terminal	HMMPfam	PF02801	Ketoacyl-synt_C	1	631,	751,	2.1e-39	gene_3047	gene_3047	jgi.p|Penex1|372617	scaffold_2:609392-616368	Liquid	Solid	OK	2.06079	76.5793	5.21569	37.1603	2.93663	5e-05	0.00183771	yes
373313	IPR014031	Beta-ketoacyl synthase, C-terminal	HMMPfam	PF02801	Ketoacyl-synt_C	1	1390,	1501,	2.8e-06	gene_4026	gene_4026	jgi.p|Penex1|373313	scaffold_2:3188938-3194225	Liquid	Solid	OK	16.4728	0.675185	-4.60866	24.3975	-2.80288	0.0003	0.0073591	yes
375943	IPR014031	Beta-ketoacyl synthase, C-terminal	HMMPfam	PF02801	Ketoacyl-synt_C	1	269,	390,	3.3e-52	gene_7750	gene_7750	jgi.p|Penex1|375943	scaffold_4:2297535-2306207	Liquid	Solid	OK	7.28623	1.42613	-2.35307	5.1091	-1.78357	0.0004	0.00904017	yes
375975	IPR014031	Beta-ketoacyl synthase, C-terminal	HMMPfam	PF02801	Ketoacyl-synt_C	1	264,	384,	7.3e-43	gene_7794	gene_7794	jgi.p|Penex1|375975	scaffold_4:2412009-2414131	Liquid	Solid	OK	36.5382	133.829	1.87291	3.66271	1.81363	0.0031	0.0403814	yes
367095	IPR014031	Beta-ketoacyl synthase, C-terminal	HMMPfam	PF02801	Ketoacyl-synt_C	1	273,	392,	5.4e-53	gene_9876	gene_9876	jgi.p|Penex1|367095	scaffold_5:2909773-2917563	Liquid	Solid	OK	32.3526	0.759518	-5.41265	42.5961	-2.84146	0.00015	0.00434324	yes
378616	IPR014030	Beta-ketoacyl synthase, N-terminal	HMMPfam	PF00109	ketoacyl-synt	1	10,	260,	7.1e-100	gene_11570	gene_11570	jgi.p|Penex1|378616	scaffold_6:3026321-3038859	Liquid	Solid	OK	1.88388	0.221787	-3.08646	8.49409	-2.32579	0.00015	0.00434324	yes
378616	IPR014030	Beta-ketoacyl synthase, N-terminal	ScanRegExp	PS00606	B_KETOACYL_SYNTHASE	1	173,	189,	8e-05	gene_11570	gene_11570	jgi.p|Penex1|378616	scaffold_6:3026321-3038859	Liquid	Solid	OK	1.88388	0.221787	-3.08646	8.49409	-2.32579	0.00015	0.00434324	yes
370112	IPR014030	Beta-ketoacyl synthase, N-terminal	HMMPfam	PF00109	ketoacyl-synt	1	10,	261,	6e-84	gene_12346	gene_12346	jgi.p|Penex1|370112	scaffold_7:1253857-1261734	Liquid	Solid	OK	14.9113	0.213714	-6.12459	69.7727	-3.90385	5e-05	0.00183771	yes
370112	IPR014030	Beta-ketoacyl synthase, N-terminal	ScanRegExp	PS00606	B_KETOACYL_SYNTHASE	1	173,	189,	8e-05	gene_12346	gene_12346	jgi.p|Penex1|370112	scaffold_7:1253857-1261734	Liquid	Solid	OK	14.9113	0.213714	-6.12459	69.7727	-3.90385	5e-05	0.00183771	yes
372617	IPR014030	Beta-ketoacyl synthase, N-terminal	HMMPfam	PF00109	ketoacyl-synt	1	374,	623,	2.3e-100	gene_3047	gene_3047	jgi.p|Penex1|372617	scaffold_2:609392-616368	Liquid	Solid	OK	2.06079	76.5793	5.21569	37.1603	2.93663	5e-05	0.00183771	yes
372617	IPR014030	Beta-ketoacyl synthase, N-terminal	ScanRegExp	PS00606	B_KETOACYL_SYNTHASE	1	536,	552,	8e-05	gene_3047	gene_3047	jgi.p|Penex1|372617	scaffold_2:609392-616368	Liquid	Solid	OK	2.06079	76.5793	5.21569	37.1603	2.93663	5e-05	0.00183771	yes
438681	IPR014030	Beta-ketoacyl synthase, N-terminal	ScanRegExp	PS00606	B_KETOACYL_SYNTHASE	1	9,	25,	NA	gene_3443	gene_3443	jgi.p|Penex1|438681	scaffold_2:1613663-1614725	Liquid	Solid	OK	2.06207	13.604	2.72186	6.59723	1.99393	0.0007	0.013645	yes
373313	IPR014030	Beta-ketoacyl synthase, N-terminal	HMMPfam	PF00109	ketoacyl-synt	1	1036,	1290,	9.4e-07	gene_4026	gene_4026	jgi.p|Penex1|373313	scaffold_2:3188938-3194225	Liquid	Solid	OK	16.4728	0.675185	-4.60866	24.3975	-2.80288	0.0003	0.0073591	yes
373313	IPR014030	Beta-ketoacyl synthase, N-terminal	ScanRegExp	PS00606	B_KETOACYL_SYNTHASE	1	1193,	1209,	NA	gene_4026	gene_4026	jgi.p|Penex1|373313	scaffold_2:3188938-3194225	Liquid	Solid	OK	16.4728	0.675185	-4.60866	24.3975	-2.80288	0.0003	0.0073591	yes
375943	IPR014030	Beta-ketoacyl synthase, N-terminal	HMMPfam	PF00109	ketoacyl-synt	1	11,	261,	2.9e-89	gene_7750	gene_7750	jgi.p|Penex1|375943	scaffold_4:2297535-2306207	Liquid	Solid	OK	7.28623	1.42613	-2.35307	5.1091	-1.78357	0.0004	0.00904017	yes
375975	IPR014030	Beta-ketoacyl synthase, N-terminal	HMMPfam	PF00109	ketoacyl-synt	1	2,	256,	1.9e-67	gene_7794	gene_7794	jgi.p|Penex1|375975	scaffold_4:2412009-2414131	Liquid	Solid	OK	36.5382	133.829	1.87291	3.66271	1.81363	0.0031	0.0403814	yes
375975	IPR014030	Beta-ketoacyl synthase, N-terminal	ScanRegExp	PS00606	B_KETOACYL_SYNTHASE	1	163,	179,	8e-05	gene_7794	gene_7794	jgi.p|Penex1|375975	scaffold_4:2412009-2414131	Liquid	Solid	OK	36.5382	133.829	1.87291	3.66271	1.81363	0.0031	0.0403814	yes
367095	IPR014030	Beta-ketoacyl synthase, N-terminal	HMMPfam	PF00109	ketoacyl-synt	1	15,	265,	2.5e-102	gene_9876	gene_9876	jgi.p|Penex1|367095	scaffold_5:2909773-2917563	Liquid	Solid	OK	32.3526	0.759518	-5.41265	42.5961	-2.84146	0.00015	0.00434324	yes
367095	IPR014030	Beta-ketoacyl synthase, N-terminal	ScanRegExp	PS00606	B_KETOACYL_SYNTHASE	1	178,	194,	8e-05	gene_9876	gene_9876	jgi.p|Penex1|367095	scaffold_5:2909773-2917563	Liquid	Solid	OK	32.3526	0.759518	-5.41265	42.5961	-2.84146	0.00015	0.00434324	yes
348182	IPR001466	Beta-lactamase	HMMPfam	PF00144	Beta-lactamase	1	14,	362,	5.5e-52	gene_6907	gene_6907	jgi.p|Penex1|348182	scaffold_4:115701-117461	Liquid	Solid	OK	57.5002	5.6885	-3.33745	10.1082	-2.58232	5e-05	0.00183771	yes
372508	IPR001279	Beta-lactamase-like	HMMPfam	PF00753	Lactamase_B	1	60,	272,	5.1e-12	gene_2865	gene_2865	jgi.p|Penex1|372508	scaffold_2:137390-138594	Liquid	Solid	OK	35.735	7.01578	-2.34866	5.09351	-1.86438	0.0019	0.0286074	yes
417725	IPR001279	Beta-lactamase-like	HMMPfam	PF00753	Lactamase_B	1	55,	194,	2.1e-13	gene_6407	gene_6407	jgi.p|Penex1|417725	scaffold_3:4100859-4101783	Liquid	Solid	OK	0.301469	17.8615	5.8887	59.2482	3.62563	0.00255	0.0352352	yes
393608	IPR001279	Beta-lactamase-like	HMMPfam	PF00753	Lactamase_B	1	50,	253,	4.2e-11	gene_6729	gene_6729	jgi.p|Penex1|393608	scaffold_3:4982997-4984219	Liquid	Solid	OK	1.86205	164.088	6.46144	88.1226	3.92267	5e-05	0.00183771	yes
348182	IPR012338	Beta-lactamase-type transpeptidase fold	superfamily	SSF56601	beta-lactamase/transpeptidase-like	1	3,	364,	1e-63	gene_6907	gene_6907	jgi.p|Penex1|348182	scaffold_4:115701-117461	Liquid	Solid	OK	57.5002	5.6885	-3.33745	10.1082	-2.58232	5e-05	0.00183771	yes
419670	IPR017774	Bicupin, oxalate decarboxylase/oxidase	HMMTigr	TIGR03404	bicupin_oxalic: bicupin, oxalate decar	1	35,	403,	4e-229	gene_8516	gene_8516	jgi.p|Penex1|419670	scaffold_4:4303803-4305330	Liquid	Solid	OK	5.64006	0.664001	-3.08646	8.49409	-2.23772	0.0007	0.013645	yes
376640	IPR017774	Bicupin, oxalate decarboxylase/oxidase	HMMTigr	TIGR03404	bicupin_oxalic: bicupin, oxalate decar	1	85,	456,	7.5e-250	gene_8736	gene_8736	jgi.p|Penex1|376640	scaffold_5:79495-81362	Liquid	Solid	OK	808.604	8.46044	-6.57856	95.5749	-4.19269	5e-05	0.00183771	yes
403012	IPR000089	Biotin/lipoyl attachment	HMMPfam	PF00364	Biotin_lipoyl	1	63,	136,	1.3e-20	gene_8509	gene_8509	jgi.p|Penex1|403012	scaffold_4:4284282-4286056	Liquid	Solid	OK	14.8878	3.19231	-2.22146	4.66365	-1.76064	0.00275	0.0371063	yes
403012	IPR000089	Biotin/lipoyl attachment	ProfileScan	PS50968	BIOTINYL_LIPOYL	1	63,	136,	15.408	gene_8509	gene_8509	jgi.p|Penex1|403012	scaffold_4:4284282-4286056	Liquid	Solid	OK	14.8878	3.19231	-2.22146	4.66365	-1.76064	0.00275	0.0371063	yes
348105	IPR002860	BNR repeat	HMMPfam	PF02012	BNR	5	87,163,240,288,349,	98,174,251,299,360,	0.16,5.4,0.13,0.062,0.096	gene_6866	gene_6866	jgi.p|Penex1|348105	scaffold_4:21127-22431	Liquid	Solid	OK	0.673318	4.58888	2.76878	6.81531	1.97789	0.0012	0.0200908	yes
373315	IPR005786	Branched-chain amino acid aminotransferase II	HMMPIR	PIRSF006468	Branched-chain amino acid aminotransferase, BCAT1 type	1	1,	335,	8.8e-123	gene_4028	gene_4028	jgi.p|Penex1|373315	scaffold_2:3196939-3198585	Liquid	Solid	OK	112.567	1.02735	-6.77571	109.57	-4.37133	5e-05	0.00183771	yes
286143	IPR013069	BTB/POZ	HMMPfam	PF00651	BTB	1	20,	134,	0.00017	gene_12255	gene_12255	jgi.p|Penex1|286143	scaffold_7:1028574-1029519	Liquid	Solid	OK	12.5007	2.24669	-2.47613	5.56403	-1.78683	0.0022	0.031516	yes
286143	IPR011333	BTB/POZ fold	superfamily	SSF54695	POZ domain	1	34,	132,	5.7e-10	gene_12255	gene_12255	jgi.p|Penex1|286143	scaffold_7:1028574-1029519	Liquid	Solid	OK	12.5007	2.24669	-2.47613	5.56403	-1.78683	0.0022	0.031516	yes
286143	IPR000210	BTB/POZ-like	ProfileScan	PS50097	BTB	1	24,	97,	12.081	gene_12255	gene_12255	jgi.p|Penex1|286143	scaffold_7:1028574-1029519	Liquid	Solid	OK	12.5007	2.24669	-2.47613	5.56403	-1.78683	0.0022	0.031516	yes
373578	IPR000210	BTB/POZ-like	ProfileScan	PS50097	BTB	1	16,	83,	9.724	gene_4414	gene_4414	jgi.p|Penex1|373578	scaffold_2:4308048-4309535	Liquid	Solid	OK	206.562	9.84677	-4.39078	20.9776	-3.4991	5e-05	0.00183771	yes
380536	IPR011616	bZIP transcription factor, bZIP-1	HMMPfam	PF00170	bZIP_1	1	102,	166,	1.2e-10	gene_1343	gene_1343	jgi.p|Penex1|380536	scaffold_1:3382225-3383237	Liquid	Solid	OK	78.1568	333.799	2.09453	4.27087	2.00857	0.00045	0.00978526	yes
406001	IPR004695	C4-dicarboxylate transporter/malic acid transport protein	HMMPfam	PF03595	C4dic_mal_tran	1	16,	318,	2e-34	gene_12486	gene_12486	jgi.p|Penex1|406001	scaffold_7:1596312-1597500	Liquid	Solid	OK	16.5679	1.36519	-3.60122	12.136	-2.11992	0.0009	0.016374	yes
325891	IPR004713	Calcium/proton exchanger	HMMTigr	TIGR00846	caca2: calcium/proton exchanger	1	47,	407,	1.7e-114	gene_584	gene_584	jgi.p|Penex1|325891	scaffold_1:1520417-1521849	Liquid	Solid	OK	117.397	2.47129	-5.56998	47.5041	-4.4056	5e-05	0.00183771	yes
325891	IPR004798	Calcium/proton exchanger superfamily	HMMTigr	TIGR00378	cax: calcium/proton exchanger	1	65,	407,	2.2e-112	gene_584	gene_584	jgi.p|Penex1|325891	scaffold_1:1520417-1521849	Liquid	Solid	OK	117.397	2.47129	-5.56998	47.5041	-4.4056	5e-05	0.00183771	yes
431359	IPR002048	Calcium-binding EF-hand	ScanRegExp	PS00018	EF_HAND_1	1	353,	365,	NA	gene_8377	gene_8377	jgi.p|Penex1|431359	scaffold_4:3948783-3952840	Liquid	Solid	OK	178.095	40.5347	-2.13542	4.39365	-1.64931	0.00205	0.0300373	yes
345145	IPR006408	Calcium-translocating P-type ATPase, PMCA-type	HMMTigr	TIGR01517	ATPase-IIB_Ca: calcium-translocating P-	1	17,	1003,	0	gene_4602	gene_4602	jgi.p|Penex1|345145	scaffold_2:4843680-4847671	Liquid	Solid	OK	1.14962	65.8982	5.84101	57.3217	4.12095	5e-05	0.00183771	yes
340281	IPR006408	Calcium-translocating P-type ATPase, PMCA-type	HMMTigr	TIGR01517	ATPase-IIB_Ca: calcium-translocating P-	1	67,	1034,	0	gene_588	gene_588	jgi.p|Penex1|340281	scaffold_1:1527869-1531361	Liquid	Solid	OK	30.6092	1.55179	-4.30196	19.7251	-3.61453	5e-05	0.00183771	yes
359859	IPR005479	Carbamoyl phosphate synthetase, large subunit, ATP-binding	ScanRegExp	PS00867	CPSASE_2	1	492,	499,	NA	gene_4141	gene_4141	jgi.p|Penex1|359859	scaffold_2:3572480-3574748	Liquid	Solid	OK	9.42426	0.119578	-6.30035	78.8124	-3.62043	0.0008	0.0150048	yes
382733	IPR000577	Carbohydrate kinase, FGGY	HMMPfam	PF00370	FGGY_N	1	7,	261,	1.2e-83	gene_3887	gene_3887	jgi.p|Penex1|382733	scaffold_2:2741223-2743264	Liquid	Solid	OK	33.4499	0.223558	-7.22521	149.625	-4.21794	5e-05	0.00183771	yes
382733	IPR000577	Carbohydrate kinase, FGGY	HMMPfam	PF02782	FGGY_C	1	264,	490,	7.4e-61	gene_3887	gene_3887	jgi.p|Penex1|382733	scaffold_2:2741223-2743264	Liquid	Solid	OK	33.4499	0.223558	-7.22521	149.625	-4.21794	5e-05	0.00183771	yes
382733	IPR000577	Carbohydrate kinase, FGGY	ScanRegExp	PS00445	FGGY_KINASES_2	1	371,	391,	8e-05	gene_3887	gene_3887	jgi.p|Penex1|382733	scaffold_2:2741223-2743264	Liquid	Solid	OK	33.4499	0.223558	-7.22521	149.625	-4.21794	5e-05	0.00183771	yes
402167	IPR006001	Carbohydrate kinase, thermoresistant glucokinase	HMMTigr	TIGR01313	therm_gnt_kin: carbohydrate kinase, the	1	53,	227,	1.6e-66	gene_7400	gene_7400	jgi.p|Penex1|402167	scaffold_4:1382265-1383698	Liquid	Solid	OK	270.798	58.4144	-2.21282	4.63581	-1.92655	0.00065	0.013067	yes
443984	IPR008960	Carbohydrate-binding family 9/cellobiose dehydrogenase, cytochrome	superfamily	SSF49344	CBD9-like	1	26,	223,	1.3e-54	gene_9983	gene_9983	jgi.p|Penex1|443984	scaffold_5:3255810-3256757	Liquid	Solid	OK	358.888	0.574339	-9.28741	624.869	-5.37309	5e-05	0.00183771	yes
367802	IPR013784	Carbohydrate-binding-like fold	superfamily	SSF49452	Starch-binding domain-like	1	496,	604,	1.3e-33	gene_10380	gene_10380	jgi.p|Penex1|367802	scaffold_5:4292702-4295026	Liquid	Solid	OK	162.463	0.488958	-8.37619	332.265	-4.79644	5e-05	0.00183771	yes
403634	IPR013784	Carbohydrate-binding-like fold	superfamily	SSF49452	Starch-binding domain-like	1	285,	392,	1.6e-36	gene_9339	gene_9339	jgi.p|Penex1|403634	scaffold_5:1565602-1566913	Liquid	Solid	OK	324.63	2.09641	-7.27473	154.85	-4.13703	5e-05	0.00183771	yes
404491	IPR002018	Carboxylesterase, type B	HMMPfam	PF00135	COesterase	1	1,	530,	9.1e-34	gene_10491	gene_10491	jgi.p|Penex1|404491	scaffold_6:165246-167063	Liquid	Solid	OK	3.01192	0.308126	-3.28909	9.77495	-2.31557	0.00045	0.00978526	yes
348567	IPR002830	Carboxylyase-related	HMMPfam	PF01977	UbiD	1	14,	437,	4.6e-106	gene_7169	gene_7169	jgi.p|Penex1|348567	scaffold_4:811057-813023	Liquid	Solid	OK	44.9467	1.68713	-4.73557	26.6409	-2.90325	0.0002	0.00540396	yes
348567	IPR002830	Carboxylyase-related	HMMTigr	TIGR00148	TIGR00148: UbiD family decarboxylases	1	10,	462,	2e-111	gene_7169	gene_7169	jgi.p|Penex1|348567	scaffold_4:811057-813023	Liquid	Solid	OK	44.9467	1.68713	-4.73557	26.6409	-2.90325	0.0002	0.00540396	yes
324436	IPR002226	Catalase	BlastProDom	PD000510	CATB_ASPFU_Q92405;	1	64,	542,	0	gene_2318	gene_2318	jgi.p|Penex1|324436	scaffold_1:5813282-5815733	Liquid	Solid	OK	282.965	16.1362	-4.13225	17.536	-2.64495	0.0004	0.00904017	yes
324436	IPR002226	Catalase	FPrintScan	PR00067	CATALASE	6	72,135,156,175,344,376,	95,153,173,193,371,402,	2.3e-62,2.3e-62,2.3e-62,2.3e-62,2.3e-62,2.3e-62	gene_2318	gene_2318	jgi.p|Penex1|324436	scaffold_1:5813282-5815733	Liquid	Solid	OK	282.965	16.1362	-4.13225	17.536	-2.64495	0.0004	0.00904017	yes
324436	IPR002226	Catalase	ScanRegExp	PS00437	CATALASE_1	1	389,	397,	8e-05	gene_2318	gene_2318	jgi.p|Penex1|324436	scaffold_1:5813282-5815733	Liquid	Solid	OK	282.965	16.1362	-4.13225	17.536	-2.64495	0.0004	0.00904017	yes
324436	IPR002226	Catalase	ScanRegExp	PS00438	CATALASE_2	1	95,	111,	8e-05	gene_2318	gene_2318	jgi.p|Penex1|324436	scaffold_1:5813282-5815733	Liquid	Solid	OK	282.965	16.1362	-4.13225	17.536	-2.64495	0.0004	0.00904017	yes
324436	IPR011614	Catalase, N-terminal	HMMPfam	PF00199	Catalase	1	60,	445,	1e-220	gene_2318	gene_2318	jgi.p|Penex1|324436	scaffold_1:5813282-5815733	Liquid	Solid	OK	282.965	16.1362	-4.13225	17.536	-2.64495	0.0004	0.00904017	yes
324436	IPR011614	Catalase, N-terminal	superfamily	SSF56634	Heme-dependent catalases	1	6,	575,	4.9e-216	gene_2318	gene_2318	jgi.p|Penex1|324436	scaffold_1:5813282-5815733	Liquid	Solid	OK	282.965	16.1362	-4.13225	17.536	-2.64495	0.0004	0.00904017	yes
324436	IPR010582	Catalase-related	HMMPfam	PF06628	Catalase-rel	1	492,	545,	3.3e-29	gene_2318	gene_2318	jgi.p|Penex1|324436	scaffold_1:5813282-5815733	Liquid	Solid	OK	282.965	16.1362	-4.13225	17.536	-2.64495	0.0004	0.00904017	yes
403012	IPR001078	Catalytic domain of components of various dehydrogenase complexes	BlastProDom	PD001115	Q86ZL6_PODAN_Q86ZL6;	1	375,	450,	6e-27	gene_8509	gene_8509	jgi.p|Penex1|403012	scaffold_4:4284282-4286056	Liquid	Solid	OK	14.8878	3.19231	-2.22146	4.66365	-1.76064	0.00275	0.0371063	yes
403012	IPR001078	Catalytic domain of components of various dehydrogenase complexes	HMMPfam	PF00198	2-oxoacid_dh	1	224,	455,	8.8e-119	gene_8509	gene_8509	jgi.p|Penex1|403012	scaffold_4:4284282-4286056	Liquid	Solid	OK	14.8878	3.19231	-2.22146	4.66365	-1.76064	0.00275	0.0371063	yes
323414	IPR007535	Catechol dioxygenase, N-terminal	HMMPfam	PF04444	Dioxygenase_N	1	32,	106,	6.5e-28	gene_2436	gene_2436	jgi.p|Penex1|323414	scaffold_1:6120128-6121192	Liquid	Solid	OK	33.7389	6.13449	-2.4594	5.49988	-1.9922	0.00185	0.0279704	yes
378723	IPR003445	Cation transporter	HMMPfam	PF02386	TrkH	1	256,	640,	3.9e-74	gene_11724	gene_11724	jgi.p|Penex1|378723	scaffold_6:3432914-3435711	Liquid	Solid	OK	6.00022	51.8428	3.11106	8.64017	2.25561	0.0004	0.00904017	yes
438517	IPR000641	CbxX/CfqX	FPrintScan	PR00819	CBXCFQXSUPER	6	76,126,156,177,194,258,	91,145,168,194,213,270,	2.1e-26,2.1e-26,2.1e-26,2.1e-26,2.1e-26,2.1e-26	gene_3233	gene_3233	jgi.p|Penex1|438517	scaffold_2:1087632-1091543	Liquid	Solid	OK	0.180675	1.47792	3.03211	8.18005	2.11062	0.00095	0.0170003	yes
372183	IPR010929	CDR ABC transporter	HMMPfam	PF06422	PDR_CDR	2	718,1452,	866,1482,	4.3e-76,2.7e-06	gene_2440	gene_2440	jgi.p|Penex1|372183	scaffold_1:6129374-6134427	Liquid	Solid	OK	57.6507	10.3783	-2.47377	5.55493	-2.33016	0.0001	0.00315491	yes
274787	IPR004829	Cell surface antigen	BlastProDom	PD153432	Q8CYI8_STRR6_Q8CYI8;	1	303,	356,	0.002	gene_11246	gene_11246	jgi.p|Penex1|274787	scaffold_6:2133365-2135573	Liquid	Solid	OK	10.5729	123.706	3.54847	11.7003	2.25622	0.00095	0.0170003	yes
324729	IPR000254	Cellulose-binding region, fungal	BlastProDom	PD001821	Q96WR0_ASPKA_Q96WR0;	1	381,	407,	2e-06	gene_2787	gene_2787	jgi.p|Penex1|324729	scaffold_1:6983908-6985354	Liquid	Solid	OK	0.495943	3.783	2.93128	7.62787	1.99464	0.00085	0.0156733	yes
324729	IPR000254	Cellulose-binding region, fungal	HMMPfam	PF00734	CBM_1	1	376,	404,	3.2e-15	gene_2787	gene_2787	jgi.p|Penex1|324729	scaffold_1:6983908-6985354	Liquid	Solid	OK	0.495943	3.783	2.93128	7.62787	1.99464	0.00085	0.0156733	yes
324729	IPR000254	Cellulose-binding region, fungal	HMMSmart	SM00236	no description	1	375,	408,	7.8e-18	gene_2787	gene_2787	jgi.p|Penex1|324729	scaffold_1:6983908-6985354	Liquid	Solid	OK	0.495943	3.783	2.93128	7.62787	1.99464	0.00085	0.0156733	yes
324729	IPR000254	Cellulose-binding region, fungal	ProfileScan	PS51164	CBM1_2	1	372,	408,	11.848	gene_2787	gene_2787	jgi.p|Penex1|324729	scaffold_1:6983908-6985354	Liquid	Solid	OK	0.495943	3.783	2.93128	7.62787	1.99464	0.00085	0.0156733	yes
324729	IPR000254	Cellulose-binding region, fungal	ScanRegExp	PS00562	CBM1_1	1	380,	407,	8e-05	gene_2787	gene_2787	jgi.p|Penex1|324729	scaffold_1:6983908-6985354	Liquid	Solid	OK	0.495943	3.783	2.93128	7.62787	1.99464	0.00085	0.0156733	yes
324729	IPR000254	Cellulose-binding region, fungal	superfamily	SSF57180	Cellulose-binding domain	1	373,	408,	8.6e-12	gene_2787	gene_2787	jgi.p|Penex1|324729	scaffold_1:6983908-6985354	Liquid	Solid	OK	0.495943	3.783	2.93128	7.62787	1.99464	0.00085	0.0156733	yes
371478	IPR015175	Centromere protein B, DNA-binding region sub-type	HMMPfam	PF09091	CenpB-DNA-bind	1	175,	240,	2.9e-11	gene_1564	gene_1564	jgi.p|Penex1|371478	scaffold_1:3939316-3941512	Liquid	Solid	OK	34.0626	2.17011	-3.97235	15.6963	-3.12586	5e-05	0.00183771	yes
371478	IPR006600	Centromere protein B, helix-turn-helix	HMMSmart	SM00674	no description	1	178,	246,	0.00028	gene_1564	gene_1564	jgi.p|Penex1|371478	scaffold_1:3939316-3941512	Liquid	Solid	OK	34.0626	2.17011	-3.97235	15.6963	-3.12586	5e-05	0.00183771	yes
371478	IPR006600	Centromere protein B, helix-turn-helix	ProfileScan	PS51253	HTH_CENPB	1	172,	246,	13.515	gene_1564	gene_1564	jgi.p|Penex1|371478	scaffold_1:3939316-3941512	Liquid	Solid	OK	34.0626	2.17011	-3.97235	15.6963	-3.12586	5e-05	0.00183771	yes
377460	IPR017283	Chaperone, HchA	HMMPIR	PIRSF037798	Chaperone HchA	1	1,	292,	6.2e-211	gene_9922	gene_9922	jgi.p|Penex1|377460	scaffold_5:3077477-3078483	Liquid	Solid	OK	9.02825	336.896	5.22171	37.3157	3.92344	5e-05	0.00183771	yes
374843	IPR011006	CheY-like	superfamily	SSF52172	CheY-like	1	1067,	1192,	7.1e-32	gene_6187	gene_6187	jgi.p|Penex1|374843	scaffold_3:3528025-3532251	Liquid	Solid	OK	11.3225	46.1674	2.02767	4.07746	1.86063	0.00075	0.0143632	yes
375291	IPR011006	CheY-like	superfamily	SSF52172	CheY-like	1	960,	1083,	7e-32	gene_6869	gene_6869	jgi.p|Penex1|375291	scaffold_4:29295-33333	Liquid	Solid	OK	76.2885	15.6516	-2.28515	4.87415	-1.93842	0.00355	0.0446964	yes
375850	IPR011006	CheY-like	superfamily	SSF52172	CheY-like	1	518,	641,	1.5e-32	gene_7632	gene_7632	jgi.p|Penex1|375850	scaffold_4:1995343-1999544	Liquid	Solid	OK	6.2606	58.218	3.21709	9.29909	2.46854	0.0007	0.013645	yes
338731	IPR011583	Chitinase II	HMMSmart	SM00636	no description	1	4,	407,	2.8e-43	gene_11418	gene_11418	jgi.p|Penex1|338731	scaffold_6:2566088-2567583	Liquid	Solid	OK	3.78432	24.4112	2.68944	6.45063	2.07389	0.00085	0.0156733	yes
382694	IPR011583	Chitinase II	HMMSmart	SM00636	no description	1	202,	550,	1e-89	gene_3842	gene_3842	jgi.p|Penex1|382694	scaffold_2:2623922-2627976	Liquid	Solid	OK	6.88908	0.636396	-3.43631	10.8251	-2.16795	0.00025	0.00648219	yes
377266	IPR011583	Chitinase II	HMMSmart	SM00636	no description	1	4,	348,	1.3e-144	gene_9639	gene_9639	jgi.p|Penex1|377266	scaffold_5:2282092-2284029	Liquid	Solid	OK	181.48	49.849	-1.86417	3.64058	-1.8437	0.0007	0.013645	yes
338731	IPR001002	Chitin-binding, type 1	ProfileScan	PS50941	CHIT_BIND_I_2	1	298,	341,	8.375	gene_11418	gene_11418	jgi.p|Penex1|338731	scaffold_6:2566088-2567583	Liquid	Solid	OK	3.78432	24.4112	2.68944	6.45063	2.07389	0.00085	0.0156733	yes
338731	IPR001002	Chitin-binding, type 1	ScanRegExp	PS00026	CHIT_BIND_I_1	1	309,	328,	8e-05	gene_11418	gene_11418	jgi.p|Penex1|338731	scaffold_6:2566088-2567583	Liquid	Solid	OK	3.78432	24.4112	2.68944	6.45063	2.07389	0.00085	0.0156733	yes
338731	IPR001002	Chitin-binding, type 1	superfamily	SSF57016	Plant lectins/antimicrobial peptides	1	298,	340,	5.7e-07	gene_11418	gene_11418	jgi.p|Penex1|338731	scaffold_6:2566088-2567583	Liquid	Solid	OK	3.78432	24.4112	2.68944	6.45063	2.07389	0.00085	0.0156733	yes
192987	IPR001002	Chitin-binding, type 1	BlastProDom	PD000609	Q84LK1_FICCA_Q84LK1;	2	379,466,	399,503,	0.005,5e-05	gene_3841	gene_3841	jgi.p|Penex1|192987	scaffold_2:2620521-2623251	Liquid	Solid	OK	8.72894	0.584438	-3.90068	14.9356	-2.43672	0.00035	0.00828764	yes
192987	IPR001002	Chitin-binding, type 1	HMMPfam	PF00187	Chitin_bind_1	1	410,	453,	3.5e-05	gene_3841	gene_3841	jgi.p|Penex1|192987	scaffold_2:2620521-2623251	Liquid	Solid	OK	8.72894	0.584438	-3.90068	14.9356	-2.43672	0.00035	0.00828764	yes
192987	IPR001002	Chitin-binding, type 1	HMMSmart	SM00270	no description	3	366,412,465,	407,453,508,	0.098,0.0011,0.00025	gene_3841	gene_3841	jgi.p|Penex1|192987	scaffold_2:2620521-2623251	Liquid	Solid	OK	8.72894	0.584438	-3.90068	14.9356	-2.43672	0.00035	0.00828764	yes
192987	IPR001002	Chitin-binding, type 1	ProfileScan	PS50941	CHIT_BIND_I_2	3	364,410,463,	409,455,510,	7.072,8.962,8.758	gene_3841	gene_3841	jgi.p|Penex1|192987	scaffold_2:2620521-2623251	Liquid	Solid	OK	8.72894	0.584438	-3.90068	14.9356	-2.43672	0.00035	0.00828764	yes
192987	IPR001002	Chitin-binding, type 1	superfamily	SSF57016	Plant lectins/antimicrobial peptides	3	369,411,467,	410,465,509,	5.9e-06,7.3e-06,3.1e-06	gene_3841	gene_3841	jgi.p|Penex1|192987	scaffold_2:2620521-2623251	Liquid	Solid	OK	8.72894	0.584438	-3.90068	14.9356	-2.43672	0.00035	0.00828764	yes
382694	IPR001002	Chitin-binding, type 1	BlastProDom	PD000609	Q9AVA8_CUCME_Q9AVA8;	1	144,	173,	0.002	gene_3842	gene_3842	jgi.p|Penex1|382694	scaffold_2:2623922-2627976	Liquid	Solid	OK	6.88908	0.636396	-3.43631	10.8251	-2.16795	0.00025	0.00648219	yes
382694	IPR001002	Chitin-binding, type 1	HMMPfam	PF00187	Chitin_bind_1	1	141,	185,	2.9e-08	gene_3842	gene_3842	jgi.p|Penex1|382694	scaffold_2:2623922-2627976	Liquid	Solid	OK	6.88908	0.636396	-3.43631	10.8251	-2.16795	0.00025	0.00648219	yes
382694	IPR001002	Chitin-binding, type 1	HMMSmart	SM00270	no description	2	103,143,	138,185,	12,2.6e-06	gene_3842	gene_3842	jgi.p|Penex1|382694	scaffold_2:2623922-2627976	Liquid	Solid	OK	6.88908	0.636396	-3.43631	10.8251	-2.16795	0.00025	0.00648219	yes
382694	IPR001002	Chitin-binding, type 1	ProfileScan	PS50941	CHIT_BIND_I_2	2	101,141,	140,187,	7.087,9.329	gene_3842	gene_3842	jgi.p|Penex1|382694	scaffold_2:2623922-2627976	Liquid	Solid	OK	6.88908	0.636396	-3.43631	10.8251	-2.16795	0.00025	0.00648219	yes
382694	IPR001002	Chitin-binding, type 1	superfamily	SSF57016	Plant lectins/antimicrobial peptides	1	99,	139,	0.0018	gene_3842	gene_3842	jgi.p|Penex1|382694	scaffold_2:2623922-2627976	Liquid	Solid	OK	6.88908	0.636396	-3.43631	10.8251	-2.16795	0.00025	0.00648219	yes
332379	IPR000028	Chloroperoxidase	BlastProDom	PD040763	Q870W6_NEUCR_Q870W6;	1	36,	249,	7e-26	gene_8302	gene_8302	jgi.p|Penex1|332379	scaffold_4:3747153-3747977	Liquid	Solid	OK	2.50433	14.4178	2.52536	5.75717	1.81519	0.0016	0.0249153	yes
332379	IPR000028	Chloroperoxidase	HMMPfam	PF01328	Peroxidase_2	1	32,	58,	1.3e-07	gene_8302	gene_8302	jgi.p|Penex1|332379	scaffold_4:3747153-3747977	Liquid	Solid	OK	2.50433	14.4178	2.52536	5.75717	1.81519	0.0016	0.0249153	yes
332379	IPR000028	Chloroperoxidase	superfamily	SSF47571	Cloroperoxidase	1	10,	126,	1.6e-36	gene_8302	gene_8302	jgi.p|Penex1|332379	scaffold_4:3747153-3747977	Liquid	Solid	OK	2.50433	14.4178	2.52536	5.75717	1.81519	0.0016	0.0249153	yes
443906	IPR000028	Chloroperoxidase	BlastProDom	PD040763	Q870W6_NEUCR_Q870W6;	1	22,	232,	1e-16	gene_9872	gene_9872	jgi.p|Penex1|443906	scaffold_5:2898212-2898941	Liquid	Solid	OK	11.3468	367.456	5.01722	32.3842	3.22607	5e-05	0.00183771	yes
443906	IPR000028	Chloroperoxidase	HMMPfam	PF01328	Peroxidase_2	1	7,	117,	5.8e-16	gene_9872	gene_9872	jgi.p|Penex1|443906	scaffold_5:2898212-2898941	Liquid	Solid	OK	11.3468	367.456	5.01722	32.3842	3.22607	5e-05	0.00183771	yes
443906	IPR000028	Chloroperoxidase	superfamily	SSF47571	Cloroperoxidase	1	6,	123,	9.9e-24	gene_9872	gene_9872	jgi.p|Penex1|443906	scaffold_5:2898212-2898941	Liquid	Solid	OK	11.3468	367.456	5.01722	32.3842	3.22607	5e-05	0.00183771	yes
375355	IPR017785	Choline-sulphatase	HMMTigr	TIGR03417	chol_sulfatase: choline-sulfatase	1	4,	575,	1.6e-304	gene_6948	gene_6948	jgi.p|Penex1|375355	scaffold_4:231837-234113	Liquid	Solid	OK	8.77139	41.1722	2.23079	4.69391	1.94775	0.0007	0.013645	yes
374012	IPR001303	Class II aldolase/adducin, N-terminal	HMMPfam	PF00596	Aldolase_II	1	48,	256,	1.5e-58	gene_5038	gene_5038	jgi.p|Penex1|374012	scaffold_3:508008-509211	Liquid	Solid	OK	44.8735	7.81122	-2.52224	5.74473	-1.95408	0.0007	0.013645	yes
374012	IPR001303	Class II aldolase/adducin, N-terminal	superfamily	SSF53639	AraD-like aldolase/epimerase	1	38,	271,	6e-65	gene_5038	gene_5038	jgi.p|Penex1|374012	scaffold_3:508008-509211	Liquid	Solid	OK	44.8735	7.81122	-2.52224	5.74473	-1.95408	0.0007	0.013645	yes
420235	IPR006187	Claudin	ScanRegExp	PS01346	CLAUDIN	1	54,	69,	NA	gene_9124	gene_9124	jgi.p|Penex1|420235	scaffold_5:1035655-1035955	Liquid	Solid	OK	0	4.39557	inf	-	-nan	5e-05	0.00183771	yes
404654	IPR008160	Collagen triple helix repeat	HMMPfam	PF01391	Collagen	1	237,	296,	1.2e-12	gene_10735	gene_10735	jgi.p|Penex1|404654	scaffold_6:767297-768691	Liquid	Solid	OK	0.433136	9.17688	4.40511	21.187	2.39984	0.00055	0.0113924	yes
344794	IPR008985	Concanavalin A-like lectin/glucanase	superfamily	SSF49899	Concanavalin A-like lectins/glucanases	1	654,	776,	2.4e-12	gene_4345	gene_4345	jgi.p|Penex1|344794	scaffold_2:4114322-4117137	Liquid	Solid	OK	63.0931	1.21734	-5.69567	51.8284	-4.21882	5e-05	0.00183771	yes
373728	IPR008985	Concanavalin A-like lectin/glucanase	superfamily	SSF49899	Concanavalin A-like lectins/glucanases	1	125,	191,	3.1e-09	gene_4647	gene_4647	jgi.p|Penex1|373728	scaffold_2:4945664-4948577	Liquid	Solid	OK	128.06	18.5661	-2.78607	6.89748	-2.18957	0.00065	0.013067	yes
400215	IPR008985	Concanavalin A-like lectin/glucanase	superfamily	SSF49899	Concanavalin A-like lectins/glucanases	1	683,	837,	3.1e-14	gene_4797	gene_4797	jgi.p|Penex1|400215	scaffold_2:5300257-5303538	Liquid	Solid	OK	5.6974	0.0737062	-6.27237	77.2986	-4.17765	0.00075	0.0143632	yes
393667	IPR008985	Concanavalin A-like lectin/glucanase	superfamily	SSF49899	Concanavalin A-like lectins/glucanases	1	60,	269,	8.2e-63	gene_6822	gene_6822	jgi.p|Penex1|393667	scaffold_3:5225814-5226627	Liquid	Solid	OK	5.49922	40.0403	2.86415	7.28107	2.22491	0.0003	0.0073591	yes
376909	IPR008985	Concanavalin A-like lectin/glucanase	superfamily	SSF49899	Concanavalin A-like lectins/glucanases	1	45,	263,	4.3e-60	gene_9147	gene_9147	jgi.p|Penex1|376909	scaffold_5:1085102-1086688	Liquid	Solid	OK	152.138	15.6564	-3.28056	9.71733	-2.76012	0.0001	0.00315491	yes
367158	IPR008985	Concanavalin A-like lectin/glucanase	superfamily	SSF49899	Concanavalin A-like lectins/glucanases	1	63,	270,	7.1e-82	gene_9928	gene_9928	jgi.p|Penex1|367158	scaffold_5:3091440-3092253	Liquid	Solid	OK	412.604	0.773403	-9.05932	533.491	-5.2281	0.00035	0.00828764	yes
418345	IPR008276	Concentrative nucleoside transporter	BlastProDom	PD003768	Q7S4A0_NEUCR_Q7S4A0;	1	221,	465,	5e-80	gene_7069	gene_7069	jgi.p|Penex1|418345	scaffold_4:554071-556102	Liquid	Solid	OK	69.6365	10.64	-2.71034	6.54476	-2.39017	0.0004	0.00904017	yes
377973	IPR001242	Condensation domain	HMMPfam	PF00668	Condensation	5	62,1114,1586,2686,3786,	331,1412,1883,2961,4059,	1.1e-09,3e-27,1.1e-22,2.7e-19,1e-11	gene_10723	gene_10723	jgi.p|Penex1|377973	scaffold_6:717885-730904	Liquid	Solid	OK	2.10066	21.3396	3.34462	10.1585	2.63378	0.0002	0.00540396	yes
378616	IPR001242	Condensation domain	HMMPfam	PF00668	Condensation	1	2575,	2874,	5.9e-42	gene_11570	gene_11570	jgi.p|Penex1|378616	scaffold_6:3026321-3038859	Liquid	Solid	OK	1.88388	0.221787	-3.08646	8.49409	-2.32579	0.00015	0.00434324	yes
437839	IPR001242	Condensation domain	HMMPfam	PF00668	Condensation	2	734,1641,	900,1910,	3.8e-21,1.7e-09	gene_2412	gene_2412	jgi.p|Penex1|437839	scaffold_1:6059939-6067936	Liquid	Solid	OK	6.00378	0.361546	-4.05362	16.6059	-2.77589	0.00015	0.00434324	yes
430352	IPR001242	Condensation domain	HMMPfam	PF00668	Condensation	2	651,1907,	916,1967,	1.4e-11,0.00021	gene_7320	gene_7320	jgi.p|Penex1|430352	scaffold_4:1199738-1206261	Liquid	Solid	OK	8.65497	1.10627	-2.96782	7.82353	-2.10754	0.00015	0.00434324	yes
420927	IPR001242	Condensation domain	HMMPfam	PF00668	Condensation	1	283,	399,	1.6e-06	gene_9873	gene_9873	jgi.p|Penex1|420927	scaffold_5:2900208-2901865	Liquid	Solid	OK	0.388061	10.5913	4.77045	27.2928	2.84145	0.00035	0.00828764	yes
377466	IPR001242	Condensation domain	HMMPfam	PF00668	Condensation	7	868,1345,2336,3253,4324,4794,5461,	1164,1634,2411,3529,4618,5084,5742,	4.8e-25,4.3e-33,1.2e-05,1.4e-30,2.7e-21,1.7e-38,1.8e-22	gene_9934	gene_9934	jgi.p|Penex1|377466	scaffold_5:3114789-3133822	Liquid	Solid	OK	24.2275	2.76152	-3.13311	8.77324	-2.26903	0.00295	0.0389857	yes
412030	IPR001753	Crotonase, core	HMMPfam	PF00378	ECH	1	38,	193,	1.4e-25	gene_239	gene_239	jgi.p|Penex1|412030	scaffold_1:699351-700467	Liquid	Solid	OK	266.893	3.44546	-6.27542	77.4622	-3.80855	5e-05	0.00183771	yes
167785	IPR007274	Ctr copper transporter	HMMPfam	PF04145	Ctr	1	1,	211,	9.2e-20	gene_1850	gene_1850	jgi.p|Penex1|167785	scaffold_1:4671924-4673128	Liquid	Solid	OK	778.042	32.6368	-4.57528	23.8395	-3.83462	5e-05	0.00183771	yes
440381	IPR007274	Ctr copper transporter	HMMPfam	PF04145	Ctr	1	7,	202,	3.6e-11	gene_5522	gene_5522	jgi.p|Penex1|440381	scaffold_3:1735176-1736154	Liquid	Solid	OK	37.0967	3.42002	-3.43921	10.8469	-2.49212	0.00015	0.00434324	yes
374491	IPR007274	Ctr copper transporter	HMMPfam	PF04145	Ctr	1	6,	170,	5.3e-08	gene_5684	gene_5684	jgi.p|Penex1|374491	scaffold_3:2121966-2122720	Liquid	Solid	OK	200.556	48.6219	-2.04432	4.12479	-2.00666	0.00155	0.024345	yes
419670	IPR006045	Cupin 1	HMMPfam	PF00190	Cupin_1	2	74,253,	215,393,	4.5e-10,2.2e-14	gene_8516	gene_8516	jgi.p|Penex1|419670	scaffold_4:4303803-4305330	Liquid	Solid	OK	5.64006	0.664001	-3.08646	8.49409	-2.23772	0.0007	0.013645	yes
376640	IPR006045	Cupin 1	HMMPfam	PF00190	Cupin_1	1	304,	446,	3.1e-12	gene_8736	gene_8736	jgi.p|Penex1|376640	scaffold_5:79495-81362	Liquid	Solid	OK	808.604	8.46044	-6.57856	95.5749	-4.19269	5e-05	0.00183771	yes
377529	IPR013096	Cupin 2, conserved barrel	HMMPfam	PF07883	Cupin_2	1	94,	163,	3.8e-05	gene_10031	gene_10031	jgi.p|Penex1|377529	scaffold_5:3368676-3369636	Liquid	Solid	OK	138.876	6.88652	-4.33388	20.1664	-2.52065	0.0014	0.0224411	yes
324653	IPR013096	Cupin 2, conserved barrel	HMMPfam	PF07883	Cupin_2	1	89,	159,	1.4e-06	gene_2312	gene_2312	jgi.p|Penex1|324653	scaffold_1:5801479-5802076	Liquid	Solid	OK	0.371527	14.0343	5.23935	37.7747	3.29613	0.0025	0.0348531	yes
379676	IPR013096	Cupin 2, conserved barrel	HMMPfam	PF07883	Cupin_2	1	88,	158,	7.4e-06	gene_347	gene_347	jgi.p|Penex1|379676	scaffold_1:959986-960559	Liquid	Solid	OK	274.001	50.9549	-2.42689	5.37733	-2.00789	0.0034	0.0431563	yes
376640	IPR013096	Cupin 2, conserved barrel	HMMPfam	PF07883	Cupin_2	1	156,	229,	7.9e-10	gene_8736	gene_8736	jgi.p|Penex1|376640	scaffold_5:79495-81362	Liquid	Solid	OK	808.604	8.46044	-6.57856	95.5749	-4.19269	5e-05	0.00183771	yes
377529	IPR011051	Cupin, RmlC-type	superfamily	SSF51182	RmlC-like cupins	1	97,	167,	8e-13	gene_10031	gene_10031	jgi.p|Penex1|377529	scaffold_5:3368676-3369636	Liquid	Solid	OK	138.876	6.88652	-4.33388	20.1664	-2.52065	0.0014	0.0224411	yes
369938	IPR011051	Cupin, RmlC-type	superfamily	SSF51182	RmlC-like cupins	1	1,	412,	5.6e-86	gene_12129	gene_12129	jgi.p|Penex1|369938	scaffold_7:720049-721729	Liquid	Solid	OK	13.2722	50.0785	1.91578	3.77318	1.71227	0.00185	0.0279704	yes
324653	IPR011051	Cupin, RmlC-type	superfamily	SSF51182	RmlC-like cupins	1	77,	161,	4.6e-11	gene_2312	gene_2312	jgi.p|Penex1|324653	scaffold_1:5801479-5802076	Liquid	Solid	OK	0.371527	14.0343	5.23935	37.7747	3.29613	0.0025	0.0348531	yes
414688	IPR011051	Cupin, RmlC-type	superfamily	SSF51182	RmlC-like cupins	1	15,	147,	8.1e-14	gene_3124	gene_3124	jgi.p|Penex1|414688	scaffold_2:816209-816896	Liquid	Solid	OK	17.3297	1.56354	-3.47036	11.0836	-2.48745	5e-05	0.00183771	yes
379676	IPR011051	Cupin, RmlC-type	superfamily	SSF51182	RmlC-like cupins	1	67,	157,	3.3e-12	gene_347	gene_347	jgi.p|Penex1|379676	scaffold_1:959986-960559	Liquid	Solid	OK	274.001	50.9549	-2.42689	5.37733	-2.00789	0.0034	0.0431563	yes
365299	IPR011051	Cupin, RmlC-type	superfamily	SSF51182	RmlC-like cupins	1	10,	448,	1.6e-177	gene_8186	gene_8186	jgi.p|Penex1|365299	scaffold_4:3450014-3451693	Liquid	Solid	OK	79.2798	11.5649	-2.7772	6.85521	-2.4412	0.00045	0.00978526	yes
419670	IPR011051	Cupin, RmlC-type	superfamily	SSF51182	RmlC-like cupins	1	30,	403,	5.1e-81	gene_8516	gene_8516	jgi.p|Penex1|419670	scaffold_4:4303803-4305330	Liquid	Solid	OK	5.64006	0.664001	-3.08646	8.49409	-2.23772	0.0007	0.013645	yes
376640	IPR011051	Cupin, RmlC-type	superfamily	SSF51182	RmlC-like cupins	1	80,	456,	2.2e-88	gene_8736	gene_8736	jgi.p|Penex1|376640	scaffold_5:79495-81362	Liquid	Solid	OK	808.604	8.46044	-6.57856	95.5749	-4.19269	5e-05	0.00183771	yes
419768	IPR011058	Cyanovirin-N	HMMPfam	PF08881	CNVH	1	9,	107,	5.8e-21	gene_8620	gene_8620	jgi.p|Penex1|419768	scaffold_4:4548351-4548734	Liquid	Solid	OK	3.34094	474.957	7.1514	142.163	4.09827	5e-05	0.00183771	yes
419768	IPR011058	Cyanovirin-N	superfamily	SSF51322	Cyanovirin-N	1	2,	108,	4.2e-18	gene_8620	gene_8620	jgi.p|Penex1|419768	scaffold_4:4548351-4548734	Liquid	Solid	OK	3.34094	474.957	7.1514	142.163	4.09827	5e-05	0.00183771	yes
378381	IPR001810	Cyclin-like F-box	HMMPfam	PF00646	F-box	1	2,	50,	2.1e-06	gene_11250	gene_11250	jgi.p|Penex1|378381	scaffold_6:2139867-2141456	Liquid	Solid	OK	32.7164	4.04284	-3.01657	8.09241	-2.1223	0.0008	0.0150048	yes
378381	IPR001810	Cyclin-like F-box	ProfileScan	PS50181	FBOX	1	1,	52,	10.372	gene_11250	gene_11250	jgi.p|Penex1|378381	scaffold_6:2139867-2141456	Liquid	Solid	OK	32.7164	4.04284	-3.01657	8.09241	-2.1223	0.0008	0.0150048	yes
378676	IPR001810	Cyclin-like F-box	ProfileScan	PS50181	FBOX	1	4,	49,	8.809	gene_11649	gene_11649	jgi.p|Penex1|378676	scaffold_6:3254111-3255722	Liquid	Solid	OK	0.932518	5.95134	2.67401	6.38201	1.82257	0.0006	0.0122194	yes
392394	IPR001810	Cyclin-like F-box	HMMPfam	PF00646	F-box	1	47,	94,	0.12	gene_4385	gene_4385	jgi.p|Penex1|392394	scaffold_2:4230690-4238799	Liquid	Solid	OK	13.0202	61.4772	2.2393	4.72168	1.92389	0.00355	0.0446964	yes
392394	IPR001810	Cyclin-like F-box	ProfileScan	PS50181	FBOX	1	46,	92,	8.517	gene_4385	gene_4385	jgi.p|Penex1|392394	scaffold_2:4230690-4238799	Liquid	Solid	OK	13.0202	61.4772	2.2393	4.72168	1.92389	0.00355	0.0446964	yes
374440	IPR001810	Cyclin-like F-box	HMMPfam	PF00646	F-box	1	62,	109,	0.0011	gene_5606	gene_5606	jgi.p|Penex1|374440	scaffold_3:1935223-1937525	Liquid	Solid	OK	0.240532	13.1389	5.77147	54.6243	4.21379	5e-05	0.00183771	yes
374440	IPR001810	Cyclin-like F-box	ProfileScan	PS50181	FBOX	1	61,	107,	9.339	gene_5606	gene_5606	jgi.p|Penex1|374440	scaffold_3:1935223-1937525	Liquid	Solid	OK	0.240532	13.1389	5.77147	54.6243	4.21379	5e-05	0.00183771	yes
376616	IPR001810	Cyclin-like F-box	HMMPfam	PF00646	F-box	1	8,	55,	0.00053	gene_8693	gene_8693	jgi.p|Penex1|376616	scaffold_4:4725572-4726930	Liquid	Solid	OK	287.954	27.2693	-3.40049	10.5596	-2.13388	0.00015	0.00434324	yes
376616	IPR001810	Cyclin-like F-box	ProfileScan	PS50181	FBOX	1	7,	53,	12.173	gene_8693	gene_8693	jgi.p|Penex1|376616	scaffold_4:4725572-4726930	Liquid	Solid	OK	287.954	27.2693	-3.40049	10.5596	-2.13388	0.00015	0.00434324	yes
425366	IPR000277	Cys/Met metabolism, pyridoxal phosphate-dependent enzyme	HMMPfam	PF01053	Cys_Met_Meta_PP	1	9,	388,	1.6e-36	gene_2377	gene_2377	jgi.p|Penex1|425366	scaffold_1:5990202-5991727	Liquid	Solid	OK	3.24045	24.1946	2.90042	7.46644	2.09806	0.001	0.0176065	yes
425366	IPR000277	Cys/Met metabolism, pyridoxal phosphate-dependent enzyme	HMMPIR	PIRSF001434	Cystathionine gamma-synthase	1	9,	391,	5.8e-85	gene_2377	gene_2377	jgi.p|Penex1|425366	scaffold_1:5990202-5991727	Liquid	Solid	OK	3.24045	24.1946	2.90042	7.46644	2.09806	0.001	0.0176065	yes
393768	IPR000778	Cytochrome b-245, heavy chain	FPrintScan	PR00466	GP91PHOX	2	104,515,	122,533,	8.5e-05,8.5e-05	gene_6968	gene_6968	jgi.p|Penex1|393768	scaffold_4:295769-297596	Liquid	Solid	OK	23.5483	1.53881	-3.93574	15.303	-2.67736	0.0001	0.00315491	yes
377536	IPR001128	Cytochrome P450	FPrintScan	PR00385	P450	4	334,388,465,474,	351,399,474,485,	2.1e-10,2.1e-10,2.1e-10,2.1e-10	gene_10038	gene_10038	jgi.p|Penex1|377536	scaffold_5:3380866-3382770	Liquid	Solid	OK	6.57363	1.27783	-2.36299	5.14435	-1.66987	0.0027	0.0366582	yes
377536	IPR001128	Cytochrome P450	HMMPfam	PF00067	p450	1	85,	527,	2.7e-39	gene_10038	gene_10038	jgi.p|Penex1|377536	scaffold_5:3380866-3382770	Liquid	Solid	OK	6.57363	1.27783	-2.36299	5.14435	-1.66987	0.0027	0.0366582	yes
377536	IPR001128	Cytochrome P450	superfamily	SSF48264	Cytochrome P450	1	84,	529,	6.4e-91	gene_10038	gene_10038	jgi.p|Penex1|377536	scaffold_5:3380866-3382770	Liquid	Solid	OK	6.57363	1.27783	-2.36299	5.14435	-1.66987	0.0027	0.0366582	yes
377897	IPR001128	Cytochrome P450	FPrintScan	PR00385	P450	4	295,344,421,430,	312,355,430,441,	2.4e-08,2.4e-08,2.4e-08,2.4e-08	gene_10599	gene_10599	jgi.p|Penex1|377897	scaffold_6:407474-409745	Liquid	Solid	OK	85.2559	14.4142	-2.56431	5.91472	-2.26067	0.00125	0.0206118	yes
377897	IPR001128	Cytochrome P450	HMMPfam	PF00067	p450	1	290,	482,	1.2e-34	gene_10599	gene_10599	jgi.p|Penex1|377897	scaffold_6:407474-409745	Liquid	Solid	OK	85.2559	14.4142	-2.56431	5.91472	-2.26067	0.00125	0.0206118	yes
377897	IPR001128	Cytochrome P450	ScanRegExp	PS00086	CYTOCHROME_P450	1	423,	432,	NA	gene_10599	gene_10599	jgi.p|Penex1|377897	scaffold_6:407474-409745	Liquid	Solid	OK	85.2559	14.4142	-2.56431	5.91472	-2.26067	0.00125	0.0206118	yes
377897	IPR001128	Cytochrome P450	superfamily	SSF48264	Cytochrome P450	1	28,	475,	2.6e-74	gene_10599	gene_10599	jgi.p|Penex1|377897	scaffold_6:407474-409745	Liquid	Solid	OK	85.2559	14.4142	-2.56431	5.91472	-2.26067	0.00125	0.0206118	yes
338507	IPR001128	Cytochrome P450	FPrintScan	PR00385	P450	5	292,309,344,418,427,	309,322,355,427,438,	5.3e-08,5.3e-08,5.3e-08,5.3e-08,5.3e-08	gene_10792	gene_10792	jgi.p|Penex1|338507	scaffold_6:908173-909943	Liquid	Solid	OK	1.44068	33.134	4.5235	22.999	3.48919	5e-05	0.00183771	yes
338507	IPR001128	Cytochrome P450	HMMPfam	PF00067	p450	1	288,	475,	5.7e-43	gene_10792	gene_10792	jgi.p|Penex1|338507	scaffold_6:908173-909943	Liquid	Solid	OK	1.44068	33.134	4.5235	22.999	3.48919	5e-05	0.00183771	yes
338507	IPR001128	Cytochrome P450	ScanRegExp	PS00086	CYTOCHROME_P450	1	420,	429,	NA	gene_10792	gene_10792	jgi.p|Penex1|338507	scaffold_6:908173-909943	Liquid	Solid	OK	1.44068	33.134	4.5235	22.999	3.48919	5e-05	0.00183771	yes
338507	IPR001128	Cytochrome P450	superfamily	SSF48264	Cytochrome P450	1	31,	457,	1.1e-77	gene_10792	gene_10792	jgi.p|Penex1|338507	scaffold_6:908173-909943	Liquid	Solid	OK	1.44068	33.134	4.5235	22.999	3.48919	5e-05	0.00183771	yes
411211	IPR001128	Cytochrome P450	FPrintScan	PR00385	P450	4	313,366,444,453,	330,377,453,464,	5.6e-11,5.6e-11,5.6e-11,5.6e-11	gene_11212	gene_11212	jgi.p|Penex1|411211	scaffold_6:2056950-2058650	Liquid	Solid	OK	14.5312	0.783143	-4.21374	18.5551	-3.07199	5e-05	0.00183771	yes
411211	IPR001128	Cytochrome P450	HMMPfam	PF00067	p450	1	151,	503,	3e-53	gene_11212	gene_11212	jgi.p|Penex1|411211	scaffold_6:2056950-2058650	Liquid	Solid	OK	14.5312	0.783143	-4.21374	18.5551	-3.07199	5e-05	0.00183771	yes
411211	IPR001128	Cytochrome P450	ScanRegExp	PS00086	CYTOCHROME_P450	1	446,	455,	NA	gene_11212	gene_11212	jgi.p|Penex1|411211	scaffold_6:2056950-2058650	Liquid	Solid	OK	14.5312	0.783143	-4.21374	18.5551	-3.07199	5e-05	0.00183771	yes
411211	IPR001128	Cytochrome P450	superfamily	SSF48264	Cytochrome P450	1	52,	505,	4.1e-102	gene_11212	gene_11212	jgi.p|Penex1|411211	scaffold_6:2056950-2058650	Liquid	Solid	OK	14.5312	0.783143	-4.21374	18.5551	-3.07199	5e-05	0.00183771	yes
368896	IPR001128	Cytochrome P450	FPrintScan	PR00385	P450	4	348,397,474,483,	365,408,483,494,	8.4e-13,8.4e-13,8.4e-13,8.4e-13	gene_11290	gene_11290	jgi.p|Penex1|368896	scaffold_6:2233217-2235481	Liquid	Solid	OK	8.48644	0.827585	-3.35818	10.2545	-2.32117	0.00025	0.00648219	yes
368896	IPR001128	Cytochrome P450	HMMPfam	PF00067	p450	1	98,	536,	3.4e-38	gene_11290	gene_11290	jgi.p|Penex1|368896	scaffold_6:2233217-2235481	Liquid	Solid	OK	8.48644	0.827585	-3.35818	10.2545	-2.32117	0.00025	0.00648219	yes
368896	IPR001128	Cytochrome P450	superfamily	SSF48264	Cytochrome P450	1	97,	539,	6.3e-92	gene_11290	gene_11290	jgi.p|Penex1|368896	scaffold_6:2233217-2235481	Liquid	Solid	OK	8.48644	0.827585	-3.35818	10.2545	-2.32117	0.00025	0.00648219	yes
354447	IPR001128	Cytochrome P450	FPrintScan	PR00385	P450	4	300,353,431,440,	317,364,440,451,	9.6e-12,9.6e-12,9.6e-12,9.6e-12	gene_11963	gene_11963	jgi.p|Penex1|354447	scaffold_7:332501-334710	Liquid	Solid	OK	75.4518	1.7967	-5.39213	41.9945	-3.25483	5e-05	0.00183771	yes
354447	IPR001128	Cytochrome P450	HMMPfam	PF00067	p450	1	40,	490,	3.2e-44	gene_11963	gene_11963	jgi.p|Penex1|354447	scaffold_7:332501-334710	Liquid	Solid	OK	75.4518	1.7967	-5.39213	41.9945	-3.25483	5e-05	0.00183771	yes
354447	IPR001128	Cytochrome P450	ScanRegExp	PS00086	CYTOCHROME_P450	1	433,	442,	NA	gene_11963	gene_11963	jgi.p|Penex1|354447	scaffold_7:332501-334710	Liquid	Solid	OK	75.4518	1.7967	-5.39213	41.9945	-3.25483	5e-05	0.00183771	yes
354447	IPR001128	Cytochrome P450	superfamily	SSF48264	Cytochrome P450	1	39,	493,	3.8e-105	gene_11963	gene_11963	jgi.p|Penex1|354447	scaffold_7:332501-334710	Liquid	Solid	OK	75.4518	1.7967	-5.39213	41.9945	-3.25483	5e-05	0.00183771	yes
379356	IPR001128	Cytochrome P450	FPrintScan	PR00385	P450	4	295,345,420,429,	312,356,429,440,	3.6e-12,3.6e-12,3.6e-12,3.6e-12	gene_12586	gene_12586	jgi.p|Penex1|379356	scaffold_7:1840226-1842883	Liquid	Solid	OK	138.784	5.35067	-4.69698	25.9377	-2.6438	0.0004	0.00904017	yes
379356	IPR001128	Cytochrome P450	HMMPfam	PF00067	p450	1	59,	483,	3.7e-56	gene_12586	gene_12586	jgi.p|Penex1|379356	scaffold_7:1840226-1842883	Liquid	Solid	OK	138.784	5.35067	-4.69698	25.9377	-2.6438	0.0004	0.00904017	yes
379356	IPR001128	Cytochrome P450	ScanRegExp	PS00086	CYTOCHROME_P450	1	422,	431,	NA	gene_12586	gene_12586	jgi.p|Penex1|379356	scaffold_7:1840226-1842883	Liquid	Solid	OK	138.784	5.35067	-4.69698	25.9377	-2.6438	0.0004	0.00904017	yes
379356	IPR001128	Cytochrome P450	superfamily	SSF48264	Cytochrome P450	1	34,	486,	4.6e-92	gene_12586	gene_12586	jgi.p|Penex1|379356	scaffold_7:1840226-1842883	Liquid	Solid	OK	138.784	5.35067	-4.69698	25.9377	-2.6438	0.0004	0.00904017	yes
357533	IPR001128	Cytochrome P450	FPrintScan	PR00385	P450	4	305,358,443,452,	322,369,452,463,	5.4e-14,5.4e-14,5.4e-14,5.4e-14	gene_2401	gene_2401	jgi.p|Penex1|357533	scaffold_1:6041349-6043535	Liquid	Solid	OK	36.3343	4.29856	-3.07941	8.45269	-2.55605	5e-05	0.00183771	yes
357533	IPR001128	Cytochrome P450	HMMPfam	PF00067	p450	1	126,	474,	4.9e-57	gene_2401	gene_2401	jgi.p|Penex1|357533	scaffold_1:6041349-6043535	Liquid	Solid	OK	36.3343	4.29856	-3.07941	8.45269	-2.55605	5e-05	0.00183771	yes
357533	IPR001128	Cytochrome P450	ScanRegExp	PS00086	CYTOCHROME_P450	1	445,	454,	NA	gene_2401	gene_2401	jgi.p|Penex1|357533	scaffold_1:6041349-6043535	Liquid	Solid	OK	36.3343	4.29856	-3.07941	8.45269	-2.55605	5e-05	0.00183771	yes
357533	IPR001128	Cytochrome P450	superfamily	SSF48264	Cytochrome P450	1	37,	506,	1.3e-90	gene_2401	gene_2401	jgi.p|Penex1|357533	scaffold_1:6041349-6043535	Liquid	Solid	OK	36.3343	4.29856	-3.07941	8.45269	-2.55605	5e-05	0.00183771	yes
437976	IPR001128	Cytochrome P450	FPrintScan	PR00385	P450	4	375,417,498,507,	388,428,507,518,	1.2e-05,1.2e-05,1.2e-05,1.2e-05	gene_2564	gene_2564	jgi.p|Penex1|437976	scaffold_1:6400070-6402048	Liquid	Solid	OK	33.396	3.01167	-3.47104	11.0889	-1.94466	0.0035	0.0441688	yes
437976	IPR001128	Cytochrome P450	HMMPfam	PF00067	p450	1	464,	532,	7.7e-09	gene_2564	gene_2564	jgi.p|Penex1|437976	scaffold_1:6400070-6402048	Liquid	Solid	OK	33.396	3.01167	-3.47104	11.0889	-1.94466	0.0035	0.0441688	yes
437976	IPR001128	Cytochrome P450	superfamily	SSF48264	Cytochrome P450	1	65,	579,	3.4e-52	gene_2564	gene_2564	jgi.p|Penex1|437976	scaffold_1:6400070-6402048	Liquid	Solid	OK	33.396	3.01167	-3.47104	11.0889	-1.94466	0.0035	0.0441688	yes
372364	IPR001128	Cytochrome P450	FPrintScan	PR00385	P450	4	320,379,454,463,	337,390,463,474,	2.7e-10,2.7e-10,2.7e-10,2.7e-10	gene_2669	gene_2669	jgi.p|Penex1|372364	scaffold_1:6661270-6663156	Liquid	Solid	OK	12.1771	2.57589	-2.24103	4.72734	-1.65645	0.0039	0.0478342	yes
372364	IPR001128	Cytochrome P450	HMMPfam	PF00067	p450	1	297,	480,	4.5e-39	gene_2669	gene_2669	jgi.p|Penex1|372364	scaffold_1:6661270-6663156	Liquid	Solid	OK	12.1771	2.57589	-2.24103	4.72734	-1.65645	0.0039	0.0478342	yes
372364	IPR001128	Cytochrome P450	ScanRegExp	PS00086	CYTOCHROME_P450	1	456,	465,	NA	gene_2669	gene_2669	jgi.p|Penex1|372364	scaffold_1:6661270-6663156	Liquid	Solid	OK	12.1771	2.57589	-2.24103	4.72734	-1.65645	0.0039	0.0478342	yes
372364	IPR001128	Cytochrome P450	superfamily	SSF48264	Cytochrome P450	1	34,	517,	3.8e-80	gene_2669	gene_2669	jgi.p|Penex1|372364	scaffold_1:6661270-6663156	Liquid	Solid	OK	12.1771	2.57589	-2.24103	4.72734	-1.65645	0.0039	0.0478342	yes
382486	IPR001128	Cytochrome P450	HMMPfam	PF00067	p450	1	300,	499,	4.8e-21	gene_3584	gene_3584	jgi.p|Penex1|382486	scaffold_2:1944382-1946133	Liquid	Solid	OK	70.4298	0.671825	-6.71196	104.834	-4.07642	5e-05	0.00183771	yes
382486	IPR001128	Cytochrome P450	superfamily	SSF48264	Cytochrome P450	1	39,	503,	2.9e-73	gene_3584	gene_3584	jgi.p|Penex1|382486	scaffold_2:1944382-1946133	Liquid	Solid	OK	70.4298	0.671825	-6.71196	104.834	-4.07642	5e-05	0.00183771	yes
399526	IPR001128	Cytochrome P450	FPrintScan	PR00385	P450	4	315,371,461,470,	332,382,470,481,	5.9e-15,5.9e-15,5.9e-15,5.9e-15	gene_3884	gene_3884	jgi.p|Penex1|399526	scaffold_2:2734311-2736072	Liquid	Solid	OK	30.5786	4.78888	-2.67476	6.38532	-2.14528	0.0003	0.0073591	yes
399526	IPR001128	Cytochrome P450	HMMPfam	PF00067	p450	1	97,	393,	1.2e-31	gene_3884	gene_3884	jgi.p|Penex1|399526	scaffold_2:2734311-2736072	Liquid	Solid	OK	30.5786	4.78888	-2.67476	6.38532	-2.14528	0.0003	0.0073591	yes
399526	IPR001128	Cytochrome P450	ScanRegExp	PS00086	CYTOCHROME_P450	1	463,	472,	NA	gene_3884	gene_3884	jgi.p|Penex1|399526	scaffold_2:2734311-2736072	Liquid	Solid	OK	30.5786	4.78888	-2.67476	6.38532	-2.14528	0.0003	0.0073591	yes
399526	IPR001128	Cytochrome P450	superfamily	SSF48264	Cytochrome P450	1	97,	528,	8.5e-84	gene_3884	gene_3884	jgi.p|Penex1|399526	scaffold_2:2734311-2736072	Liquid	Solid	OK	30.5786	4.78888	-2.67476	6.38532	-2.14528	0.0003	0.0073591	yes
327433	IPR001128	Cytochrome P450	FPrintScan	PR00385	P450	4	295,349,427,436,	312,360,436,447,	7.4e-12,7.4e-12,7.4e-12,7.4e-12	gene_4027	gene_4027	jgi.p|Penex1|327433	scaffold_2:3194909-3196670	Liquid	Solid	OK	150.551	5.81909	-4.69332	25.872	-2.99309	5e-05	0.00183771	yes
327433	IPR001128	Cytochrome P450	HMMPfam	PF00067	p450	1	125,	466,	2.4e-63	gene_4027	gene_4027	jgi.p|Penex1|327433	scaffold_2:3194909-3196670	Liquid	Solid	OK	150.551	5.81909	-4.69332	25.872	-2.99309	5e-05	0.00183771	yes
327433	IPR001128	Cytochrome P450	ScanRegExp	PS00086	CYTOCHROME_P450	1	429,	438,	NA	gene_4027	gene_4027	jgi.p|Penex1|327433	scaffold_2:3194909-3196670	Liquid	Solid	OK	150.551	5.81909	-4.69332	25.872	-2.99309	5e-05	0.00183771	yes
327433	IPR001128	Cytochrome P450	superfamily	SSF48264	Cytochrome P450	1	34,	466,	3.5e-93	gene_4027	gene_4027	jgi.p|Penex1|327433	scaffold_2:3194909-3196670	Liquid	Solid	OK	150.551	5.81909	-4.69332	25.872	-2.99309	5e-05	0.00183771	yes
415595	IPR001128	Cytochrome P450	HMMPfam	PF00067	p450	1	3,	149,	6.2e-09	gene_4114	gene_4114	jgi.p|Penex1|415595	scaffold_2:3496469-3497126	Liquid	Solid	OK	0	1.39052	inf	-	-nan	0.0001	0.00315491	yes
415595	IPR001128	Cytochrome P450	superfamily	SSF48264	Cytochrome P450	1	7,	169,	1.2e-17	gene_4114	gene_4114	jgi.p|Penex1|415595	scaffold_2:3496469-3497126	Liquid	Solid	OK	0	1.39052	inf	-	-nan	0.0001	0.00315491	yes
383327	IPR001128	Cytochrome P450	FPrintScan	PR00385	P450	3	348,510,519,	365,519,530,	7.1e-09,7.1e-09,7.1e-09	gene_4558	gene_4558	jgi.p|Penex1|383327	scaffold_2:4707254-4709260	Liquid	Solid	OK	12.3584	0.361943	-5.09359	34.1447	-2.60333	0.00105	0.0180501	yes
383327	IPR001128	Cytochrome P450	HMMPfam	PF00067	p450	1	325,	446,	1.7e-22	gene_4558	gene_4558	jgi.p|Penex1|383327	scaffold_2:4707254-4709260	Liquid	Solid	OK	12.3584	0.361943	-5.09359	34.1447	-2.60333	0.00105	0.0180501	yes
383327	IPR001128	Cytochrome P450	ScanRegExp	PS00086	CYTOCHROME_P450	1	512,	521,	NA	gene_4558	gene_4558	jgi.p|Penex1|383327	scaffold_2:4707254-4709260	Liquid	Solid	OK	12.3584	0.361943	-5.09359	34.1447	-2.60333	0.00105	0.0180501	yes
383327	IPR001128	Cytochrome P450	superfamily	SSF48264	Cytochrome P450	1	26,	569,	2.2e-58	gene_4558	gene_4558	jgi.p|Penex1|383327	scaffold_2:4707254-4709260	Liquid	Solid	OK	12.3584	0.361943	-5.09359	34.1447	-2.60333	0.00105	0.0180501	yes
400086	IPR001128	Cytochrome P450	FPrintScan	PR00385	P450	4	318,369,450,459,	335,380,459,470,	5.6e-11,5.6e-11,5.6e-11,5.6e-11	gene_4630	gene_4630	jgi.p|Penex1|400086	scaffold_2:4911370-4913315	Liquid	Solid	OK	24.9156	2.75599	-3.17641	9.04055	-2.35846	0.0002	0.00540396	yes
400086	IPR001128	Cytochrome P450	HMMPfam	PF00067	p450	1	299,	509,	2.2e-44	gene_4630	gene_4630	jgi.p|Penex1|400086	scaffold_2:4911370-4913315	Liquid	Solid	OK	24.9156	2.75599	-3.17641	9.04055	-2.35846	0.0002	0.00540396	yes
400086	IPR001128	Cytochrome P450	ScanRegExp	PS00086	CYTOCHROME_P450	1	452,	461,	NA	gene_4630	gene_4630	jgi.p|Penex1|400086	scaffold_2:4911370-4913315	Liquid	Solid	OK	24.9156	2.75599	-3.17641	9.04055	-2.35846	0.0002	0.00540396	yes
400086	IPR001128	Cytochrome P450	superfamily	SSF48264	Cytochrome P450	1	49,	511,	3.1e-90	gene_4630	gene_4630	jgi.p|Penex1|400086	scaffold_2:4911370-4913315	Liquid	Solid	OK	24.9156	2.75599	-3.17641	9.04055	-2.35846	0.0002	0.00540396	yes
400102	IPR001128	Cytochrome P450	FPrintScan	PR00385	P450	4	301,354,432,441,	318,365,441,452,	1e-07,1e-07,1e-07,1e-07	gene_4653	gene_4653	jgi.p|Penex1|400102	scaffold_2:4963945-4966348	Liquid	Solid	OK	43.9964	0.66658	-6.04447	66.0035	-4.81443	5e-05	0.00183771	yes
400102	IPR001128	Cytochrome P450	HMMPfam	PF00067	p450	1	288,	495,	3.6e-56	gene_4653	gene_4653	jgi.p|Penex1|400102	scaffold_2:4963945-4966348	Liquid	Solid	OK	43.9964	0.66658	-6.04447	66.0035	-4.81443	5e-05	0.00183771	yes
400102	IPR001128	Cytochrome P450	ScanRegExp	PS00086	CYTOCHROME_P450	1	434,	443,	NA	gene_4653	gene_4653	jgi.p|Penex1|400102	scaffold_2:4963945-4966348	Liquid	Solid	OK	43.9964	0.66658	-6.04447	66.0035	-4.81443	5e-05	0.00183771	yes
400102	IPR001128	Cytochrome P450	superfamily	SSF48264	Cytochrome P450	1	32,	498,	4.4e-87	gene_4653	gene_4653	jgi.p|Penex1|400102	scaffold_2:4963945-4966348	Liquid	Solid	OK	43.9964	0.66658	-6.04447	66.0035	-4.81443	5e-05	0.00183771	yes
441277	IPR001128	Cytochrome P450	HMMPfam	PF00067	p450	1	80,	567,	1.1e-07	gene_6624	gene_6624	jgi.p|Penex1|441277	scaffold_3:4726762-4728662	Liquid	Solid	OK	27.0879	0.542382	-5.6422	49.9426	-4.41176	5e-05	0.00183771	yes
441277	IPR001128	Cytochrome P450	superfamily	SSF48264	Cytochrome P450	1	76,	572,	5.7e-40	gene_6624	gene_6624	jgi.p|Penex1|441277	scaffold_3:4726762-4728662	Liquid	Solid	OK	27.0879	0.542382	-5.6422	49.9426	-4.41176	5e-05	0.00183771	yes
370864	IPR001128	Cytochrome P450	FPrintScan	PR00385	P450	4	327,381,457,466,	344,392,466,477,	7e-12,7e-12,7e-12,7e-12	gene_731	gene_731	jgi.p|Penex1|370864	scaffold_1:1867817-1869918	Liquid	Solid	OK	2.28065	65.8845	4.85242	28.8884	2.92146	5e-05	0.00183771	yes
370864	IPR001128	Cytochrome P450	HMMPfam	PF00067	p450	1	292,	517,	7.2e-44	gene_731	gene_731	jgi.p|Penex1|370864	scaffold_1:1867817-1869918	Liquid	Solid	OK	2.28065	65.8845	4.85242	28.8884	2.92146	5e-05	0.00183771	yes
370864	IPR001128	Cytochrome P450	ScanRegExp	PS00086	CYTOCHROME_P450	1	459,	468,	NA	gene_731	gene_731	jgi.p|Penex1|370864	scaffold_1:1867817-1869918	Liquid	Solid	OK	2.28065	65.8845	4.85242	28.8884	2.92146	5e-05	0.00183771	yes
370864	IPR001128	Cytochrome P450	superfamily	SSF48264	Cytochrome P450	1	58,	517,	6.1e-85	gene_731	gene_731	jgi.p|Penex1|370864	scaffold_1:1867817-1869918	Liquid	Solid	OK	2.28065	65.8845	4.85242	28.8884	2.92146	5e-05	0.00183771	yes
332459	IPR001128	Cytochrome P450	FPrintScan	PR00385	P450	4	320,374,455,464,	337,385,464,475,	5.1e-07,5.1e-07,5.1e-07,5.1e-07	gene_7355	gene_7355	jgi.p|Penex1|332459	scaffold_4:1289811-1291494	Liquid	Solid	OK	46.3762	6.28129	-2.88425	7.38322	-2.24889	0.0007	0.013645	yes
332459	IPR001128	Cytochrome P450	HMMPfam	PF00067	p450	1	303,	506,	8.2e-40	gene_7355	gene_7355	jgi.p|Penex1|332459	scaffold_4:1289811-1291494	Liquid	Solid	OK	46.3762	6.28129	-2.88425	7.38322	-2.24889	0.0007	0.013645	yes
332459	IPR001128	Cytochrome P450	ScanRegExp	PS00086	CYTOCHROME_P450	1	457,	466,	NA	gene_7355	gene_7355	jgi.p|Penex1|332459	scaffold_4:1289811-1291494	Liquid	Solid	OK	46.3762	6.28129	-2.88425	7.38322	-2.24889	0.0007	0.013645	yes
332459	IPR001128	Cytochrome P450	superfamily	SSF48264	Cytochrome P450	1	44,	521,	1.3e-83	gene_7355	gene_7355	jgi.p|Penex1|332459	scaffold_4:1289811-1291494	Liquid	Solid	OK	46.3762	6.28129	-2.88425	7.38322	-2.24889	0.0007	0.013645	yes
394165	IPR001128	Cytochrome P450	HMMPfam	PF00067	p450	1	39,	499,	1.1e-60	gene_7707	gene_7707	jgi.p|Penex1|394165	scaffold_4:2178468-2180354	Liquid	Solid	OK	95.3013	5.34334	-4.15668	17.8355	-2.56317	0.0002	0.00540396	yes
394165	IPR001128	Cytochrome P450	superfamily	SSF48264	Cytochrome P450	1	39,	503,	3.9e-95	gene_7707	gene_7707	jgi.p|Penex1|394165	scaffold_4:2178468-2180354	Liquid	Solid	OK	95.3013	5.34334	-4.15668	17.8355	-2.56317	0.0002	0.00540396	yes
364717	IPR001128	Cytochrome P450	FPrintScan	PR00385	P450	4	308,365,453,462,	325,376,462,473,	2.7e-11,2.7e-11,2.7e-11,2.7e-11	gene_7788	gene_7788	jgi.p|Penex1|364717	scaffold_4:2396712-2398584	Liquid	Solid	OK	12.3973	0.614399	-4.3347	20.1778	-2.975	5e-05	0.00183771	yes
364717	IPR001128	Cytochrome P450	HMMPfam	PF00067	p450	1	257,	505,	1.3e-39	gene_7788	gene_7788	jgi.p|Penex1|364717	scaffold_4:2396712-2398584	Liquid	Solid	OK	12.3973	0.614399	-4.3347	20.1778	-2.975	5e-05	0.00183771	yes
364717	IPR001128	Cytochrome P450	ScanRegExp	PS00086	CYTOCHROME_P450	1	455,	464,	NA	gene_7788	gene_7788	jgi.p|Penex1|364717	scaffold_4:2396712-2398584	Liquid	Solid	OK	12.3973	0.614399	-4.3347	20.1778	-2.975	5e-05	0.00183771	yes
364717	IPR001128	Cytochrome P450	superfamily	SSF48264	Cytochrome P450	1	39,	513,	1.3e-70	gene_7788	gene_7788	jgi.p|Penex1|364717	scaffold_4:2396712-2398584	Liquid	Solid	OK	12.3973	0.614399	-4.3347	20.1778	-2.975	5e-05	0.00183771	yes
376261	IPR001128	Cytochrome P450	FPrintScan	PR00385	P450	4	342,398,478,487,	359,409,487,498,	1.6e-12,1.6e-12,1.6e-12,1.6e-12	gene_8176	gene_8176	jgi.p|Penex1|376261	scaffold_4:3421658-3423961	Liquid	Solid	OK	69.4247	14.6296	-2.24655	4.74547	-2.23582	0.0002	0.00540396	yes
376261	IPR001128	Cytochrome P450	HMMPfam	PF00067	p450	1	114,	537,	3.9e-73	gene_8176	gene_8176	jgi.p|Penex1|376261	scaffold_4:3421658-3423961	Liquid	Solid	OK	69.4247	14.6296	-2.24655	4.74547	-2.23582	0.0002	0.00540396	yes
376261	IPR001128	Cytochrome P450	superfamily	SSF48264	Cytochrome P450	1	64,	539,	4.4e-100	gene_8176	gene_8176	jgi.p|Penex1|376261	scaffold_4:3421658-3423961	Liquid	Solid	OK	69.4247	14.6296	-2.24655	4.74547	-2.23582	0.0002	0.00540396	yes
357533	IPR002974	Cytochrome P450, E-class, CYP52	FPrintScan	PR01239	EP450IICYP52	4	109,147,251,383,	131,165,271,399,	9.6e-24,9.6e-24,9.6e-24,9.6e-24	gene_2401	gene_2401	jgi.p|Penex1|357533	scaffold_1:6041349-6043535	Liquid	Solid	OK	36.3343	4.29856	-3.07941	8.45269	-2.55605	5e-05	0.00183771	yes
399526	IPR002974	Cytochrome P450, E-class, CYP52	FPrintScan	PR01239	EP450IICYP52	3	155,262,396,	173,282,412,	1.3e-10,1.3e-10,1.3e-10	gene_3884	gene_3884	jgi.p|Penex1|399526	scaffold_2:2734311-2736072	Liquid	Solid	OK	30.5786	4.78888	-2.67476	6.38532	-2.14528	0.0003	0.0073591	yes
400086	IPR002974	Cytochrome P450, E-class, CYP52	FPrintScan	PR01239	EP450IICYP52	3	114,152,394,	136,170,410,	6.9e-12,6.9e-12,6.9e-12	gene_4630	gene_4630	jgi.p|Penex1|400086	scaffold_2:4911370-4913315	Liquid	Solid	OK	24.9156	2.75599	-3.17641	9.04055	-2.35846	0.0002	0.00540396	yes
377536	IPR002401	Cytochrome P450, E-class, group I	FPrintScan	PR00463	EP450I	6	221,323,387,429,464,474,	239,340,405,453,474,497,	3.8e-11,3.8e-11,3.8e-11,3.8e-11,3.8e-11,3.8e-11	gene_10038	gene_10038	jgi.p|Penex1|377536	scaffold_5:3380866-3382770	Liquid	Solid	OK	6.57363	1.27783	-2.36299	5.14435	-1.66987	0.0027	0.0366582	yes
377897	IPR002401	Cytochrome P450, E-class, group I	FPrintScan	PR00463	EP450I	6	171,284,304,384,420,430,	189,301,330,408,430,453,	1.2e-16,1.2e-16,1.2e-16,1.2e-16,1.2e-16,1.2e-16	gene_10599	gene_10599	jgi.p|Penex1|377897	scaffold_6:407474-409745	Liquid	Solid	OK	85.2559	14.4142	-2.56431	5.91472	-2.26067	0.00125	0.0206118	yes
338507	IPR002401	Cytochrome P450, E-class, group I	FPrintScan	PR00463	EP450I	6	61,300,343,384,417,427,	80,326,361,408,427,450,	1.2e-27,1.2e-27,1.2e-27,1.2e-27,1.2e-27,1.2e-27	gene_10792	gene_10792	jgi.p|Penex1|338507	scaffold_6:908173-909943	Liquid	Solid	OK	1.44068	33.134	4.5235	22.999	3.48919	5e-05	0.00183771	yes
411211	IPR002401	Cytochrome P450, E-class, group I	FPrintScan	PR00463	EP450I	6	196,302,365,407,443,453,	214,319,383,431,453,476,	8.5e-19,8.5e-19,8.5e-19,8.5e-19,8.5e-19,8.5e-19	gene_11212	gene_11212	jgi.p|Penex1|411211	scaffold_6:2056950-2058650	Liquid	Solid	OK	14.5312	0.783143	-4.21374	18.5551	-3.07199	5e-05	0.00183771	yes
368896	IPR002401	Cytochrome P450, E-class, group I	FPrintScan	PR00463	EP450I	7	234,337,357,396,438,473,483,	252,354,383,414,462,483,506,	7e-20,7e-20,7e-20,7e-20,7e-20,7e-20,7e-20	gene_11290	gene_11290	jgi.p|Penex1|368896	scaffold_6:2233217-2235481	Liquid	Solid	OK	8.48644	0.827585	-3.35818	10.2545	-2.32117	0.00025	0.00648219	yes
354447	IPR002401	Cytochrome P450, E-class, group I	FPrintScan	PR00463	EP450I	7	183,289,309,352,394,430,440,	201,306,335,370,418,440,463,	5.5e-18,5.5e-18,5.5e-18,5.5e-18,5.5e-18,5.5e-18,5.5e-18	gene_11963	gene_11963	jgi.p|Penex1|354447	scaffold_7:332501-334710	Liquid	Solid	OK	75.4518	1.7967	-5.39213	41.9945	-3.25483	5e-05	0.00183771	yes
379356	IPR002401	Cytochrome P450, E-class, group I	FPrintScan	PR00463	EP450I	6	175,284,344,386,419,429,	193,301,362,410,429,452,	6.2e-20,6.2e-20,6.2e-20,6.2e-20,6.2e-20,6.2e-20	gene_12586	gene_12586	jgi.p|Penex1|379356	scaffold_7:1840226-1842883	Liquid	Solid	OK	138.784	5.35067	-4.69698	25.9377	-2.6438	0.0004	0.00904017	yes
357533	IPR002401	Cytochrome P450, E-class, group I	FPrintScan	PR00463	EP450I	5	294,314,357,442,452,	311,340,375,452,475,	7.6e-19,7.6e-19,7.6e-19,7.6e-19,7.6e-19	gene_2401	gene_2401	jgi.p|Penex1|357533	scaffold_1:6041349-6043535	Liquid	Solid	OK	36.3343	4.29856	-3.07941	8.45269	-2.55605	5e-05	0.00183771	yes
437976	IPR002401	Cytochrome P450, E-class, group I	FPrintScan	PR00463	EP450I	4	366,460,497,507,	392,484,507,530,	6.7e-10,6.7e-10,6.7e-10,6.7e-10	gene_2564	gene_2564	jgi.p|Penex1|437976	scaffold_1:6400070-6402048	Liquid	Solid	OK	33.396	3.01167	-3.47104	11.0889	-1.94466	0.0035	0.0441688	yes
372364	IPR002401	Cytochrome P450, E-class, group I	FPrintScan	PR00463	EP450I	5	309,378,419,453,463,	326,396,443,463,486,	2.8e-17,2.8e-17,2.8e-17,2.8e-17,2.8e-17	gene_2669	gene_2669	jgi.p|Penex1|372364	scaffold_1:6661270-6663156	Liquid	Solid	OK	12.1771	2.57589	-2.24103	4.72734	-1.65645	0.0039	0.0478342	yes
382486	IPR002401	Cytochrome P450, E-class, group I	FPrintScan	PR00463	EP450I	6	292,312,358,400,436,446,	309,338,376,424,446,469,	6e-17,6e-17,6e-17,6e-17,6e-17,6e-17	gene_3584	gene_3584	jgi.p|Penex1|382486	scaffold_2:1944382-1946133	Liquid	Solid	OK	70.4298	0.671825	-6.71196	104.834	-4.07642	5e-05	0.00183771	yes
399526	IPR002401	Cytochrome P450, E-class, group I	FPrintScan	PR00463	EP450I	5	304,324,370,460,470,	321,350,388,470,493,	1.9e-17,1.9e-17,1.9e-17,1.9e-17,1.9e-17	gene_3884	gene_3884	jgi.p|Penex1|399526	scaffold_2:2734311-2736072	Liquid	Solid	OK	30.5786	4.78888	-2.67476	6.38532	-2.14528	0.0003	0.0073591	yes
327433	IPR002401	Cytochrome P450, E-class, group I	FPrintScan	PR00463	EP450I	7	177,284,304,348,390,426,436,	195,301,330,366,414,436,459,	4.2e-24,4.2e-24,4.2e-24,4.2e-24,4.2e-24,4.2e-24,4.2e-24	gene_4027	gene_4027	jgi.p|Penex1|327433	scaffold_2:3194909-3196670	Liquid	Solid	OK	150.551	5.81909	-4.69332	25.872	-2.99309	5e-05	0.00183771	yes
383327	IPR002401	Cytochrome P450, E-class, group I	FPrintScan	PR00463	EP450I	4	337,357,509,519,	354,383,519,542,	6.6e-12,6.6e-12,6.6e-12,6.6e-12	gene_4558	gene_4558	jgi.p|Penex1|383327	scaffold_2:4707254-4709260	Liquid	Solid	OK	12.3584	0.361943	-5.09359	34.1447	-2.60333	0.00105	0.0180501	yes
400086	IPR002401	Cytochrome P450, E-class, group I	FPrintScan	PR00463	EP450I	6	81,307,327,368,449,459,	100,324,353,386,459,482,	3.3e-19,3.3e-19,3.3e-19,3.3e-19,3.3e-19,3.3e-19	gene_4630	gene_4630	jgi.p|Penex1|400086	scaffold_2:4911370-4913315	Liquid	Solid	OK	24.9156	2.75599	-3.17641	9.04055	-2.35846	0.0002	0.00540396	yes
400102	IPR002401	Cytochrome P450, E-class, group I	FPrintScan	PR00463	EP450I	7	62,290,310,353,394,431,441,	81,307,336,371,418,441,464,	3e-32,3e-32,3e-32,3e-32,3e-32,3e-32,3e-32	gene_4653	gene_4653	jgi.p|Penex1|400102	scaffold_2:4963945-4966348	Liquid	Solid	OK	43.9964	0.66658	-6.04447	66.0035	-4.81443	5e-05	0.00183771	yes
370864	IPR002401	Cytochrome P450, E-class, group I	FPrintScan	PR00463	EP450I	7	201,316,336,380,422,456,466,	219,333,362,398,446,466,489,	1.7e-21,1.7e-21,1.7e-21,1.7e-21,1.7e-21,1.7e-21,1.7e-21	gene_731	gene_731	jgi.p|Penex1|370864	scaffold_1:1867817-1869918	Liquid	Solid	OK	2.28065	65.8845	4.85242	28.8884	2.92146	5e-05	0.00183771	yes
332459	IPR002401	Cytochrome P450, E-class, group I	FPrintScan	PR00463	EP450I	6	309,329,373,415,454,464,	326,355,391,439,464,487,	1.6e-16,1.6e-16,1.6e-16,1.6e-16,1.6e-16,1.6e-16	gene_7355	gene_7355	jgi.p|Penex1|332459	scaffold_4:1289811-1291494	Liquid	Solid	OK	46.3762	6.28129	-2.88425	7.38322	-2.24889	0.0007	0.013645	yes
394165	IPR002401	Cytochrome P450, E-class, group I	FPrintScan	PR00463	EP450I	8	67,91,292,312,355,396,436,446,	86,112,309,338,373,420,446,469,	2.8e-32,2.8e-32,2.8e-32,2.8e-32,2.8e-32,2.8e-32,2.8e-32,2.8e-32	gene_7707	gene_7707	jgi.p|Penex1|394165	scaffold_4:2178468-2180354	Liquid	Solid	OK	95.3013	5.34334	-4.15668	17.8355	-2.56317	0.0002	0.00540396	yes
364717	IPR002401	Cytochrome P450, E-class, group I	FPrintScan	PR00463	EP450I	5	297,317,408,452,462,	314,343,432,462,485,	1.4e-10,1.4e-10,1.4e-10,1.4e-10,1.4e-10	gene_7788	gene_7788	jgi.p|Penex1|364717	scaffold_4:2396712-2398584	Liquid	Solid	OK	12.3973	0.614399	-4.3347	20.1778	-2.975	5e-05	0.00183771	yes
376261	IPR002401	Cytochrome P450, E-class, group I	FPrintScan	PR00463	EP450I	6	331,351,397,438,477,487,	348,377,415,462,487,510,	3.3e-20,3.3e-20,3.3e-20,3.3e-20,3.3e-20,3.3e-20	gene_8176	gene_8176	jgi.p|Penex1|376261	scaffold_4:3421658-3423961	Liquid	Solid	OK	69.4247	14.6296	-2.24655	4.74547	-2.23582	0.0002	0.00540396	yes
441277	IPR002403	Cytochrome P450, E-class, group IV	FPrintScan	PR00465	EP450IV	5	350,408,442,497,513,	376,424,456,513,531,	3e-13,3e-13,3e-13,3e-13,3e-13	gene_6624	gene_6624	jgi.p|Penex1|441277	scaffold_3:4726762-4728662	Liquid	Solid	OK	27.0879	0.542382	-5.6422	49.9426	-4.41176	5e-05	0.00183771	yes
371117	IPR006218	DAHP synthetase I/KDSA	HMMPfam	PF00793	DAHP_synth_1	1	30,	347,	3.7e-147	gene_1105	gene_1105	jgi.p|Penex1|371117	scaffold_1:2823539-2824882	Liquid	Solid	OK	172.91	8.23641	-4.39186	20.9933	-2.77229	0.00015	0.00434324	yes
385723	IPR006181	D-amino acid oxidase, conserved site	ScanRegExp	PS00677	DAO	1	301,	319,	8e-05	gene_7347	gene_7347	jgi.p|Penex1|385723	scaffold_4:1268132-1269268	Liquid	Solid	OK	41.665	3.89634	-3.41865	10.6934	-2.75485	0.00015	0.00434324	yes
410385	IPR014001	DEAD-like helicase, N-terminal	HMMSmart	SM00487	no description	1	211,	404,	8.3e-33	gene_9354	gene_9354	jgi.p|Penex1|410385	scaffold_5:1600315-1603681	Liquid	Solid	OK	2.31676	11.6937	2.33556	5.04747	1.8424	0.0017	0.0261001	yes
442801	IPR001017	Dehydrogenase, E1 component	HMMPfam	PF00676	E1_dh	1	226,	550,	3e-52	gene_8508	gene_8508	jgi.p|Penex1|442801	scaffold_4:4280663-4283787	Liquid	Solid	OK	6.61695	1.28074	-2.36919	5.16651	-1.87243	0.0014	0.0224411	yes
403009	IPR005931	Delta-1-pyrroline-5-carboxylate dehydrogenase 1	HMMTigr	TIGR01236	D1pyr5carbox1: 1-pyrroline-5-carboxylat	1	37,	570,	1.5e-258	gene_8505	gene_8505	jgi.p|Penex1|403009	scaffold_4:4273098-4274928	Liquid	Solid	OK	89.599	2.70475	-5.04992	33.1266	-3.99842	5e-05	0.00183771	yes
393221	IPR002792	Deoxyribonuclease/rho motif-related TRAM	HMMPfam	PF01938	TRAM	1	55,	117,	0.017	gene_6029	gene_6029	jgi.p|Penex1|393221	scaffold_3:3085778-3087374	Liquid	Solid	OK	20.1446	71.4828	1.8272	3.54848	1.6826	0.0016	0.0249153	yes
393221	IPR002792	Deoxyribonuclease/rho motif-related TRAM	ProfileScan	PS50926	TRAM	1	53,	117,	8.891	gene_6029	gene_6029	jgi.p|Penex1|393221	scaffold_3:3085778-3087374	Liquid	Solid	OK	20.1446	71.4828	1.8272	3.54848	1.6826	0.0016	0.0249153	yes
378455	IPR011343	Deoxyribose-phosphate aldolase	HMMTigr	TIGR00126	deoC: deoxyribose-phosphate aldolase	1	71,	284,	4.9e-61	gene_11352	gene_11352	jgi.p|Penex1|378455	scaffold_6:2399154-2400245	Liquid	Solid	OK	60.7494	10.1069	-2.58753	6.01069	-2.11646	0.00155	0.024345	yes
378455	IPR002915	Deoxyribose-phosphate aldolase/phospho-2-dehydro-3-deoxyheptonate aldolase	HMMPfam	PF01791	DeoC	1	71,	285,	5.5e-53	gene_11352	gene_11352	jgi.p|Penex1|378455	scaffold_6:2399154-2400245	Liquid	Solid	OK	60.7494	10.1069	-2.58753	6.01069	-2.11646	0.00155	0.024345	yes
371117	IPR006219	DHAP synthase, class 1	HMMPIR	PIRSF001361	3-deoxy-7-phosphoheptulonate synthase	1	1,	361,	1.1e-213	gene_1105	gene_1105	jgi.p|Penex1|371117	scaffold_1:2823539-2824882	Liquid	Solid	OK	172.91	8.23641	-4.39186	20.9933	-2.77229	0.00015	0.00434324	yes
371117	IPR006219	DHAP synthase, class 1	HMMTigr	TIGR00034	aroFGH: 3-deoxy-7-phosphoheptulonate synthas	1	11,	357,	1.3e-209	gene_1105	gene_1105	jgi.p|Penex1|371117	scaffold_1:2823539-2824882	Liquid	Solid	OK	172.91	8.23641	-4.39186	20.9933	-2.77229	0.00015	0.00434324	yes
381999	IPR011778	D-hydantoinase	HMMTigr	TIGR02033	D-hydantoinase: dihydropyrimidinase	1	4,	476,	2.8e-136	gene_3016	gene_3016	jgi.p|Penex1|381999	scaffold_2:539539-541133	Liquid	Solid	OK	18.1328	1.60852	-3.4948	11.273	-2.43673	5e-05	0.00183771	yes
372043	IPR001206	Diacylglycerol kinase, catalytic region	HMMPfam	PF00781	DAGK_cat	1	92,	229,	0.0012	gene_2257	gene_2257	jgi.p|Penex1|372043	scaffold_1:5665723-5667169	Liquid	Solid	OK	107.852	21.1659	-2.34924	5.09556	-2.20542	0.00055	0.0113924	yes
414076	IPR008922	Di-copper centre-containing	superfamily	SSF48056	Di-copper centre-containing domain	1	36,	359,	6.8e-52	gene_2471	gene_2471	jgi.p|Penex1|414076	scaffold_1:6198522-6199805	Liquid	Solid	OK	141.381	21.7056	-2.70345	6.51358	-2.54308	5e-05	0.00183771	yes
344794	IPR008922	Di-copper centre-containing	superfamily	SSF48056	Di-copper centre-containing domain	1	30,	434,	2.9e-58	gene_4345	gene_4345	jgi.p|Penex1|344794	scaffold_2:4114322-4117137	Liquid	Solid	OK	63.0931	1.21734	-5.69567	51.8284	-4.21882	5e-05	0.00183771	yes
400215	IPR008922	Di-copper centre-containing	superfamily	SSF48056	Di-copper centre-containing domain	1	57,	460,	1.3e-55	gene_4797	gene_4797	jgi.p|Penex1|400215	scaffold_2:5300257-5303538	Liquid	Solid	OK	5.6974	0.0737062	-6.27237	77.2986	-4.17765	0.00075	0.0143632	yes
377933	IPR002220	Dihydrodipicolinate synthetase	BlastProDom	PD001859	Q7S219_NEUCR_Q7S219;	1	13,	75,	7e-16	gene_10659	gene_10659	jgi.p|Penex1|377933	scaffold_6:563257-564408	Liquid	Solid	OK	76.82	13.6982	-2.4875	5.60805	-1.84347	0.00305	0.0400647	yes
377933	IPR002220	Dihydrodipicolinate synthetase	FPrintScan	PR00146	DHPICSNTHASE	3	44,84,143,	65,102,160,	4.9e-12,4.9e-12,4.9e-12	gene_10659	gene_10659	jgi.p|Penex1|377933	scaffold_6:563257-564408	Liquid	Solid	OK	76.82	13.6982	-2.4875	5.60805	-1.84347	0.00305	0.0400647	yes
377933	IPR002220	Dihydrodipicolinate synthetase	HMMPfam	PF00701	DHDPS	1	10,	271,	4.1e-42	gene_10659	gene_10659	jgi.p|Penex1|377933	scaffold_6:563257-564408	Liquid	Solid	OK	76.82	13.6982	-2.4875	5.60805	-1.84347	0.00305	0.0400647	yes
375297	IPR002220	Dihydrodipicolinate synthetase	BlastProDom	PD001859	Q7RZZ0_NEUCR_Q7RZZ0;	1	17,	80,	1e-07	gene_6875	gene_6875	jgi.p|Penex1|375297	scaffold_4:42980-44122	Liquid	Solid	OK	113.622	19.3823	-2.55144	5.86219	-2.25909	0.00035	0.00828764	yes
375297	IPR002220	Dihydrodipicolinate synthetase	FPrintScan	PR00146	DHPICSNTHASE	4	49,85,118,144,	70,103,134,161,	2.3e-12,2.3e-12,2.3e-12,2.3e-12	gene_6875	gene_6875	jgi.p|Penex1|375297	scaffold_4:42980-44122	Liquid	Solid	OK	113.622	19.3823	-2.55144	5.86219	-2.25909	0.00035	0.00828764	yes
375297	IPR002220	Dihydrodipicolinate synthetase	HMMPfam	PF00701	DHDPS	1	14,	262,	1.1e-25	gene_6875	gene_6875	jgi.p|Penex1|375297	scaffold_4:42980-44122	Liquid	Solid	OK	113.622	19.3823	-2.55144	5.86219	-2.25909	0.00035	0.00828764	yes
403012	IPR006255	Dihydrolipoamide succinyltransferase	HMMTigr	TIGR01347	sucB: dihydrolipoyllysine-residue succinyltr	1	63,	457,	9.6e-178	gene_8509	gene_8509	jgi.p|Penex1|403012	scaffold_4:4284282-4286056	Liquid	Solid	OK	14.8878	3.19231	-2.22146	4.66365	-1.76064	0.00275	0.0371063	yes
381999	IPR005847	Dihydroorotase region	BlastProDom	PD000518	Q9P903_SACKL_Q9P903;	1	407,	476,	3e-12	gene_3016	gene_3016	jgi.p|Penex1|381999	scaffold_2:539539-541133	Liquid	Solid	OK	18.1328	1.60852	-3.4948	11.273	-2.43673	5e-05	0.00183771	yes
419430	IPR011008	Dimeric alpha-beta barrel	superfamily	SSF54909	Dimeric alpha+beta barrel	1	5,	106,	1.9e-18	gene_8252	gene_8252	jgi.p|Penex1|419430	scaffold_4:3618915-3619351	Liquid	Solid	OK	192.961	28.5344	-2.75754	6.76242	-2.13251	0.0001	0.00315491	yes
377808	IPR006140	D-isomer specific 2-hydroxyacid dehydrogenase, NAD-binding	HMMPfam	PF02826	2-Hacid_dh_C	1	115,	322,	1.3e-46	gene_10462	gene_10462	jgi.p|Penex1|377808	scaffold_6:84640-86389	Liquid	Solid	OK	108.638	19.54	-2.47502	5.55975	-2.31165	0.00025	0.00648219	yes
377808	IPR006140	D-isomer specific 2-hydroxyacid dehydrogenase, NAD-binding	ScanRegExp	PS00065	D_2_HYDROXYACID_DH_1	1	154,	181,	8e-05	gene_10462	gene_10462	jgi.p|Penex1|377808	scaffold_6:84640-86389	Liquid	Solid	OK	108.638	19.54	-2.47502	5.55975	-2.31165	0.00025	0.00648219	yes
214528	IPR006140	D-isomer specific 2-hydroxyacid dehydrogenase, NAD-binding	ScanRegExp	PS00065	D_2_HYDROXYACID_DH_1	1	164,	191,	8e-05	gene_5835	gene_5835	jgi.p|Penex1|214528	scaffold_3:2495466-2496696	Liquid	Solid	OK	62.0031	863.031	3.799	13.9192	2.63383	0.00085	0.0156733	yes
336795	IPR011084	DNA repair metallo-beta-lactamase	HMMPfam	PF07522	DRMBL	1	691,	812,	1.9e-27	gene_8867	gene_8867	jgi.p|Penex1|336795	scaffold_5:433873-436468	Liquid	Solid	OK	7.1477	27.8846	1.96392	3.90121	1.84919	0.00135	0.0219949	yes
410385	IPR001650	DNA/RNA helicase, C-terminal	HMMPfam	PF00271	Helicase_C	1	677,	755,	1e-26	gene_9354	gene_9354	jgi.p|Penex1|410385	scaffold_5:1600315-1603681	Liquid	Solid	OK	2.31676	11.6937	2.33556	5.04747	1.8424	0.0017	0.0261001	yes
410385	IPR001650	DNA/RNA helicase, C-terminal	HMMSmart	SM00490	no description	1	671,	755,	1.1e-23	gene_9354	gene_9354	jgi.p|Penex1|410385	scaffold_5:1600315-1603681	Liquid	Solid	OK	2.31676	11.6937	2.33556	5.04747	1.8424	0.0017	0.0261001	yes
410385	IPR001650	DNA/RNA helicase, C-terminal	ProfileScan	PS51194	HELICASE_CTER	1	645,	815,	18.342	gene_9354	gene_9354	jgi.p|Penex1|410385	scaffold_5:1600315-1603681	Liquid	Solid	OK	2.31676	11.6937	2.33556	5.04747	1.8424	0.0017	0.0261001	yes
395172	IPR002054	DNA-directed DNA polymerase, family X	FPrintScan	PR00869	DNAPOLX	6	465,535,549,611,627,677,	482,549,557,620,640,695,	5.8e-18,5.8e-18,5.8e-18,5.8e-18,5.8e-18,5.8e-18	gene_9849	gene_9849	jgi.p|Penex1|395172	scaffold_5:2836102-2838397	Liquid	Solid	OK	4.08089	18.5101	2.18136	4.53581	1.86453	0.0034	0.0431563	yes
395172	IPR002054	DNA-directed DNA polymerase, family X	HMMSmart	SM00483	no description	1	371,	696,	2.3e-55	gene_9849	gene_9849	jgi.p|Penex1|395172	scaffold_5:2836102-2838397	Liquid	Solid	OK	4.08089	18.5101	2.18136	4.53581	1.86453	0.0034	0.0431563	yes
395172	IPR002008	DNA-directed DNA polymerase, family X, beta-like	FPrintScan	PR00870	DNAPOLXBETA	6	424,496,536,610,625,678,	441,510,555,618,632,695,	3.8e-23,3.8e-23,3.8e-23,3.8e-23,3.8e-23,3.8e-23	gene_9849	gene_9849	jgi.p|Penex1|395172	scaffold_5:2836102-2838397	Liquid	Solid	OK	4.08089	18.5101	2.18136	4.53581	1.86453	0.0034	0.0431563	yes
395172	IPR010996	DNA-directed DNA polymerase, family X, beta-like, N-terminal	superfamily	SSF47802	DNA polymerase beta, N-terminal domain-like	1	371,	451,	5.1e-23	gene_9849	gene_9849	jgi.p|Penex1|395172	scaffold_5:2836102-2838397	Liquid	Solid	OK	4.08089	18.5101	2.18136	4.53581	1.86453	0.0034	0.0431563	yes
371346	IPR005593	D-xylulose 5-phosphate/D-fructose 6-phosphate phosphoketolase	HMMPfam	PF03894	XFP	1	33,	806,	0	gene_1405	gene_1405	jgi.p|Penex1|371346	scaffold_1:3536832-3539895	Liquid	Solid	OK	30.1205	160.516	2.4139	5.32913	2.08192	0.002	0.0297034	yes
371346	IPR005593	D-xylulose 5-phosphate/D-fructose 6-phosphate phosphoketolase	HMMPIR	PIRSF017245	Phosphoketolase	1	1,	808,	0	gene_1405	gene_1405	jgi.p|Penex1|371346	scaffold_1:3536832-3539895	Liquid	Solid	OK	30.1205	160.516	2.4139	5.32913	2.08192	0.002	0.0297034	yes
371346	IPR005593	D-xylulose 5-phosphate/D-fructose 6-phosphate phosphoketolase	ScanRegExp	PS60002	PHOSPHOKETOLASE_1	1	170,	176,	NA	gene_1405	gene_1405	jgi.p|Penex1|371346	scaffold_1:3536832-3539895	Liquid	Solid	OK	30.1205	160.516	2.4139	5.32913	2.08192	0.002	0.0297034	yes
371346	IPR005593	D-xylulose 5-phosphate/D-fructose 6-phosphate phosphoketolase	ScanRegExp	PS60003	PHOSPHOKETOLASE_2	1	183,	201,	8e-05	gene_1405	gene_1405	jgi.p|Penex1|371346	scaffold_1:3536832-3539895	Liquid	Solid	OK	30.1205	160.516	2.4139	5.32913	2.08192	0.002	0.0297034	yes
446037	IPR006314	Dyp-type peroxidase	HMMPfam	PF04261	Dyp_perox	1	82,	382,	6.9e-121	gene_12518	gene_12518	jgi.p|Penex1|446037	scaffold_7:1685738-1688043	Liquid	Solid	OK	1.16589	29.3199	4.65237	25.148	3.69702	5e-05	0.00183771	yes
446037	IPR006314	Dyp-type peroxidase	HMMTigr	TIGR01413	Dyp_perox_fam: Dyp-type peroxidase fami	1	82,	382,	1.9e-90	gene_12518	gene_12518	jgi.p|Penex1|446037	scaffold_7:1685738-1688043	Liquid	Solid	OK	1.16589	29.3199	4.65237	25.148	3.69702	5e-05	0.00183771	yes
373666	IPR008250	E1-E2 ATPase-associated region	HMMPfam	PF00122	E1-E2_ATPase	1	105,	374,	3.5e-63	gene_4551	gene_4551	jgi.p|Penex1|373666	scaffold_2:4688036-4691672	Liquid	Solid	OK	1.17778	66.7035	5.82362	56.6349	4.18433	5e-05	0.00183771	yes
345145	IPR008250	E1-E2 ATPase-associated region	HMMPfam	PF00122	E1-E2_ATPase	1	180,	399,	2.7e-46	gene_4602	gene_4602	jgi.p|Penex1|345145	scaffold_2:4843680-4847671	Liquid	Solid	OK	1.14962	65.8982	5.84101	57.3217	4.12095	5e-05	0.00183771	yes
340281	IPR008250	E1-E2 ATPase-associated region	HMMPfam	PF00122	E1-E2_ATPase	1	227,	438,	3.1e-45	gene_588	gene_588	jgi.p|Penex1|340281	scaffold_1:1527869-1531361	Liquid	Solid	OK	30.6092	1.55179	-4.30196	19.7251	-3.61453	5e-05	0.00183771	yes
393442	IPR013032	EGF-like region, conserved site	ScanRegExp	PS00022	EGF_1	1	19,	30,	NA	gene_6412	gene_6412	jgi.p|Penex1|393442	scaffold_3:4115250-4116904	Liquid	Solid	OK	11.6953	154.43	3.72295	13.2044	2.74445	5e-05	0.00183771	yes
376847	IPR013032	EGF-like region, conserved site	ScanRegExp	PS01186	EGF_2	1	199,	211,	NA	gene_9054	gene_9054	jgi.p|Penex1|376847	scaffold_5:867598-868524	Liquid	Solid	OK	172.552	9.96065	-4.11465	17.3234	-2.77376	0.0003	0.0073591	yes
376673	IPR002952	Eggshell protein	FPrintScan	PR01228	EGGSHELL	4	141,216,243,285,	152,231,253,303,	8.9e-05,8.9e-05,8.9e-05,8.9e-05	gene_8786	gene_8786	jgi.p|Penex1|376673	scaffold_5:212440-213794	Liquid	Solid	OK	2.77367	46.8414	4.07791	16.8878	2.52726	0.0005	0.0105981	yes
420069	IPR004035	Endonuclease III, iron-sulphur binding, conserved site-1	ScanRegExp	PS00764	ENDONUCLEASE_III_1	1	23,	39,	NA	gene_8942	gene_8942	jgi.p|Penex1|420069	scaffold_5:617747-618938	Liquid	Solid	OK	114.684	27.2564	-2.07299	4.20758	-1.71211	0.00335	0.0428204	yes
399635	IPR006175	Endoribonuclease L-PSP	HMMPfam	PF01042	Ribonuc_L-PSP	1	14,	133,	1.1e-15	gene_4048	gene_4048	jgi.p|Penex1|399635	scaffold_2:3320468-3321244	Liquid	Solid	OK	3.97045	22.0619	2.47418	5.55651	1.80761	0.0022	0.031516	yes
373397	IPR006175	Endoribonuclease L-PSP	HMMPfam	PF01042	Ribonuc_L-PSP	1	9,	128,	2.3e-47	gene_4155	gene_4155	jgi.p|Penex1|373397	scaffold_2:3622782-3623663	Liquid	Solid	OK	71.7045	9.01033	-2.99241	7.95802	-2.49378	0.0001	0.00315491	yes
334312	IPR006175	Endoribonuclease L-PSP	HMMPfam	PF01042	Ribonuc_L-PSP	1	1,	109,	1.6e-23	gene_8261	gene_8261	jgi.p|Penex1|334312	scaffold_4:3642619-3643022	Liquid	Solid	OK	146.008	9.93845	-3.87689	14.6913	-2.74572	5e-05	0.00183771	yes
403013	IPR006175	Endoribonuclease L-PSP	HMMPfam	PF01042	Ribonuc_L-PSP	1	46,	162,	1.9e-34	gene_8510	gene_8510	jgi.p|Penex1|403013	scaffold_4:4286240-4286910	Liquid	Solid	OK	63.4953	8.76277	-2.85719	7.24603	-2.30068	0.0002	0.00540396	yes
410387	IPR006175	Endoribonuclease L-PSP	HMMPfam	PF01042	Ribonuc_L-PSP	1	16,	133,	2.5e-21	gene_9359	gene_9359	jgi.p|Penex1|410387	scaffold_5:1613050-1613600	Liquid	Solid	OK	21.4432	274.465	3.67803	12.7996	3.00413	5e-05	0.00183771	yes
399635	IPR013813	Endoribonuclease L-PSP/chorismate mutase-like	superfamily	SSF55298	YjgF-like	1	3,	136,	1.4e-26	gene_4048	gene_4048	jgi.p|Penex1|399635	scaffold_2:3320468-3321244	Liquid	Solid	OK	3.97045	22.0619	2.47418	5.55651	1.80761	0.0022	0.031516	yes
373397	IPR013813	Endoribonuclease L-PSP/chorismate mutase-like	superfamily	SSF55298	YjgF-like	1	4,	128,	1.1e-40	gene_4155	gene_4155	jgi.p|Penex1|373397	scaffold_2:3622782-3623663	Liquid	Solid	OK	71.7045	9.01033	-2.99241	7.95802	-2.49378	0.0001	0.00315491	yes
334312	IPR013813	Endoribonuclease L-PSP/chorismate mutase-like	superfamily	SSF55298	YjgF-like	1	1,	107,	1.3e-24	gene_8261	gene_8261	jgi.p|Penex1|334312	scaffold_4:3642619-3643022	Liquid	Solid	OK	146.008	9.93845	-3.87689	14.6913	-2.74572	5e-05	0.00183771	yes
403013	IPR013813	Endoribonuclease L-PSP/chorismate mutase-like	superfamily	SSF55298	YjgF-like	1	37,	162,	1.9e-35	gene_8510	gene_8510	jgi.p|Penex1|403013	scaffold_4:4286240-4286910	Liquid	Solid	OK	63.4953	8.76277	-2.85719	7.24603	-2.30068	0.0002	0.00540396	yes
410387	IPR013813	Endoribonuclease L-PSP/chorismate mutase-like	superfamily	SSF55298	YjgF-like	1	3,	134,	9.7e-29	gene_9359	gene_9359	jgi.p|Penex1|410387	scaffold_5:1613050-1613600	Liquid	Solid	OK	21.4432	274.465	3.67803	12.7996	3.00413	5e-05	0.00183771	yes
361484	IPR000941	Enolase	BlastProDom	PD000902	Q7SHD6_NEUCR_Q7SHD6;	1	149,	431,	1e-99	gene_5417	gene_5417	jgi.p|Penex1|361484	scaffold_3:1450815-1452597	Liquid	Solid	OK	3.29838	16.3257	2.30732	4.94963	1.85469	0.00245	0.0342435	yes
361484	IPR000941	Enolase	FPrintScan	PR00148	ENOLASE	6	34,107,165,316,339,368,	48,123,178,327,353,385,	1.1e-43,1.1e-43,1.1e-43,1.1e-43,1.1e-43,1.1e-43	gene_5417	gene_5417	jgi.p|Penex1|361484	scaffold_3:1450815-1452597	Liquid	Solid	OK	3.29838	16.3257	2.30732	4.94963	1.85469	0.00245	0.0342435	yes
361484	IPR000941	Enolase	HMMPfam	PF00113	Enolase_C	1	143,	434,	1.3e-149	gene_5417	gene_5417	jgi.p|Penex1|361484	scaffold_3:1450815-1452597	Liquid	Solid	OK	3.29838	16.3257	2.30732	4.94963	1.85469	0.00245	0.0342435	yes
361484	IPR000941	Enolase	HMMPfam	PF03952	Enolase_N	1	1,	134,	1.8e-59	gene_5417	gene_5417	jgi.p|Penex1|361484	scaffold_3:1450815-1452597	Liquid	Solid	OK	3.29838	16.3257	2.30732	4.94963	1.85469	0.00245	0.0342435	yes
361484	IPR000941	Enolase	HMMPIR	PIRSF001400	Enolase	1	1,	433,	1.4e-237	gene_5417	gene_5417	jgi.p|Penex1|361484	scaffold_3:1450815-1452597	Liquid	Solid	OK	3.29838	16.3257	2.30732	4.94963	1.85469	0.00245	0.0342435	yes
361484	IPR000941	Enolase	HMMTigr	TIGR01060	eno: phosphopyruvate hydratase	1	2,	434,	2.8e-182	gene_5417	gene_5417	jgi.p|Penex1|361484	scaffold_3:1450815-1452597	Liquid	Solid	OK	3.29838	16.3257	2.30732	4.94963	1.85469	0.00245	0.0342435	yes
361484	IPR000941	Enolase	ScanRegExp	PS00164	ENOLASE	1	339,	352,	8e-05	gene_5417	gene_5417	jgi.p|Penex1|361484	scaffold_3:1450815-1452597	Liquid	Solid	OK	3.29838	16.3257	2.30732	4.94963	1.85469	0.00245	0.0342435	yes
324595	IPR007815	Erythromycin esterase	HMMPfam	PF05139	Erythro_esteras	1	67,	420,	3.4e-92	gene_2068	gene_2068	jgi.p|Penex1|324595	scaffold_1:5233953-5235291	Liquid	Solid	OK	0.270668	14.7899	5.77194	54.6421	3.99785	0.0001	0.00315491	yes
218073	IPR009799	Ethyl tert-butyl ether degradation EthD	HMMPfam	PF07110	EthD	1	2,	104,	4e-07	gene_6174	gene_6174	jgi.p|Penex1|218073	scaffold_3:3503375-3504217	Liquid	Solid	OK	1387.06	136.551	-3.34452	10.1578	-2.23762	0.00205	0.0300373	yes
218073	IPR009799	Ethyl tert-butyl ether degradation EthD	HMMTigr	TIGR02118	TIGR02118: conserved hypothetical protein	1	3,	101,	8.2e-09	gene_6174	gene_6174	jgi.p|Penex1|218073	scaffold_3:3503375-3504217	Liquid	Solid	OK	1387.06	136.551	-3.34452	10.1578	-2.23762	0.00205	0.0300373	yes
377909	IPR008335	Eukaryotic molybdopterin oxidoreductase	FPrintScan	PR00407	EUMOPTERIN	11	150,171,226,312,329,345,391,417,431,454,478,	164,187,237,328,342,358,403,431,443,464,490,	3.8e-40,3.8e-40,3.8e-40,3.8e-40,3.8e-40,3.8e-40,3.8e-40,3.8e-40,3.8e-40,3.8e-40,3.8e-40	gene_10619	gene_10619	jgi.p|Penex1|377909	scaffold_6:456068-458036	Liquid	Solid	OK	6.22084	263.595	5.40507	42.3729	3.31879	5e-05	0.00183771	yes
378340	IPR006055	Exonuclease	HMMSmart	SM00479	no description	1	238,	413,	5.6e-29	gene_11189	gene_11189	jgi.p|Penex1|378340	scaffold_6:1997244-1998821	Liquid	Solid	OK	22.3353	0.70381	-4.988	31.7349	-3.64903	5e-05	0.00183771	yes
378340	IPR013520	Exonuclease, RNase T and DNA polymerase III	HMMPfam	PF00929	Exonuc_X-T	1	239,	404,	1.5e-15	gene_11189	gene_11189	jgi.p|Penex1|378340	scaffold_6:1997244-1998821	Liquid	Solid	OK	22.3353	0.70381	-4.988	31.7349	-3.64903	5e-05	0.00183771	yes
241292	IPR008427	Extracellular membrane protein, 8-cysteine region, CFEM	HMMPfam	PF05730	CFEM	2	299,401,	366,468,	3.3e-09,5.8e-11	gene_8179	gene_8179	jgi.p|Penex1|241292	scaffold_4:3432163-3434051	Liquid	Solid	OK	20.3682	0.118309	-7.42761	172.16	-4.52679	0.00385	0.0473273	yes
376518	IPR008427	Extracellular membrane protein, 8-cysteine region, CFEM	HMMPfam	PF05730	CFEM	1	19,	84,	9.6e-19	gene_8549	gene_8549	jgi.p|Penex1|376518	scaffold_4:4389213-4390266	Liquid	Solid	OK	1111.23	33.8121	-5.03847	32.8648	-3.28831	0.0001	0.00315491	yes
443591	IPR008427	Extracellular membrane protein, 8-cysteine region, CFEM	HMMPfam	PF05730	CFEM	1	19,	84,	8.6e-17	gene_9485	gene_9485	jgi.p|Penex1|443591	scaffold_5:1901222-1902196	Liquid	Solid	OK	361.687	2.37956	-7.2479	151.997	-5.11402	5e-05	0.00183771	yes
241292	IPR014005	Extracellular membrane protein, 8-cysteine region, fungi	HMMSmart	SM00747	no description	2	299,401,	366,468,	4.5e-09,9.3e-10	gene_8179	gene_8179	jgi.p|Penex1|241292	scaffold_4:3432163-3434051	Liquid	Solid	OK	20.3682	0.118309	-7.42761	172.16	-4.52679	0.00385	0.0473273	yes
376518	IPR014005	Extracellular membrane protein, 8-cysteine region, fungi	HMMSmart	SM00747	no description	1	19,	84,	2.2e-17	gene_8549	gene_8549	jgi.p|Penex1|376518	scaffold_4:4389213-4390266	Liquid	Solid	OK	1111.23	33.8121	-5.03847	32.8648	-3.28831	0.0001	0.00315491	yes
443591	IPR014005	Extracellular membrane protein, 8-cysteine region, fungi	HMMSmart	SM00747	no description	1	19,	84,	1.2e-14	gene_9485	gene_9485	jgi.p|Penex1|443591	scaffold_5:1901222-1902196	Liquid	Solid	OK	361.687	2.37956	-7.2479	151.997	-5.11402	5e-05	0.00183771	yes
436696	IPR006076	FAD dependent oxidoreductase	HMMPfam	PF01266	DAO	1	4,	42,	1.7e-08	gene_1072	gene_1072	jgi.p|Penex1|436696	scaffold_1:2741387-2743037	Liquid	Solid	OK	47.3705	2.80001	-4.08049	16.918	-2.03952	0.00275	0.0371063	yes
342289	IPR006076	FAD dependent oxidoreductase	HMMPfam	PF01266	DAO	1	9,	392,	1.8e-36	gene_2492	gene_2492	jgi.p|Penex1|342289	scaffold_1:6240351-6242222	Liquid	Solid	OK	57.9013	7.96619	-2.86163	7.26836	-2.33355	0.0001	0.00315491	yes
399320	IPR006076	FAD dependent oxidoreductase	HMMPfam	PF01266	DAO	1	13,	52,	1.3e-05	gene_3611	gene_3611	jgi.p|Penex1|399320	scaffold_2:2027313-2029156	Liquid	Solid	OK	831.609	5.55154	-7.22687	149.798	-4.46575	5e-05	0.00183771	yes
385723	IPR006076	FAD dependent oxidoreductase	HMMPfam	PF01266	DAO	1	10,	325,	2.9e-32	gene_7347	gene_7347	jgi.p|Penex1|385723	scaffold_4:1268132-1269268	Liquid	Solid	OK	41.665	3.89634	-3.41865	10.6934	-2.75485	0.00015	0.00434324	yes
410081	IPR006076	FAD dependent oxidoreductase	HMMPfam	PF01266	DAO	1	6,	41,	1.3e-07	gene_8647	gene_8647	jgi.p|Penex1|410081	scaffold_4:4616231-4621586	Liquid	Solid	OK	8.81617	0.493227	-4.15983	17.8745	-3.11056	5e-05	0.00183771	yes
431766	IPR006076	FAD dependent oxidoreductase	HMMPfam	PF01266	DAO	1	8,	37,	5.2e-06	gene_8876	gene_8876	jgi.p|Penex1|431766	scaffold_5:457172-458861	Liquid	Solid	OK	4.3414	46.812	3.43065	10.7827	2.5988	5e-05	0.00183771	yes
405840	IPR006094	FAD linked oxidase, N-terminal	HMMPfam	PF01565	FAD_binding_4	1	42,	182,	7.1e-34	gene_12268	gene_12268	jgi.p|Penex1|405840	scaffold_7:1061839-1063778	Liquid	Solid	OK	110.222	0.361199	-8.2534	305.155	-4.96264	0.0001	0.00315491	yes
370608	IPR006094	FAD linked oxidase, N-terminal	HMMPfam	PF01565	FAD_binding_4	1	44,	179,	1.8e-38	gene_361	gene_361	jgi.p|Penex1|370608	scaffold_1:993046-994668	Liquid	Solid	OK	61.1966	5.04853	-3.59952	12.1217	-2.63761	0.00015	0.00434324	yes
393171	IPR006094	FAD linked oxidase, N-terminal	HMMPfam	PF01565	FAD_binding_4	1	52,	190,	3.8e-24	gene_5947	gene_5947	jgi.p|Penex1|393171	scaffold_3:2885717-2887453	Liquid	Solid	OK	19.8329	3.60277	-2.46072	5.50491	-1.94263	0.00105	0.0180501	yes
375228	IPR006094	FAD linked oxidase, N-terminal	HMMPfam	PF01565	FAD_binding_4	1	60,	196,	2.2e-24	gene_6775	gene_6775	jgi.p|Penex1|375228	scaffold_3:5116269-5118189	Liquid	Solid	OK	23.8067	1.97814	-3.58915	12.0349	-2.89482	5e-05	0.00183771	yes
233378	IPR006094	FAD linked oxidase, N-terminal	HMMPfam	PF01565	FAD_binding_4	1	42,	177,	1.2e-18	gene_7493	gene_7493	jgi.p|Penex1|233378	scaffold_4:1628410-1630322	Liquid	Solid	OK	5.88383	35.9053	2.60937	6.10237	2.08977	0.0017	0.0261001	yes
364604	IPR006094	FAD linked oxidase, N-terminal	HMMPfam	PF01565	FAD_binding_4	1	120,	262,	2.4e-18	gene_7705	gene_7705	jgi.p|Penex1|364604	scaffold_4:2171208-2173446	Liquid	Solid	OK	37.9711	2.57779	-3.8807	14.7301	-2.25867	0.0015	0.0237649	yes
422049	IPR013112	FAD-binding 8	HMMPfam	PF08022	FAD_binding_8	1	297,	350,	1.9e-08	gene_11086	gene_11086	jgi.p|Penex1|422049	scaffold_6:1738296-1740343	Liquid	Solid	OK	8.10906	60.1041	2.88986	7.41199	2.57019	5e-05	0.00183771	yes
374517	IPR013112	FAD-binding 8	HMMPfam	PF08022	FAD_binding_8	1	228,	335,	5.2e-14	gene_5725	gene_5725	jgi.p|Penex1|374517	scaffold_3:2219245-2221175	Liquid	Solid	OK	20.117	3.00683	-2.7421	6.69043	-2.02555	0.0007	0.013645	yes
393768	IPR013112	FAD-binding 8	HMMPfam	PF08022	FAD_binding_8	1	244,	364,	2.2e-27	gene_6968	gene_6968	jgi.p|Penex1|393768	scaffold_4:295769-297596	Liquid	Solid	OK	23.5483	1.53881	-3.93574	15.303	-2.67736	0.0001	0.00315491	yes
372789	IPR003097	FAD-binding, type 1	HMMPfam	PF00667	FAD_binding_1	1	224,	450,	6.8e-23	gene_3284	gene_3284	jgi.p|Penex1|372789	scaffold_2:1203437-1205701	Liquid	Solid	OK	16.4678	51.8843	1.65565	3.15065	1.67456	0.0037	0.0460014	yes
405840	IPR016166	FAD-binding, type 2	superfamily	SSF56176	FAD-binding domain	1	12,	219,	1.7e-42	gene_12268	gene_12268	jgi.p|Penex1|405840	scaffold_7:1061839-1063778	Liquid	Solid	OK	110.222	0.361199	-8.2534	305.155	-4.96264	0.0001	0.00315491	yes
370608	IPR016166	FAD-binding, type 2	superfamily	SSF56176	FAD-binding domain	1	15,	210,	2.1e-52	gene_361	gene_361	jgi.p|Penex1|370608	scaffold_1:993046-994668	Liquid	Solid	OK	61.1966	5.04853	-3.59952	12.1217	-2.63761	0.00015	0.00434324	yes
393171	IPR016166	FAD-binding, type 2	superfamily	SSF56176	FAD-binding domain	1	1,	220,	1.3e-49	gene_5947	gene_5947	jgi.p|Penex1|393171	scaffold_3:2885717-2887453	Liquid	Solid	OK	19.8329	3.60277	-2.46072	5.50491	-1.94263	0.00105	0.0180501	yes
375228	IPR016166	FAD-binding, type 2	superfamily	SSF56176	FAD-binding domain	1	6,	227,	4.4e-48	gene_6775	gene_6775	jgi.p|Penex1|375228	scaffold_3:5116269-5118189	Liquid	Solid	OK	23.8067	1.97814	-3.58915	12.0349	-2.89482	5e-05	0.00183771	yes
233378	IPR016166	FAD-binding, type 2	superfamily	SSF56176	FAD-binding domain	1	13,	206,	4.1e-37	gene_7493	gene_7493	jgi.p|Penex1|233378	scaffold_4:1628410-1630322	Liquid	Solid	OK	5.88383	35.9053	2.60937	6.10237	2.08977	0.0017	0.0261001	yes
364604	IPR016166	FAD-binding, type 2	superfamily	SSF56176	FAD-binding domain	1	91,	293,	5.8e-43	gene_7705	gene_7705	jgi.p|Penex1|364604	scaffold_4:2171208-2173446	Liquid	Solid	OK	37.9711	2.57779	-3.8807	14.7301	-2.25867	0.0015	0.0237649	yes
369261	IPR013027	FAD-dependent pyridine nucleotide-disulphide oxidoreductase	HMMPfam	PF07992	Pyr_redox_2	1	6,	41,	7.6e-08	gene_11548	gene_11548	jgi.p|Penex1|369261	scaffold_6:2984554-2987896	Liquid	Solid	OK	6.12728	42.503	2.79425	6.9367	2.24398	0.0005	0.0105981	yes
378791	IPR013027	FAD-dependent pyridine nucleotide-disulphide oxidoreductase	FPrintScan	PR00368	FADPNR	2	7,113,	29,122,	1.3e-07,1.3e-07	gene_11805	gene_11805	jgi.p|Penex1|378791	scaffold_6:3621078-3622537	Liquid	Solid	OK	42.4083	4.20656	-3.33363	10.0814	-2.12373	0.00325	0.0420344	yes
437840	IPR013027	FAD-dependent pyridine nucleotide-disulphide oxidoreductase	FPrintScan	PR00368	FADPNR	3	9,111,278,	31,120,285,	2.2e-09,2.2e-09,2.2e-09	gene_2413	gene_2413	jgi.p|Penex1|437840	scaffold_1:6067965-6069353	Liquid	Solid	OK	175.544	0.913837	-7.58568	192.096	-4.51179	0.0001	0.00315491	yes
412603	IPR013027	FAD-dependent pyridine nucleotide-disulphide oxidoreductase	FPrintScan	PR00368	FADPNR	3	4,110,285,	26,119,292,	8.7e-07,8.7e-07,8.7e-07	gene_869	gene_869	jgi.p|Penex1|412603	scaffold_1:2220062-2221031	Liquid	Solid	OK	394.407	92.9814	-2.08467	4.24178	-1.84109	0.00215	0.0310032	yes
422049	IPR013121	Ferric reductase, NAD binding	HMMPfam	PF08030	NAD_binding_6	1	427,	493,	1.7e-10	gene_11086	gene_11086	jgi.p|Penex1|422049	scaffold_6:1738296-1740343	Liquid	Solid	OK	8.10906	60.1041	2.88986	7.41199	2.57019	5e-05	0.00183771	yes
374517	IPR013121	Ferric reductase, NAD binding	HMMPfam	PF08030	NAD_binding_6	1	341,	584,	7.6e-12	gene_5725	gene_5725	jgi.p|Penex1|374517	scaffold_3:2219245-2221175	Liquid	Solid	OK	20.117	3.00683	-2.7421	6.69043	-2.02555	0.0007	0.013645	yes
393768	IPR013121	Ferric reductase, NAD binding	HMMPfam	PF08030	NAD_binding_6	1	371,	495,	4.9e-08	gene_6968	gene_6968	jgi.p|Penex1|393768	scaffold_4:295769-297596	Liquid	Solid	OK	23.5483	1.53881	-3.93574	15.303	-2.67736	0.0001	0.00315491	yes
422049	IPR013130	Ferric reductase-like transmembrane component, N-terminal	HMMPfam	PF01794	Ferric_reduct	1	140,	261,	3.2e-31	gene_11086	gene_11086	jgi.p|Penex1|422049	scaffold_6:1738296-1740343	Liquid	Solid	OK	8.10906	60.1041	2.88986	7.41199	2.57019	5e-05	0.00183771	yes
374517	IPR013130	Ferric reductase-like transmembrane component, N-terminal	HMMPfam	PF01794	Ferric_reduct	1	63,	186,	2.6e-26	gene_5725	gene_5725	jgi.p|Penex1|374517	scaffold_3:2219245-2221175	Liquid	Solid	OK	20.117	3.00683	-2.7421	6.69043	-2.02555	0.0007	0.013645	yes
393768	IPR013130	Ferric reductase-like transmembrane component, N-terminal	HMMPfam	PF01794	Ferric_reduct	1	60,	190,	3e-28	gene_6968	gene_6968	jgi.p|Penex1|393768	scaffold_4:295769-297596	Liquid	Solid	OK	23.5483	1.53881	-3.93574	15.303	-2.67736	0.0001	0.00315491	yes
372789	IPR008254	Flavodoxin/nitric oxide synthase	HMMPfam	PF00258	Flavodoxin_1	1	16,	153,	8e-36	gene_3284	gene_3284	jgi.p|Penex1|372789	scaffold_2:1203437-1205701	Liquid	Solid	OK	16.4678	51.8843	1.65565	3.15065	1.67456	0.0037	0.0460014	yes
372789	IPR008254	Flavodoxin/nitric oxide synthase	ProfileScan	PS50902	FLAVODOXIN_LIKE	1	14,	158,	26.694	gene_3284	gene_3284	jgi.p|Penex1|372789	scaffold_2:1203437-1205701	Liquid	Solid	OK	16.4678	51.8843	1.65565	3.15065	1.67456	0.0037	0.0460014	yes
372789	IPR001094	Flavodoxin-like	FPrintScan	PR00369	FLAVODOXIN	4	15,63,97,121,	28,74,107,140,	1.9e-13,1.9e-13,1.9e-13,1.9e-13	gene_3284	gene_3284	jgi.p|Penex1|372789	scaffold_2:1203437-1205701	Liquid	Solid	OK	16.4678	51.8843	1.65565	3.15065	1.67456	0.0037	0.0460014	yes
372789	IPR001709	Flavoprotein pyridine nucleotide cytochrome reductase	FPrintScan	PR00371	FPNCR	7	262,406,445,481,531,561,585,	272,413,454,500,542,577,593,	9e-16,9e-16,9e-16,9e-16,9e-16,9e-16,9e-16	gene_3284	gene_3284	jgi.p|Penex1|372789	scaffold_2:1203437-1205701	Liquid	Solid	OK	16.4678	51.8843	1.65565	3.15065	1.67456	0.0037	0.0460014	yes
401990	IPR009002	FMN-binding split barrel, related	superfamily	SSF50475	FMN-binding split barrel	1	7,	200,	8.3e-46	gene_7170	gene_7170	jgi.p|Penex1|401990	scaffold_4:813091-814043	Liquid	Solid	OK	17.1932	1.20383	-3.83613	14.282	-2.21491	0.00175	0.0267549	yes
374127	IPR000262	FMN-dependent alpha-hydroxy acid dehydrogenase	HMMPfam	PF01070	FMN_dh	1	5,	366,	7.7e-103	gene_5199	gene_5199	jgi.p|Penex1|374127	scaffold_3:938965-940735	Liquid	Solid	OK	10.5238	69.308	2.71937	6.58585	2.21234	0.00035	0.00828764	yes
160626	IPR001766	Fork head transcription factor	BlastProDom	PD000425	Q6CCI2_EEEEE_Q6CCI2;	1	338,	422,	1e-29	gene_1384	gene_1384	jgi.p|Penex1|160626	scaffold_1:3484922-3487489	Liquid	Solid	OK	9.82845	114.634	3.54393	11.6635	2.82763	5e-05	0.00183771	yes
160626	IPR001766	Fork head transcription factor	FPrintScan	PR00053	FORKHEAD	3	335,356,379,	348,373,396,	1.2e-18,1.2e-18,1.2e-18	gene_1384	gene_1384	jgi.p|Penex1|160626	scaffold_1:3484922-3487489	Liquid	Solid	OK	9.82845	114.634	3.54393	11.6635	2.82763	5e-05	0.00183771	yes
160626	IPR001766	Fork head transcription factor	HMMPfam	PF00250	Fork_head	1	335,	457,	2.3e-52	gene_1384	gene_1384	jgi.p|Penex1|160626	scaffold_1:3484922-3487489	Liquid	Solid	OK	9.82845	114.634	3.54393	11.6635	2.82763	5e-05	0.00183771	yes
160626	IPR001766	Fork head transcription factor	HMMSmart	SM00339	no description	1	333,	423,	4.2e-43	gene_1384	gene_1384	jgi.p|Penex1|160626	scaffold_1:3484922-3487489	Liquid	Solid	OK	9.82845	114.634	3.54393	11.6635	2.82763	5e-05	0.00183771	yes
160626	IPR001766	Fork head transcription factor	ProfileScan	PS50039	FORK_HEAD_3	1	335,	425,	31.056	gene_1384	gene_1384	jgi.p|Penex1|160626	scaffold_1:3484922-3487489	Liquid	Solid	OK	9.82845	114.634	3.54393	11.6635	2.82763	5e-05	0.00183771	yes
160626	IPR001766	Fork head transcription factor	ScanRegExp	PS00657	FORK_HEAD_1	1	335,	348,	8e-05	gene_1384	gene_1384	jgi.p|Penex1|160626	scaffold_1:3484922-3487489	Liquid	Solid	OK	9.82845	114.634	3.54393	11.6635	2.82763	5e-05	0.00183771	yes
160626	IPR001766	Fork head transcription factor	ScanRegExp	PS00658	FORK_HEAD_2	1	379,	385,	8e-05	gene_1384	gene_1384	jgi.p|Penex1|160626	scaffold_1:3484922-3487489	Liquid	Solid	OK	9.82845	114.634	3.54393	11.6635	2.82763	5e-05	0.00183771	yes
160626	IPR000253	Forkhead-associated	HMMPfam	PF00498	FHA	1	124,	214,	0.00015	gene_1384	gene_1384	jgi.p|Penex1|160626	scaffold_1:3484922-3487489	Liquid	Solid	OK	9.82845	114.634	3.54393	11.6635	2.82763	5e-05	0.00183771	yes
160626	IPR000253	Forkhead-associated	HMMSmart	SM00240	no description	1	123,	197,	0.005	gene_1384	gene_1384	jgi.p|Penex1|160626	scaffold_1:3484922-3487489	Liquid	Solid	OK	9.82845	114.634	3.54393	11.6635	2.82763	5e-05	0.00183771	yes
160626	IPR000253	Forkhead-associated	ProfileScan	PS50006	FHA_DOMAIN	1	124,	197,	13.245	gene_1384	gene_1384	jgi.p|Penex1|160626	scaffold_1:3484922-3487489	Liquid	Solid	OK	9.82845	114.634	3.54393	11.6635	2.82763	5e-05	0.00183771	yes
413333	IPR005581	Fructosamine kinase	HMMPfam	PF03881	Fructosamin_kin	1	65,	337,	8e-08	gene_1661	gene_1661	jgi.p|Penex1|413333	scaffold_1:4190029-4191170	Liquid	Solid	OK	20.9589	1.01737	-4.36464	20.601	-2.61182	0.0002	0.00540396	yes
373305	IPR005581	Fructosamine kinase	HMMPfam	PF03881	Fructosamin_kin	1	20,	315,	2.7e-07	gene_4017	gene_4017	jgi.p|Penex1|373305	scaffold_2:3161461-3162751	Liquid	Solid	OK	34.7348	2.25363	-3.94606	15.4128	-2.63446	0.00115	0.0193725	yes
378791	IPR003953	Fumarate reductase/succinate dehydrogenase flavoprotein, N-terminal	HMMPfam	PF00890	FAD_binding_2	1	7,	26,	5.3e-06	gene_11805	gene_11805	jgi.p|Penex1|378791	scaffold_6:3621078-3622537	Liquid	Solid	OK	42.4083	4.20656	-3.33363	10.0814	-2.12373	0.00325	0.0420344	yes
437840	IPR003953	Fumarate reductase/succinate dehydrogenase flavoprotein, N-terminal	HMMPfam	PF00890	FAD_binding_2	1	9,	42,	1.8e-09	gene_2413	gene_2413	jgi.p|Penex1|437840	scaffold_1:6067965-6069353	Liquid	Solid	OK	175.544	0.913837	-7.58568	192.096	-4.51179	0.0001	0.00315491	yes
412603	IPR003953	Fumarate reductase/succinate dehydrogenase flavoprotein, N-terminal	HMMPfam	PF00890	FAD_binding_2	1	4,	31,	0.00031	gene_869	gene_869	jgi.p|Penex1|412603	scaffold_1:2220062-2221031	Liquid	Solid	OK	394.407	92.9814	-2.08467	4.24178	-1.84109	0.00215	0.0310032	yes
376269	IPR005959	Fumarylacetoacetase	HMMTigr	TIGR01266	fum_ac_acetase: fumarylacetoacetase	1	3,	426,	1.6e-301	gene_8185	gene_8185	jgi.p|Penex1|376269	scaffold_4:3448374-3449792	Liquid	Solid	OK	139.339	12.9751	-3.42478	10.7389	-2.7244	5e-05	0.00183771	yes
437529	IPR002529	Fumarylacetoacetase, C-terminal-like	HMMPfam	PF01557	FAA_hydrolase	1	108,	276,	3.2e-67	gene_2047	gene_2047	jgi.p|Penex1|437529	scaffold_1:5178184-5179439	Liquid	Solid	OK	0.437827	8.55856	4.28894	19.5479	2.27515	0.00075	0.0143632	yes
396718	IPR002529	Fumarylacetoacetase, C-terminal-like	HMMPfam	PF01557	FAA_hydrolase	1	92,	259,	4.8e-53	gene_238	gene_238	jgi.p|Penex1|396718	scaffold_1:697284-698528	Liquid	Solid	OK	162.013	3.17926	-5.67128	50.9595	-3.2221	5e-05	0.00183771	yes
376269	IPR002529	Fumarylacetoacetase, C-terminal-like	HMMPfam	PF01557	FAA_hydrolase	1	151,	370,	4.9e-92	gene_8185	gene_8185	jgi.p|Penex1|376269	scaffold_4:3448374-3449792	Liquid	Solid	OK	139.339	12.9751	-3.42478	10.7389	-2.7244	5e-05	0.00183771	yes
437529	IPR011234	Fumarylacetoacetase, C-terminal-related	superfamily	SSF56529	FAH	1	79,	305,	8.3e-67	gene_2047	gene_2047	jgi.p|Penex1|437529	scaffold_1:5178184-5179439	Liquid	Solid	OK	0.437827	8.55856	4.28894	19.5479	2.27515	0.00075	0.0143632	yes
396718	IPR011234	Fumarylacetoacetase, C-terminal-related	superfamily	SSF56529	FAH	1	63,	287,	7.3e-64	gene_238	gene_238	jgi.p|Penex1|396718	scaffold_1:697284-698528	Liquid	Solid	OK	162.013	3.17926	-5.67128	50.9595	-3.2221	5e-05	0.00183771	yes
376269	IPR011234	Fumarylacetoacetase, C-terminal-related	superfamily	SSF56529	FAH	1	125,	426,	5.9e-84	gene_8185	gene_8185	jgi.p|Penex1|376269	scaffold_4:3448374-3449792	Liquid	Solid	OK	139.339	12.9751	-3.42478	10.7389	-2.7244	5e-05	0.00183771	yes
376269	IPR015377	Fumarylacetoacetase, N-terminal	HMMPfam	PF09298	DUF1969	1	3,	124,	2.4e-51	gene_8185	gene_8185	jgi.p|Penex1|376269	scaffold_4:3448374-3449792	Liquid	Solid	OK	139.339	12.9751	-3.42478	10.7389	-2.7244	5e-05	0.00183771	yes
376269	IPR015377	Fumarylacetoacetase, N-terminal	superfamily	SSF63433	Fumarylacetoacetate hydrolase, FAH, N-terminal domain	1	2,	124,	5.1e-33	gene_8185	gene_8185	jgi.p|Penex1|376269	scaffold_4:3448374-3449792	Liquid	Solid	OK	139.339	12.9751	-3.42478	10.7389	-2.7244	5e-05	0.00183771	yes
376192	IPR009939	Fungal chitosanase	HMMPfam	PF07335	Chitosanase	1	10,	246,	5.5e-14	gene_8066	gene_8066	jgi.p|Penex1|376192	scaffold_4:3171548-3173126	Liquid	Solid	OK	158.934	11.7515	-3.75751	13.5246	-2.45058	0.00045	0.00978526	yes
281192	IPR001338	Fungal hydrophobin	HMMPfam	PF01185	Hydrophobin	1	4,	137,	1.2e-05	gene_11795	gene_11795	jgi.p|Penex1|281192	scaffold_6:3598820-3599879	Liquid	Solid	OK	0.652992	5.16256	2.98295	7.90601	2.02794	0.00145	0.0231406	yes
281192	IPR001338	Fungal hydrophobin	HMMSmart	SM00075	no description	1	41,	133,	0.00016	gene_11795	gene_11795	jgi.p|Penex1|281192	scaffold_6:3598820-3599879	Liquid	Solid	OK	0.652992	5.16256	2.98295	7.90601	2.02794	0.00145	0.0231406	yes
379299	IPR007219	Fungal specific transcription factor	HMMPfam	PF04082	Fungal_trans	1	306,	402,	0.00012	gene_12502	gene_12502	jgi.p|Penex1|379299	scaffold_7:1638808-1641283	Liquid	Solid	OK	9.72423	36.4228	1.90519	3.74558	1.71442	0.0038	0.046924	yes
396657	IPR007219	Fungal specific transcription factor	HMMPfam	PF04082	Fungal_trans	1	317,	415,	2.1e-13	gene_163	gene_163	jgi.p|Penex1|396657	scaffold_1:503373-506064	Liquid	Solid	OK	3.72323	44.8838	3.59157	12.0551	2.81546	5e-05	0.00183771	yes
438677	IPR007219	Fungal specific transcription factor	HMMPfam	PF04082	Fungal_trans	1	186,	281,	2.5e-11	gene_3432	gene_3432	jgi.p|Penex1|438677	scaffold_2:1588307-1590496	Liquid	Solid	OK	0.431584	2.48971	2.52827	5.7688	1.77054	0.002	0.0297034	yes
328979	IPR007219	Fungal specific transcription factor	HMMPfam	PF04082	Fungal_trans	1	247,	347,	3e-25	gene_3799	gene_3799	jgi.p|Penex1|328979	scaffold_2:2527669-2529608	Liquid	Solid	OK	39.5516	6.13206	-2.68929	6.44996	-2.13421	0.0008	0.0150048	yes
373366	IPR007219	Fungal specific transcription factor	HMMPfam	PF04082	Fungal_trans	1	340,	439,	4.5e-19	gene_4112	gene_4112	jgi.p|Penex1|373366	scaffold_2:3491823-3494367	Liquid	Solid	OK	4.51661	23.8427	2.40023	5.27887	1.98634	0.00385	0.0473273	yes
399937	IPR007219	Fungal specific transcription factor	HMMPfam	PF04082	Fungal_trans	1	264,	353,	5.6e-11	gene_4433	gene_4433	jgi.p|Penex1|399937	scaffold_2:4357207-4359822	Liquid	Solid	OK	9.21219	47.9427	2.37969	5.20425	2.08241	0.0007	0.013645	yes
374622	IPR007219	Fungal specific transcription factor	HMMPfam	PF04082	Fungal_trans	1	352,	448,	1.9e-10	gene_5864	gene_5864	jgi.p|Penex1|374622	scaffold_3:2566493-2569573	Liquid	Solid	OK	240.456	11.1916	-4.42528	21.4853	-2.73594	0.0005	0.0105981	yes
347855	IPR007219	Fungal specific transcription factor	HMMPfam	PF04082	Fungal_trans	1	307,	405,	0.0046	gene_6707	gene_6707	jgi.p|Penex1|347855	scaffold_3:4915885-4918942	Liquid	Solid	OK	7.55249	61.9142	3.03525	8.19788	2.4317	5e-05	0.00183771	yes
409157	IPR007219	Fungal specific transcription factor	HMMPfam	PF04082	Fungal_trans	1	382,	478,	6.6e-15	gene_6708	gene_6708	jgi.p|Penex1|409157	scaffold_3:4918992-4922165	Liquid	Solid	OK	8.08027	71.0089	3.13552	8.78791	2.24818	0.00025	0.00648219	yes
347890	IPR007219	Fungal specific transcription factor	HMMPfam	PF04082	Fungal_trans	1	273,	370,	1.5e-21	gene_6757	gene_6757	jgi.p|Penex1|347890	scaffold_3:5060501-5062936	Liquid	Solid	OK	3.92577	19.8188	2.33582	5.04838	1.82755	0.00335	0.0428204	yes
375857	IPR007219	Fungal specific transcription factor	HMMPfam	PF04082	Fungal_trans	1	204,	300,	1.1e-17	gene_7646	gene_7646	jgi.p|Penex1|375857	scaffold_4:2027480-2029910	Liquid	Solid	OK	35.3183	4.61845	-2.93493	7.64719	-2.39542	0.00045	0.00978526	yes
333824	IPR007219	Fungal specific transcription factor	HMMPfam	PF04082	Fungal_trans	1	381,	477,	2.4e-20	gene_7816	gene_7816	jgi.p|Penex1|333824	scaffold_4:2487125-2489547	Liquid	Solid	OK	3.9946	24.0464	2.5897	6.01974	2.00999	0.002	0.0297034	yes
376467	IPR007219	Fungal specific transcription factor	HMMPfam	PF04082	Fungal_trans	1	341,	443,	0.0001	gene_8474	gene_8474	jgi.p|Penex1|376467	scaffold_4:4195399-4199699	Liquid	Solid	OK	51.4184	7.95195	-2.6929	6.46612	-2.54875	5e-05	0.00183771	yes
254914	IPR007219	Fungal specific transcription factor	HMMPfam	PF04082	Fungal_trans	1	385,	481,	5.6e-17	gene_9483	gene_9483	jgi.p|Penex1|254914	scaffold_5:1893645-1896758	Liquid	Solid	OK	16.1916	74.236	2.19687	4.58484	1.91616	0.0029	0.0383714	yes
443941	IPR007219	Fungal specific transcription factor	HMMPfam	PF04082	Fungal_trans	1	287,	387,	1.8e-19	gene_9924	gene_9924	jgi.p|Penex1|443941	scaffold_5:3082087-3084597	Liquid	Solid	OK	3.58716	19.3257	2.42961	5.38748	1.96584	0.00205	0.0300373	yes
268730	IPR001138	Fungal transcriptional regulatory protein, N-terminal	FPrintScan	PR00054	FUNGALZNCYS	3	9,16,24,	15,22,34,	30,30,30	gene_10793	gene_10793	jgi.p|Penex1|268730	scaffold_6:910047-911887	Liquid	Solid	OK	4.45983	26.7675	2.58542	6.0019	2.06697	0.0015	0.0237649	yes
268730	IPR001138	Fungal transcriptional regulatory protein, N-terminal	HMMPfam	PF00172	Zn_clus	1	8,	45,	1.6e-08	gene_10793	gene_10793	jgi.p|Penex1|268730	scaffold_6:910047-911887	Liquid	Solid	OK	4.45983	26.7675	2.58542	6.0019	2.06697	0.0015	0.0237649	yes
268730	IPR001138	Fungal transcriptional regulatory protein, N-terminal	HMMSmart	SM00066	no description	1	4,	47,	2.3e-08	gene_10793	gene_10793	jgi.p|Penex1|268730	scaffold_6:910047-911887	Liquid	Solid	OK	4.45983	26.7675	2.58542	6.0019	2.06697	0.0015	0.0237649	yes
268730	IPR001138	Fungal transcriptional regulatory protein, N-terminal	ProfileScan	PS50048	ZN2_CY6_FUNGAL_2	1	9,	36,	10.304	gene_10793	gene_10793	jgi.p|Penex1|268730	scaffold_6:910047-911887	Liquid	Solid	OK	4.45983	26.7675	2.58542	6.0019	2.06697	0.0015	0.0237649	yes
268730	IPR001138	Fungal transcriptional regulatory protein, N-terminal	ScanRegExp	PS00463	ZN2_CY6_FUNGAL_1	1	9,	36,	8e-05	gene_10793	gene_10793	jgi.p|Penex1|268730	scaffold_6:910047-911887	Liquid	Solid	OK	4.45983	26.7675	2.58542	6.0019	2.06697	0.0015	0.0237649	yes
268730	IPR001138	Fungal transcriptional regulatory protein, N-terminal	superfamily	SSF57701	Zn2/Cys6 DNA-binding domain	1	6,	46,	1.4e-08	gene_10793	gene_10793	jgi.p|Penex1|268730	scaffold_6:910047-911887	Liquid	Solid	OK	4.45983	26.7675	2.58542	6.0019	2.06697	0.0015	0.0237649	yes
422040	IPR001138	Fungal transcriptional regulatory protein, N-terminal	HMMPfam	PF00172	Zn_clus	1	81,	118,	0.00015	gene_11074	gene_11074	jgi.p|Penex1|422040	scaffold_6:1706837-1709244	Liquid	Solid	OK	1.0772	7.6189	2.8223	7.07289	1.9813	0.00085	0.0156733	yes
422040	IPR001138	Fungal transcriptional regulatory protein, N-terminal	ProfileScan	PS50048	ZN2_CY6_FUNGAL_2	1	82,	111,	9.138	gene_11074	gene_11074	jgi.p|Penex1|422040	scaffold_6:1706837-1709244	Liquid	Solid	OK	1.0772	7.6189	2.8223	7.07289	1.9813	0.00085	0.0156733	yes
422040	IPR001138	Fungal transcriptional regulatory protein, N-terminal	superfamily	SSF57701	Zn2/Cys6 DNA-binding domain	1	70,	123,	1.1e-07	gene_11074	gene_11074	jgi.p|Penex1|422040	scaffold_6:1706837-1709244	Liquid	Solid	OK	1.0772	7.6189	2.8223	7.07289	1.9813	0.00085	0.0156733	yes
445073	IPR001138	Fungal transcriptional regulatory protein, N-terminal	HMMPfam	PF00172	Zn_clus	1	48,	86,	1.6e-08	gene_11342	gene_11342	jgi.p|Penex1|445073	scaffold_6:2376168-2378132	Liquid	Solid	OK	11.9135	59.2404	2.31398	4.97253	2.0738	0.0009	0.016374	yes
445073	IPR001138	Fungal transcriptional regulatory protein, N-terminal	HMMSmart	SM00066	no description	1	44,	88,	1.4e-06	gene_11342	gene_11342	jgi.p|Penex1|445073	scaffold_6:2376168-2378132	Liquid	Solid	OK	11.9135	59.2404	2.31398	4.97253	2.0738	0.0009	0.016374	yes
445073	IPR001138	Fungal transcriptional regulatory protein, N-terminal	ProfileScan	PS50048	ZN2_CY6_FUNGAL_2	1	49,	79,	10.524	gene_11342	gene_11342	jgi.p|Penex1|445073	scaffold_6:2376168-2378132	Liquid	Solid	OK	11.9135	59.2404	2.31398	4.97253	2.0738	0.0009	0.016374	yes
445073	IPR001138	Fungal transcriptional regulatory protein, N-terminal	ScanRegExp	PS00463	ZN2_CY6_FUNGAL_1	1	49,	77,	8e-05	gene_11342	gene_11342	jgi.p|Penex1|445073	scaffold_6:2376168-2378132	Liquid	Solid	OK	11.9135	59.2404	2.31398	4.97253	2.0738	0.0009	0.016374	yes
445073	IPR001138	Fungal transcriptional regulatory protein, N-terminal	superfamily	SSF57701	Zn2/Cys6 DNA-binding domain	1	37,	91,	7.8e-10	gene_11342	gene_11342	jgi.p|Penex1|445073	scaffold_6:2376168-2378132	Liquid	Solid	OK	11.9135	59.2404	2.31398	4.97253	2.0738	0.0009	0.016374	yes
445424	IPR001138	Fungal transcriptional regulatory protein, N-terminal	FPrintScan	PR00054	FUNGALZNCYS	3	10,17,26,	16,23,36,	14,14,14	gene_11773	gene_11773	jgi.p|Penex1|445424	scaffold_6:3553078-3555311	Liquid	Solid	OK	4.42826	23.5136	2.40869	5.30992	1.88796	0.0034	0.0431563	yes
445424	IPR001138	Fungal transcriptional regulatory protein, N-terminal	HMMPfam	PF00172	Zn_clus	1	9,	48,	2.6e-07	gene_11773	gene_11773	jgi.p|Penex1|445424	scaffold_6:3553078-3555311	Liquid	Solid	OK	4.42826	23.5136	2.40869	5.30992	1.88796	0.0034	0.0431563	yes
445424	IPR001138	Fungal transcriptional regulatory protein, N-terminal	HMMSmart	SM00066	no description	1	5,	49,	1.4e-08	gene_11773	gene_11773	jgi.p|Penex1|445424	scaffold_6:3553078-3555311	Liquid	Solid	OK	4.42826	23.5136	2.40869	5.30992	1.88796	0.0034	0.0431563	yes
445424	IPR001138	Fungal transcriptional regulatory protein, N-terminal	ProfileScan	PS50048	ZN2_CY6_FUNGAL_2	1	10,	38,	10.843	gene_11773	gene_11773	jgi.p|Penex1|445424	scaffold_6:3553078-3555311	Liquid	Solid	OK	4.42826	23.5136	2.40869	5.30992	1.88796	0.0034	0.0431563	yes
445424	IPR001138	Fungal transcriptional regulatory protein, N-terminal	ScanRegExp	PS00463	ZN2_CY6_FUNGAL_1	1	10,	38,	8e-05	gene_11773	gene_11773	jgi.p|Penex1|445424	scaffold_6:3553078-3555311	Liquid	Solid	OK	4.42826	23.5136	2.40869	5.30992	1.88796	0.0034	0.0431563	yes
445424	IPR001138	Fungal transcriptional regulatory protein, N-terminal	superfamily	SSF57701	Zn2/Cys6 DNA-binding domain	1	8,	48,	8.2e-10	gene_11773	gene_11773	jgi.p|Penex1|445424	scaffold_6:3553078-3555311	Liquid	Solid	OK	4.42826	23.5136	2.40869	5.30992	1.88796	0.0034	0.0431563	yes
379299	IPR001138	Fungal transcriptional regulatory protein, N-terminal	HMMPfam	PF00172	Zn_clus	1	20,	58,	7.6e-10	gene_12502	gene_12502	jgi.p|Penex1|379299	scaffold_7:1638808-1641283	Liquid	Solid	OK	9.72423	36.4228	1.90519	3.74558	1.71442	0.0038	0.046924	yes
379299	IPR001138	Fungal transcriptional regulatory protein, N-terminal	HMMSmart	SM00066	no description	1	16,	59,	5.1e-09	gene_12502	gene_12502	jgi.p|Penex1|379299	scaffold_7:1638808-1641283	Liquid	Solid	OK	9.72423	36.4228	1.90519	3.74558	1.71442	0.0038	0.046924	yes
379299	IPR001138	Fungal transcriptional regulatory protein, N-terminal	ProfileScan	PS50048	ZN2_CY6_FUNGAL_2	1	21,	50,	10.381	gene_12502	gene_12502	jgi.p|Penex1|379299	scaffold_7:1638808-1641283	Liquid	Solid	OK	9.72423	36.4228	1.90519	3.74558	1.71442	0.0038	0.046924	yes
379299	IPR001138	Fungal transcriptional regulatory protein, N-terminal	superfamily	SSF57701	Zn2/Cys6 DNA-binding domain	1	9,	62,	1.4e-11	gene_12502	gene_12502	jgi.p|Penex1|379299	scaffold_7:1638808-1641283	Liquid	Solid	OK	9.72423	36.4228	1.90519	3.74558	1.71442	0.0038	0.046924	yes
396657	IPR001138	Fungal transcriptional regulatory protein, N-terminal	HMMPfam	PF00172	Zn_clus	1	22,	60,	6.5e-10	gene_163	gene_163	jgi.p|Penex1|396657	scaffold_1:503373-506064	Liquid	Solid	OK	3.72323	44.8838	3.59157	12.0551	2.81546	5e-05	0.00183771	yes
396657	IPR001138	Fungal transcriptional regulatory protein, N-terminal	HMMSmart	SM00066	no description	1	18,	62,	5.3e-11	gene_163	gene_163	jgi.p|Penex1|396657	scaffold_1:503373-506064	Liquid	Solid	OK	3.72323	44.8838	3.59157	12.0551	2.81546	5e-05	0.00183771	yes
396657	IPR001138	Fungal transcriptional regulatory protein, N-terminal	ProfileScan	PS50048	ZN2_CY6_FUNGAL_2	1	23,	53,	10.898	gene_163	gene_163	jgi.p|Penex1|396657	scaffold_1:503373-506064	Liquid	Solid	OK	3.72323	44.8838	3.59157	12.0551	2.81546	5e-05	0.00183771	yes
396657	IPR001138	Fungal transcriptional regulatory protein, N-terminal	ScanRegExp	PS00463	ZN2_CY6_FUNGAL_1	1	23,	51,	8e-05	gene_163	gene_163	jgi.p|Penex1|396657	scaffold_1:503373-506064	Liquid	Solid	OK	3.72323	44.8838	3.59157	12.0551	2.81546	5e-05	0.00183771	yes
396657	IPR001138	Fungal transcriptional regulatory protein, N-terminal	superfamily	SSF57701	Zn2/Cys6 DNA-binding domain	1	11,	65,	3.1e-14	gene_163	gene_163	jgi.p|Penex1|396657	scaffold_1:503373-506064	Liquid	Solid	OK	3.72323	44.8838	3.59157	12.0551	2.81546	5e-05	0.00183771	yes
371665	IPR001138	Fungal transcriptional regulatory protein, N-terminal	HMMPfam	PF00172	Zn_clus	1	46,	84,	3.3e-08	gene_1781	gene_1781	jgi.p|Penex1|371665	scaffold_1:4503504-4506090	Liquid	Solid	OK	27.8682	1.85304	-3.91065	15.0391	-3.15233	5e-05	0.00183771	yes
371665	IPR001138	Fungal transcriptional regulatory protein, N-terminal	HMMSmart	SM00066	no description	1	42,	86,	1.1e-08	gene_1781	gene_1781	jgi.p|Penex1|371665	scaffold_1:4503504-4506090	Liquid	Solid	OK	27.8682	1.85304	-3.91065	15.0391	-3.15233	5e-05	0.00183771	yes
371665	IPR001138	Fungal transcriptional regulatory protein, N-terminal	ProfileScan	PS50048	ZN2_CY6_FUNGAL_2	1	47,	77,	10.7	gene_1781	gene_1781	jgi.p|Penex1|371665	scaffold_1:4503504-4506090	Liquid	Solid	OK	27.8682	1.85304	-3.91065	15.0391	-3.15233	5e-05	0.00183771	yes
371665	IPR001138	Fungal transcriptional regulatory protein, N-terminal	ScanRegExp	PS00463	ZN2_CY6_FUNGAL_1	1	47,	75,	8e-05	gene_1781	gene_1781	jgi.p|Penex1|371665	scaffold_1:4503504-4506090	Liquid	Solid	OK	27.8682	1.85304	-3.91065	15.0391	-3.15233	5e-05	0.00183771	yes
371665	IPR001138	Fungal transcriptional regulatory protein, N-terminal	superfamily	SSF57701	Zn2/Cys6 DNA-binding domain	1	35,	89,	2.5e-12	gene_1781	gene_1781	jgi.p|Penex1|371665	scaffold_1:4503504-4506090	Liquid	Solid	OK	27.8682	1.85304	-3.91065	15.0391	-3.15233	5e-05	0.00183771	yes
373019	IPR001138	Fungal transcriptional regulatory protein, N-terminal	FPrintScan	PR00054	FUNGALZNCYS	3	15,33,45,	21,43,56,	5.9,5.9,5.9	gene_3608	gene_3608	jgi.p|Penex1|373019	scaffold_2:2015315-2017096	Liquid	Solid	OK	66.6138	5.91019	-3.49454	11.271	-2.78402	5e-05	0.00183771	yes
373019	IPR001138	Fungal transcriptional regulatory protein, N-terminal	HMMPfam	PF00172	Zn_clus	1	14,	54,	0.00054	gene_3608	gene_3608	jgi.p|Penex1|373019	scaffold_2:2015315-2017096	Liquid	Solid	OK	66.6138	5.91019	-3.49454	11.271	-2.78402	5e-05	0.00183771	yes
373019	IPR001138	Fungal transcriptional regulatory protein, N-terminal	HMMSmart	SM00066	no description	1	10,	56,	0.00034	gene_3608	gene_3608	jgi.p|Penex1|373019	scaffold_2:2015315-2017096	Liquid	Solid	OK	66.6138	5.91019	-3.49454	11.271	-2.78402	5e-05	0.00183771	yes
373019	IPR001138	Fungal transcriptional regulatory protein, N-terminal	ProfileScan	PS50048	ZN2_CY6_FUNGAL_2	1	15,	47,	9.259	gene_3608	gene_3608	jgi.p|Penex1|373019	scaffold_2:2015315-2017096	Liquid	Solid	OK	66.6138	5.91019	-3.49454	11.271	-2.78402	5e-05	0.00183771	yes
373019	IPR001138	Fungal transcriptional regulatory protein, N-terminal	ScanRegExp	PS00463	ZN2_CY6_FUNGAL_1	1	15,	45,	8e-05	gene_3608	gene_3608	jgi.p|Penex1|373019	scaffold_2:2015315-2017096	Liquid	Solid	OK	66.6138	5.91019	-3.49454	11.271	-2.78402	5e-05	0.00183771	yes
373019	IPR001138	Fungal transcriptional regulatory protein, N-terminal	superfamily	SSF57701	Zn2/Cys6 DNA-binding domain	1	3,	59,	1.5e-09	gene_3608	gene_3608	jgi.p|Penex1|373019	scaffold_2:2015315-2017096	Liquid	Solid	OK	66.6138	5.91019	-3.49454	11.271	-2.78402	5e-05	0.00183771	yes
373178	IPR001138	Fungal transcriptional regulatory protein, N-terminal	HMMPfam	PF00172	Zn_clus	1	45,	85,	4.2e-07	gene_3796	gene_3796	jgi.p|Penex1|373178	scaffold_2:2516176-2518984	Liquid	Solid	OK	157.413	26.8008	-2.5542	5.87342	-2.30996	0.00015	0.00434324	yes
373178	IPR001138	Fungal transcriptional regulatory protein, N-terminal	HMMSmart	SM00066	no description	1	41,	87,	4e-07	gene_3796	gene_3796	jgi.p|Penex1|373178	scaffold_2:2516176-2518984	Liquid	Solid	OK	157.413	26.8008	-2.5542	5.87342	-2.30996	0.00015	0.00434324	yes
373178	IPR001138	Fungal transcriptional regulatory protein, N-terminal	ProfileScan	PS50048	ZN2_CY6_FUNGAL_2	1	46,	78,	9.534	gene_3796	gene_3796	jgi.p|Penex1|373178	scaffold_2:2516176-2518984	Liquid	Solid	OK	157.413	26.8008	-2.5542	5.87342	-2.30996	0.00015	0.00434324	yes
373178	IPR001138	Fungal transcriptional regulatory protein, N-terminal	ScanRegExp	PS00463	ZN2_CY6_FUNGAL_1	1	46,	76,	8e-05	gene_3796	gene_3796	jgi.p|Penex1|373178	scaffold_2:2516176-2518984	Liquid	Solid	OK	157.413	26.8008	-2.5542	5.87342	-2.30996	0.00015	0.00434324	yes
373178	IPR001138	Fungal transcriptional regulatory protein, N-terminal	superfamily	SSF57701	Zn2/Cys6 DNA-binding domain	1	34,	90,	1.7e-10	gene_3796	gene_3796	jgi.p|Penex1|373178	scaffold_2:2516176-2518984	Liquid	Solid	OK	157.413	26.8008	-2.5542	5.87342	-2.30996	0.00015	0.00434324	yes
328979	IPR001138	Fungal transcriptional regulatory protein, N-terminal	FPrintScan	PR00054	FUNGALZNCYS	4	11,18,26,38,	17,24,36,49,	0.01,0.01,0.01,0.01	gene_3799	gene_3799	jgi.p|Penex1|328979	scaffold_2:2527669-2529608	Liquid	Solid	OK	39.5516	6.13206	-2.68929	6.44996	-2.13421	0.0008	0.0150048	yes
328979	IPR001138	Fungal transcriptional regulatory protein, N-terminal	HMMPfam	PF00172	Zn_clus	1	10,	47,	2.6e-10	gene_3799	gene_3799	jgi.p|Penex1|328979	scaffold_2:2527669-2529608	Liquid	Solid	OK	39.5516	6.13206	-2.68929	6.44996	-2.13421	0.0008	0.0150048	yes
328979	IPR001138	Fungal transcriptional regulatory protein, N-terminal	HMMSmart	SM00066	no description	1	6,	49,	8.2e-11	gene_3799	gene_3799	jgi.p|Penex1|328979	scaffold_2:2527669-2529608	Liquid	Solid	OK	39.5516	6.13206	-2.68929	6.44996	-2.13421	0.0008	0.0150048	yes
328979	IPR001138	Fungal transcriptional regulatory protein, N-terminal	ProfileScan	PS50048	ZN2_CY6_FUNGAL_2	1	11,	40,	11.261	gene_3799	gene_3799	jgi.p|Penex1|328979	scaffold_2:2527669-2529608	Liquid	Solid	OK	39.5516	6.13206	-2.68929	6.44996	-2.13421	0.0008	0.0150048	yes
328979	IPR001138	Fungal transcriptional regulatory protein, N-terminal	ScanRegExp	PS00463	ZN2_CY6_FUNGAL_1	1	11,	38,	8e-05	gene_3799	gene_3799	jgi.p|Penex1|328979	scaffold_2:2527669-2529608	Liquid	Solid	OK	39.5516	6.13206	-2.68929	6.44996	-2.13421	0.0008	0.0150048	yes
328979	IPR001138	Fungal transcriptional regulatory protein, N-terminal	superfamily	SSF57701	Zn2/Cys6 DNA-binding domain	1	1,	52,	8.7e-10	gene_3799	gene_3799	jgi.p|Penex1|328979	scaffold_2:2527669-2529608	Liquid	Solid	OK	39.5516	6.13206	-2.68929	6.44996	-2.13421	0.0008	0.0150048	yes
399601	IPR001138	Fungal transcriptional regulatory protein, N-terminal	HMMPfam	PF00172	Zn_clus	1	41,	77,	0.00022	gene_4000	gene_4000	jgi.p|Penex1|399601	scaffold_2:3033201-3035907	Liquid	Solid	OK	1.05671	8.06232	2.93161	7.62961	2.10675	0.0004	0.00904017	yes
399601	IPR001138	Fungal transcriptional regulatory protein, N-terminal	HMMSmart	SM00066	no description	1	35,	79,	0.0021	gene_4000	gene_4000	jgi.p|Penex1|399601	scaffold_2:3033201-3035907	Liquid	Solid	OK	1.05671	8.06232	2.93161	7.62961	2.10675	0.0004	0.00904017	yes
399601	IPR001138	Fungal transcriptional regulatory protein, N-terminal	ProfileScan	PS50048	ZN2_CY6_FUNGAL_2	1	40,	70,	10.667	gene_4000	gene_4000	jgi.p|Penex1|399601	scaffold_2:3033201-3035907	Liquid	Solid	OK	1.05671	8.06232	2.93161	7.62961	2.10675	0.0004	0.00904017	yes
399601	IPR001138	Fungal transcriptional regulatory protein, N-terminal	superfamily	SSF57701	Zn2/Cys6 DNA-binding domain	1	37,	78,	4.7e-09	gene_4000	gene_4000	jgi.p|Penex1|399601	scaffold_2:3033201-3035907	Liquid	Solid	OK	1.05671	8.06232	2.93161	7.62961	2.10675	0.0004	0.00904017	yes
373366	IPR001138	Fungal transcriptional regulatory protein, N-terminal	HMMPfam	PF00172	Zn_clus	1	23,	60,	2.9e-10	gene_4112	gene_4112	jgi.p|Penex1|373366	scaffold_2:3491823-3494367	Liquid	Solid	OK	4.51661	23.8427	2.40023	5.27887	1.98634	0.00385	0.0473273	yes
373366	IPR001138	Fungal transcriptional regulatory protein, N-terminal	HMMSmart	SM00066	no description	1	19,	62,	6e-08	gene_4112	gene_4112	jgi.p|Penex1|373366	scaffold_2:3491823-3494367	Liquid	Solid	OK	4.51661	23.8427	2.40023	5.27887	1.98634	0.00385	0.0473273	yes
373366	IPR001138	Fungal transcriptional regulatory protein, N-terminal	ProfileScan	PS50048	ZN2_CY6_FUNGAL_2	1	24,	53,	10.909	gene_4112	gene_4112	jgi.p|Penex1|373366	scaffold_2:3491823-3494367	Liquid	Solid	OK	4.51661	23.8427	2.40023	5.27887	1.98634	0.00385	0.0473273	yes
373366	IPR001138	Fungal transcriptional regulatory protein, N-terminal	superfamily	SSF57701	Zn2/Cys6 DNA-binding domain	1	12,	65,	1.2e-11	gene_4112	gene_4112	jgi.p|Penex1|373366	scaffold_2:3491823-3494367	Liquid	Solid	OK	4.51661	23.8427	2.40023	5.27887	1.98634	0.00385	0.0473273	yes
373495	IPR001138	Fungal transcriptional regulatory protein, N-terminal	HMMPfam	PF00172	Zn_clus	1	103,	141,	0.00026	gene_4287	gene_4287	jgi.p|Penex1|373495	scaffold_2:3926537-3928816	Liquid	Solid	OK	21.4387	5.74462	-1.89993	3.73195	-1.72614	0.00125	0.0206118	yes
373495	IPR001138	Fungal transcriptional regulatory protein, N-terminal	HMMSmart	SM00066	no description	1	99,	142,	0.00015	gene_4287	gene_4287	jgi.p|Penex1|373495	scaffold_2:3926537-3928816	Liquid	Solid	OK	21.4387	5.74462	-1.89993	3.73195	-1.72614	0.00125	0.0206118	yes
373495	IPR001138	Fungal transcriptional regulatory protein, N-terminal	ProfileScan	PS50048	ZN2_CY6_FUNGAL_2	1	104,	133,	8.94	gene_4287	gene_4287	jgi.p|Penex1|373495	scaffold_2:3926537-3928816	Liquid	Solid	OK	21.4387	5.74462	-1.89993	3.73195	-1.72614	0.00125	0.0206118	yes
373495	IPR001138	Fungal transcriptional regulatory protein, N-terminal	superfamily	SSF57701	Zn2/Cys6 DNA-binding domain	1	92,	145,	1.4e-08	gene_4287	gene_4287	jgi.p|Penex1|373495	scaffold_2:3926537-3928816	Liquid	Solid	OK	21.4387	5.74462	-1.89993	3.73195	-1.72614	0.00125	0.0206118	yes
399937	IPR001138	Fungal transcriptional regulatory protein, N-terminal	ProfileScan	PS50048	ZN2_CY6_FUNGAL_2	1	8,	39,	9.072	gene_4433	gene_4433	jgi.p|Penex1|399937	scaffold_2:4357207-4359822	Liquid	Solid	OK	9.21219	47.9427	2.37969	5.20425	2.08241	0.0007	0.013645	yes
399937	IPR001138	Fungal transcriptional regulatory protein, N-terminal	ScanRegExp	PS00463	ZN2_CY6_FUNGAL_1	1	8,	38,	8e-05	gene_4433	gene_4433	jgi.p|Penex1|399937	scaffold_2:4357207-4359822	Liquid	Solid	OK	9.21219	47.9427	2.37969	5.20425	2.08241	0.0007	0.013645	yes
399937	IPR001138	Fungal transcriptional regulatory protein, N-terminal	superfamily	SSF57701	Zn2/Cys6 DNA-binding domain	1	7,	51,	3.1e-05	gene_4433	gene_4433	jgi.p|Penex1|399937	scaffold_2:4357207-4359822	Liquid	Solid	OK	9.21219	47.9427	2.37969	5.20425	2.08241	0.0007	0.013645	yes
374622	IPR001138	Fungal transcriptional regulatory protein, N-terminal	FPrintScan	PR00054	FUNGALZNCYS	3	35,42,50,	41,48,60,	1.5,1.5,1.5	gene_5864	gene_5864	jgi.p|Penex1|374622	scaffold_3:2566493-2569573	Liquid	Solid	OK	240.456	11.1916	-4.42528	21.4853	-2.73594	0.0005	0.0105981	yes
374622	IPR001138	Fungal transcriptional regulatory protein, N-terminal	HMMPfam	PF00172	Zn_clus	1	34,	73,	2.3e-09	gene_5864	gene_5864	jgi.p|Penex1|374622	scaffold_3:2566493-2569573	Liquid	Solid	OK	240.456	11.1916	-4.42528	21.4853	-2.73594	0.0005	0.0105981	yes
374622	IPR001138	Fungal transcriptional regulatory protein, N-terminal	HMMSmart	SM00066	no description	1	30,	75,	1.1e-07	gene_5864	gene_5864	jgi.p|Penex1|374622	scaffold_3:2566493-2569573	Liquid	Solid	OK	240.456	11.1916	-4.42528	21.4853	-2.73594	0.0005	0.0105981	yes
374622	IPR001138	Fungal transcriptional regulatory protein, N-terminal	ProfileScan	PS50048	ZN2_CY6_FUNGAL_2	1	35,	66,	11.558	gene_5864	gene_5864	jgi.p|Penex1|374622	scaffold_3:2566493-2569573	Liquid	Solid	OK	240.456	11.1916	-4.42528	21.4853	-2.73594	0.0005	0.0105981	yes
374622	IPR001138	Fungal transcriptional regulatory protein, N-terminal	ScanRegExp	PS00463	ZN2_CY6_FUNGAL_1	1	35,	64,	8e-05	gene_5864	gene_5864	jgi.p|Penex1|374622	scaffold_3:2566493-2569573	Liquid	Solid	OK	240.456	11.1916	-4.42528	21.4853	-2.73594	0.0005	0.0105981	yes
374622	IPR001138	Fungal transcriptional regulatory protein, N-terminal	superfamily	SSF57701	Zn2/Cys6 DNA-binding domain	1	23,	78,	1.8e-10	gene_5864	gene_5864	jgi.p|Penex1|374622	scaffold_3:2566493-2569573	Liquid	Solid	OK	240.456	11.1916	-4.42528	21.4853	-2.73594	0.0005	0.0105981	yes
347855	IPR001138	Fungal transcriptional regulatory protein, N-terminal	HMMPfam	PF00172	Zn_clus	1	52,	89,	1.7e-07	gene_6707	gene_6707	jgi.p|Penex1|347855	scaffold_3:4915885-4918942	Liquid	Solid	OK	7.55249	61.9142	3.03525	8.19788	2.4317	5e-05	0.00183771	yes
347855	IPR001138	Fungal transcriptional regulatory protein, N-terminal	HMMSmart	SM00066	no description	1	48,	91,	7.7e-11	gene_6707	gene_6707	jgi.p|Penex1|347855	scaffold_3:4915885-4918942	Liquid	Solid	OK	7.55249	61.9142	3.03525	8.19788	2.4317	5e-05	0.00183771	yes
347855	IPR001138	Fungal transcriptional regulatory protein, N-terminal	ProfileScan	PS50048	ZN2_CY6_FUNGAL_2	1	53,	82,	9.182	gene_6707	gene_6707	jgi.p|Penex1|347855	scaffold_3:4915885-4918942	Liquid	Solid	OK	7.55249	61.9142	3.03525	8.19788	2.4317	5e-05	0.00183771	yes
347855	IPR001138	Fungal transcriptional regulatory protein, N-terminal	ScanRegExp	PS00463	ZN2_CY6_FUNGAL_1	1	53,	80,	8e-05	gene_6707	gene_6707	jgi.p|Penex1|347855	scaffold_3:4915885-4918942	Liquid	Solid	OK	7.55249	61.9142	3.03525	8.19788	2.4317	5e-05	0.00183771	yes
347855	IPR001138	Fungal transcriptional regulatory protein, N-terminal	superfamily	SSF57701	Zn2/Cys6 DNA-binding domain	1	41,	94,	1.5e-11	gene_6707	gene_6707	jgi.p|Penex1|347855	scaffold_3:4915885-4918942	Liquid	Solid	OK	7.55249	61.9142	3.03525	8.19788	2.4317	5e-05	0.00183771	yes
409157	IPR001138	Fungal transcriptional regulatory protein, N-terminal	FPrintScan	PR00054	FUNGALZNCYS	3	85,92,101,	91,98,111,	6.8,6.8,6.8	gene_6708	gene_6708	jgi.p|Penex1|409157	scaffold_3:4918992-4922165	Liquid	Solid	OK	8.08027	71.0089	3.13552	8.78791	2.24818	0.00025	0.00648219	yes
409157	IPR001138	Fungal transcriptional regulatory protein, N-terminal	HMMPfam	PF00172	Zn_clus	1	84,	122,	8.4e-08	gene_6708	gene_6708	jgi.p|Penex1|409157	scaffold_3:4918992-4922165	Liquid	Solid	OK	8.08027	71.0089	3.13552	8.78791	2.24818	0.00025	0.00648219	yes
409157	IPR001138	Fungal transcriptional regulatory protein, N-terminal	HMMSmart	SM00066	no description	1	80,	124,	1.6e-09	gene_6708	gene_6708	jgi.p|Penex1|409157	scaffold_3:4918992-4922165	Liquid	Solid	OK	8.08027	71.0089	3.13552	8.78791	2.24818	0.00025	0.00648219	yes
409157	IPR001138	Fungal transcriptional regulatory protein, N-terminal	ProfileScan	PS50048	ZN2_CY6_FUNGAL_2	1	85,	115,	11.261	gene_6708	gene_6708	jgi.p|Penex1|409157	scaffold_3:4918992-4922165	Liquid	Solid	OK	8.08027	71.0089	3.13552	8.78791	2.24818	0.00025	0.00648219	yes
409157	IPR001138	Fungal transcriptional regulatory protein, N-terminal	ScanRegExp	PS00463	ZN2_CY6_FUNGAL_1	1	85,	113,	8e-05	gene_6708	gene_6708	jgi.p|Penex1|409157	scaffold_3:4918992-4922165	Liquid	Solid	OK	8.08027	71.0089	3.13552	8.78791	2.24818	0.00025	0.00648219	yes
409157	IPR001138	Fungal transcriptional regulatory protein, N-terminal	superfamily	SSF57701	Zn2/Cys6 DNA-binding domain	1	73,	127,	2e-13	gene_6708	gene_6708	jgi.p|Penex1|409157	scaffold_3:4918992-4922165	Liquid	Solid	OK	8.08027	71.0089	3.13552	8.78791	2.24818	0.00025	0.00648219	yes
347890	IPR001138	Fungal transcriptional regulatory protein, N-terminal	HMMPfam	PF00172	Zn_clus	1	22,	61,	2e-05	gene_6757	gene_6757	jgi.p|Penex1|347890	scaffold_3:5060501-5062936	Liquid	Solid	OK	3.92577	19.8188	2.33582	5.04838	1.82755	0.00335	0.0428204	yes
347890	IPR001138	Fungal transcriptional regulatory protein, N-terminal	HMMSmart	SM00066	no description	1	18,	63,	7.6e-06	gene_6757	gene_6757	jgi.p|Penex1|347890	scaffold_3:5060501-5062936	Liquid	Solid	OK	3.92577	19.8188	2.33582	5.04838	1.82755	0.00335	0.0428204	yes
347890	IPR001138	Fungal transcriptional regulatory protein, N-terminal	ProfileScan	PS50048	ZN2_CY6_FUNGAL_2	1	23,	54,	9.523	gene_6757	gene_6757	jgi.p|Penex1|347890	scaffold_3:5060501-5062936	Liquid	Solid	OK	3.92577	19.8188	2.33582	5.04838	1.82755	0.00335	0.0428204	yes
347890	IPR001138	Fungal transcriptional regulatory protein, N-terminal	ScanRegExp	PS00463	ZN2_CY6_FUNGAL_1	1	23,	52,	8e-05	gene_6757	gene_6757	jgi.p|Penex1|347890	scaffold_3:5060501-5062936	Liquid	Solid	OK	3.92577	19.8188	2.33582	5.04838	1.82755	0.00335	0.0428204	yes
347890	IPR001138	Fungal transcriptional regulatory protein, N-terminal	superfamily	SSF57701	Zn2/Cys6 DNA-binding domain	1	11,	66,	1.2e-07	gene_6757	gene_6757	jgi.p|Penex1|347890	scaffold_3:5060501-5062936	Liquid	Solid	OK	3.92577	19.8188	2.33582	5.04838	1.82755	0.00335	0.0428204	yes
375857	IPR001138	Fungal transcriptional regulatory protein, N-terminal	HMMPfam	PF00172	Zn_clus	1	9,	46,	5.1e-07	gene_7646	gene_7646	jgi.p|Penex1|375857	scaffold_4:2027480-2029910	Liquid	Solid	OK	35.3183	4.61845	-2.93493	7.64719	-2.39542	0.00045	0.00978526	yes
375857	IPR001138	Fungal transcriptional regulatory protein, N-terminal	HMMSmart	SM00066	no description	1	5,	48,	0.00017	gene_7646	gene_7646	jgi.p|Penex1|375857	scaffold_4:2027480-2029910	Liquid	Solid	OK	35.3183	4.61845	-2.93493	7.64719	-2.39542	0.00045	0.00978526	yes
375857	IPR001138	Fungal transcriptional regulatory protein, N-terminal	ProfileScan	PS50048	ZN2_CY6_FUNGAL_2	1	10,	39,	9.798	gene_7646	gene_7646	jgi.p|Penex1|375857	scaffold_4:2027480-2029910	Liquid	Solid	OK	35.3183	4.61845	-2.93493	7.64719	-2.39542	0.00045	0.00978526	yes
375857	IPR001138	Fungal transcriptional regulatory protein, N-terminal	ScanRegExp	PS00463	ZN2_CY6_FUNGAL_1	1	10,	37,	8e-05	gene_7646	gene_7646	jgi.p|Penex1|375857	scaffold_4:2027480-2029910	Liquid	Solid	OK	35.3183	4.61845	-2.93493	7.64719	-2.39542	0.00045	0.00978526	yes
375857	IPR001138	Fungal transcriptional regulatory protein, N-terminal	superfamily	SSF57701	Zn2/Cys6 DNA-binding domain	1	4,	51,	1.4e-08	gene_7646	gene_7646	jgi.p|Penex1|375857	scaffold_4:2027480-2029910	Liquid	Solid	OK	35.3183	4.61845	-2.93493	7.64719	-2.39542	0.00045	0.00978526	yes
418890	IPR001138	Fungal transcriptional regulatory protein, N-terminal	FPrintScan	PR00054	FUNGALZNCYS	3	9,16,25,	15,22,35,	23,23,23	gene_7656	gene_7656	jgi.p|Penex1|418890	scaffold_4:2046889-2048050	Liquid	Solid	OK	52.6784	6.98014	-2.91588	7.54688	-2.34906	0.0003	0.0073591	yes
418890	IPR001138	Fungal transcriptional regulatory protein, N-terminal	HMMPfam	PF00172	Zn_clus	1	8,	47,	0.00048	gene_7656	gene_7656	jgi.p|Penex1|418890	scaffold_4:2046889-2048050	Liquid	Solid	OK	52.6784	6.98014	-2.91588	7.54688	-2.34906	0.0003	0.0073591	yes
418890	IPR001138	Fungal transcriptional regulatory protein, N-terminal	HMMSmart	SM00066	no description	1	4,	48,	0.00044	gene_7656	gene_7656	jgi.p|Penex1|418890	scaffold_4:2046889-2048050	Liquid	Solid	OK	52.6784	6.98014	-2.91588	7.54688	-2.34906	0.0003	0.0073591	yes
418890	IPR001138	Fungal transcriptional regulatory protein, N-terminal	ProfileScan	PS50048	ZN2_CY6_FUNGAL_2	1	9,	39,	9.765	gene_7656	gene_7656	jgi.p|Penex1|418890	scaffold_4:2046889-2048050	Liquid	Solid	OK	52.6784	6.98014	-2.91588	7.54688	-2.34906	0.0003	0.0073591	yes
418890	IPR001138	Fungal transcriptional regulatory protein, N-terminal	ScanRegExp	PS00463	ZN2_CY6_FUNGAL_1	1	9,	37,	NA	gene_7656	gene_7656	jgi.p|Penex1|418890	scaffold_4:2046889-2048050	Liquid	Solid	OK	52.6784	6.98014	-2.91588	7.54688	-2.34906	0.0003	0.0073591	yes
418890	IPR001138	Fungal transcriptional regulatory protein, N-terminal	superfamily	SSF57701	Zn2/Cys6 DNA-binding domain	1	4,	51,	1.6e-07	gene_7656	gene_7656	jgi.p|Penex1|418890	scaffold_4:2046889-2048050	Liquid	Solid	OK	52.6784	6.98014	-2.91588	7.54688	-2.34906	0.0003	0.0073591	yes
333824	IPR001138	Fungal transcriptional regulatory protein, N-terminal	FPrintScan	PR00054	FUNGALZNCYS	3	84,91,100,	90,97,110,	88,88,88	gene_7816	gene_7816	jgi.p|Penex1|333824	scaffold_4:2487125-2489547	Liquid	Solid	OK	3.9946	24.0464	2.5897	6.01974	2.00999	0.002	0.0297034	yes
333824	IPR001138	Fungal transcriptional regulatory protein, N-terminal	HMMPfam	PF00172	Zn_clus	1	83,	121,	3.5e-08	gene_7816	gene_7816	jgi.p|Penex1|333824	scaffold_4:2487125-2489547	Liquid	Solid	OK	3.9946	24.0464	2.5897	6.01974	2.00999	0.002	0.0297034	yes
333824	IPR001138	Fungal transcriptional regulatory protein, N-terminal	HMMSmart	SM00066	no description	1	79,	123,	3e-09	gene_7816	gene_7816	jgi.p|Penex1|333824	scaffold_4:2487125-2489547	Liquid	Solid	OK	3.9946	24.0464	2.5897	6.01974	2.00999	0.002	0.0297034	yes
333824	IPR001138	Fungal transcriptional regulatory protein, N-terminal	ProfileScan	PS50048	ZN2_CY6_FUNGAL_2	1	84,	114,	10.832	gene_7816	gene_7816	jgi.p|Penex1|333824	scaffold_4:2487125-2489547	Liquid	Solid	OK	3.9946	24.0464	2.5897	6.01974	2.00999	0.002	0.0297034	yes
333824	IPR001138	Fungal transcriptional regulatory protein, N-terminal	ScanRegExp	PS00463	ZN2_CY6_FUNGAL_1	1	84,	112,	8e-05	gene_7816	gene_7816	jgi.p|Penex1|333824	scaffold_4:2487125-2489547	Liquid	Solid	OK	3.9946	24.0464	2.5897	6.01974	2.00999	0.002	0.0297034	yes
333824	IPR001138	Fungal transcriptional regulatory protein, N-terminal	superfamily	SSF57701	Zn2/Cys6 DNA-binding domain	1	72,	126,	7.1e-12	gene_7816	gene_7816	jgi.p|Penex1|333824	scaffold_4:2487125-2489547	Liquid	Solid	OK	3.9946	24.0464	2.5897	6.01974	2.00999	0.002	0.0297034	yes
376467	IPR001138	Fungal transcriptional regulatory protein, N-terminal	FPrintScan	PR00054	FUNGALZNCYS	3	43,50,58,	49,56,68,	6.1,6.1,6.1	gene_8474	gene_8474	jgi.p|Penex1|376467	scaffold_4:4195399-4199699	Liquid	Solid	OK	51.4184	7.95195	-2.6929	6.46612	-2.54875	5e-05	0.00183771	yes
376467	IPR001138	Fungal transcriptional regulatory protein, N-terminal	HMMPfam	PF00172	Zn_clus	1	42,	81,	8.5e-09	gene_8474	gene_8474	jgi.p|Penex1|376467	scaffold_4:4195399-4199699	Liquid	Solid	OK	51.4184	7.95195	-2.6929	6.46612	-2.54875	5e-05	0.00183771	yes
376467	IPR001138	Fungal transcriptional regulatory protein, N-terminal	HMMSmart	SM00066	no description	1	38,	83,	3.5e-08	gene_8474	gene_8474	jgi.p|Penex1|376467	scaffold_4:4195399-4199699	Liquid	Solid	OK	51.4184	7.95195	-2.6929	6.46612	-2.54875	5e-05	0.00183771	yes
376467	IPR001138	Fungal transcriptional regulatory protein, N-terminal	ProfileScan	PS50048	ZN2_CY6_FUNGAL_2	1	43,	74,	11.393	gene_8474	gene_8474	jgi.p|Penex1|376467	scaffold_4:4195399-4199699	Liquid	Solid	OK	51.4184	7.95195	-2.6929	6.46612	-2.54875	5e-05	0.00183771	yes
376467	IPR001138	Fungal transcriptional regulatory protein, N-terminal	ScanRegExp	PS00463	ZN2_CY6_FUNGAL_1	1	43,	72,	8e-05	gene_8474	gene_8474	jgi.p|Penex1|376467	scaffold_4:4195399-4199699	Liquid	Solid	OK	51.4184	7.95195	-2.6929	6.46612	-2.54875	5e-05	0.00183771	yes
376467	IPR001138	Fungal transcriptional regulatory protein, N-terminal	superfamily	SSF57701	Zn2/Cys6 DNA-binding domain	1	31,	86,	9.5e-12	gene_8474	gene_8474	jgi.p|Penex1|376467	scaffold_4:4195399-4199699	Liquid	Solid	OK	51.4184	7.95195	-2.6929	6.46612	-2.54875	5e-05	0.00183771	yes
376722	IPR001138	Fungal transcriptional regulatory protein, N-terminal	HMMPfam	PF00172	Zn_clus	1	24,	56,	0.00097	gene_8870	gene_8870	jgi.p|Penex1|376722	scaffold_5:439049-441303	Liquid	Solid	OK	21.3722	71.2558	1.73727	3.33404	1.70488	0.0014	0.0224411	yes
376722	IPR001138	Fungal transcriptional regulatory protein, N-terminal	HMMSmart	SM00066	no description	1	20,	64,	1e-05	gene_8870	gene_8870	jgi.p|Penex1|376722	scaffold_5:439049-441303	Liquid	Solid	OK	21.3722	71.2558	1.73727	3.33404	1.70488	0.0014	0.0224411	yes
376722	IPR001138	Fungal transcriptional regulatory protein, N-terminal	ProfileScan	PS50048	ZN2_CY6_FUNGAL_2	1	25,	55,	9.93	gene_8870	gene_8870	jgi.p|Penex1|376722	scaffold_5:439049-441303	Liquid	Solid	OK	21.3722	71.2558	1.73727	3.33404	1.70488	0.0014	0.0224411	yes
376722	IPR001138	Fungal transcriptional regulatory protein, N-terminal	ScanRegExp	PS00463	ZN2_CY6_FUNGAL_1	1	25,	53,	8e-05	gene_8870	gene_8870	jgi.p|Penex1|376722	scaffold_5:439049-441303	Liquid	Solid	OK	21.3722	71.2558	1.73727	3.33404	1.70488	0.0014	0.0224411	yes
376722	IPR001138	Fungal transcriptional regulatory protein, N-terminal	superfamily	SSF57701	Zn2/Cys6 DNA-binding domain	1	13,	67,	3.1e-10	gene_8870	gene_8870	jgi.p|Penex1|376722	scaffold_5:439049-441303	Liquid	Solid	OK	21.3722	71.2558	1.73727	3.33404	1.70488	0.0014	0.0224411	yes
431915	IPR001138	Fungal transcriptional regulatory protein, N-terminal	FPrintScan	PR00054	FUNGALZNCYS	3	23,30,39,	29,36,49,	13,13,13	gene_9020	gene_9020	jgi.p|Penex1|431915	scaffold_5:792158-794773	Liquid	Solid	OK	51.9662	8.36275	-2.63552	6.21399	-2.11308	0.00125	0.0206118	yes
431915	IPR001138	Fungal transcriptional regulatory protein, N-terminal	HMMPfam	PF00172	Zn_clus	1	22,	60,	4.9e-10	gene_9020	gene_9020	jgi.p|Penex1|431915	scaffold_5:792158-794773	Liquid	Solid	OK	51.9662	8.36275	-2.63552	6.21399	-2.11308	0.00125	0.0206118	yes
431915	IPR001138	Fungal transcriptional regulatory protein, N-terminal	HMMSmart	SM00066	no description	1	18,	62,	1.8e-08	gene_9020	gene_9020	jgi.p|Penex1|431915	scaffold_5:792158-794773	Liquid	Solid	OK	51.9662	8.36275	-2.63552	6.21399	-2.11308	0.00125	0.0206118	yes
431915	IPR001138	Fungal transcriptional regulatory protein, N-terminal	ProfileScan	PS50048	ZN2_CY6_FUNGAL_2	1	23,	53,	11.393	gene_9020	gene_9020	jgi.p|Penex1|431915	scaffold_5:792158-794773	Liquid	Solid	OK	51.9662	8.36275	-2.63552	6.21399	-2.11308	0.00125	0.0206118	yes
431915	IPR001138	Fungal transcriptional regulatory protein, N-terminal	ScanRegExp	PS00463	ZN2_CY6_FUNGAL_1	1	23,	51,	8e-05	gene_9020	gene_9020	jgi.p|Penex1|431915	scaffold_5:792158-794773	Liquid	Solid	OK	51.9662	8.36275	-2.63552	6.21399	-2.11308	0.00125	0.0206118	yes
431915	IPR001138	Fungal transcriptional regulatory protein, N-terminal	superfamily	SSF57701	Zn2/Cys6 DNA-binding domain	1	11,	65,	2.6e-13	gene_9020	gene_9020	jgi.p|Penex1|431915	scaffold_5:792158-794773	Liquid	Solid	OK	51.9662	8.36275	-2.63552	6.21399	-2.11308	0.00125	0.0206118	yes
254914	IPR001138	Fungal transcriptional regulatory protein, N-terminal	HMMPfam	PF00172	Zn_clus	1	85,	123,	1.9e-09	gene_9483	gene_9483	jgi.p|Penex1|254914	scaffold_5:1893645-1896758	Liquid	Solid	OK	16.1916	74.236	2.19687	4.58484	1.91616	0.0029	0.0383714	yes
254914	IPR001138	Fungal transcriptional regulatory protein, N-terminal	HMMSmart	SM00066	no description	1	81,	125,	6.5e-08	gene_9483	gene_9483	jgi.p|Penex1|254914	scaffold_5:1893645-1896758	Liquid	Solid	OK	16.1916	74.236	2.19687	4.58484	1.91616	0.0029	0.0383714	yes
254914	IPR001138	Fungal transcriptional regulatory protein, N-terminal	ProfileScan	PS50048	ZN2_CY6_FUNGAL_2	1	86,	116,	10.667	gene_9483	gene_9483	jgi.p|Penex1|254914	scaffold_5:1893645-1896758	Liquid	Solid	OK	16.1916	74.236	2.19687	4.58484	1.91616	0.0029	0.0383714	yes
254914	IPR001138	Fungal transcriptional regulatory protein, N-terminal	ScanRegExp	PS00463	ZN2_CY6_FUNGAL_1	1	86,	114,	8e-05	gene_9483	gene_9483	jgi.p|Penex1|254914	scaffold_5:1893645-1896758	Liquid	Solid	OK	16.1916	74.236	2.19687	4.58484	1.91616	0.0029	0.0383714	yes
254914	IPR001138	Fungal transcriptional regulatory protein, N-terminal	superfamily	SSF57701	Zn2/Cys6 DNA-binding domain	1	74,	128,	2.1e-12	gene_9483	gene_9483	jgi.p|Penex1|254914	scaffold_5:1893645-1896758	Liquid	Solid	OK	16.1916	74.236	2.19687	4.58484	1.91616	0.0029	0.0383714	yes
443941	IPR001138	Fungal transcriptional regulatory protein, N-terminal	FPrintScan	PR00054	FUNGALZNCYS	3	30,37,46,	36,43,56,	6.3,6.3,6.3	gene_9924	gene_9924	jgi.p|Penex1|443941	scaffold_5:3082087-3084597	Liquid	Solid	OK	3.58716	19.3257	2.42961	5.38748	1.96584	0.00205	0.0300373	yes
443941	IPR001138	Fungal transcriptional regulatory protein, N-terminal	HMMPfam	PF00172	Zn_clus	1	29,	68,	6.1e-11	gene_9924	gene_9924	jgi.p|Penex1|443941	scaffold_5:3082087-3084597	Liquid	Solid	OK	3.58716	19.3257	2.42961	5.38748	1.96584	0.00205	0.0300373	yes
443941	IPR001138	Fungal transcriptional regulatory protein, N-terminal	HMMSmart	SM00066	no description	1	25,	69,	7e-11	gene_9924	gene_9924	jgi.p|Penex1|443941	scaffold_5:3082087-3084597	Liquid	Solid	OK	3.58716	19.3257	2.42961	5.38748	1.96584	0.00205	0.0300373	yes
443941	IPR001138	Fungal transcriptional regulatory protein, N-terminal	ProfileScan	PS50048	ZN2_CY6_FUNGAL_2	1	30,	60,	12.075	gene_9924	gene_9924	jgi.p|Penex1|443941	scaffold_5:3082087-3084597	Liquid	Solid	OK	3.58716	19.3257	2.42961	5.38748	1.96584	0.00205	0.0300373	yes
443941	IPR001138	Fungal transcriptional regulatory protein, N-terminal	ScanRegExp	PS00463	ZN2_CY6_FUNGAL_1	1	30,	58,	8e-05	gene_9924	gene_9924	jgi.p|Penex1|443941	scaffold_5:3082087-3084597	Liquid	Solid	OK	3.58716	19.3257	2.42961	5.38748	1.96584	0.00205	0.0300373	yes
443941	IPR001138	Fungal transcriptional regulatory protein, N-terminal	superfamily	SSF57701	Zn2/Cys6 DNA-binding domain	1	18,	72,	1.3e-12	gene_9924	gene_9924	jgi.p|Penex1|443941	scaffold_5:3082087-3084597	Liquid	Solid	OK	3.58716	19.3257	2.42961	5.38748	1.96584	0.00205	0.0300373	yes
396661	IPR011043	Galactose oxidase/kelch, beta-propeller	superfamily	SSF50965	Galactose oxidase, central domain	1	7,	333,	3.7e-31	gene_168	gene_168	jgi.p|Penex1|396661	scaffold_1:515276-516690	Liquid	Solid	OK	571.454	92.4589	-2.62775	6.18061	-2.18127	0.00055	0.0113924	yes
410140	IPR008630	Galactosyl transferase	HMMPfam	PF05637	Glyco_transf_34	1	153,	418,	1.2e-84	gene_8820	gene_8820	jgi.p|Penex1|410140	scaffold_5:315714-317558	Liquid	Solid	OK	3.2195	17.5643	2.44774	5.45561	1.79878	0.0034	0.0431563	yes
344794	IPR001079	Galectin, galactose-binding lectin	HMMPfam	PF00337	Gal-bind_lectin	1	648,	787,	3.5e-05	gene_4345	gene_4345	jgi.p|Penex1|344794	scaffold_2:4114322-4117137	Liquid	Solid	OK	63.0931	1.21734	-5.69567	51.8284	-4.21882	5e-05	0.00183771	yes
400215	IPR001079	Galectin, galactose-binding lectin	HMMPfam	PF00337	Gal-bind_lectin	1	690,	813,	0.00016	gene_4797	gene_4797	jgi.p|Penex1|400215	scaffold_2:5300257-5303538	Liquid	Solid	OK	5.6974	0.0737062	-6.27237	77.2986	-4.17765	0.00075	0.0143632	yes
377443	IPR000182	GCN5-related N-acetyltransferase	HMMPfam	PF00583	Acetyltransf_1	1	113,	184,	3.3e-07	gene_9885	gene_9885	jgi.p|Penex1|377443	scaffold_5:2935946-2937345	Liquid	Solid	OK	134.969	8.3397	-4.01649	16.1839	-3.31338	5e-05	0.00183771	yes
377443	IPR000182	GCN5-related N-acetyltransferase	ProfileScan	PS51186	GNAT	1	67,	201,	11.286	gene_9885	gene_9885	jgi.p|Penex1|377443	scaffold_5:2935946-2937345	Liquid	Solid	OK	134.969	8.3397	-4.01649	16.1839	-3.31338	5e-05	0.00183771	yes
377491	IPR000182	GCN5-related N-acetyltransferase	HMMPfam	PF00583	Acetyltransf_1	1	81,	165,	4.2e-09	gene_9972	gene_9972	jgi.p|Penex1|377491	scaffold_5:3232296-3232949	Liquid	Solid	OK	114.185	24.7606	-2.20525	4.61154	-1.80139	0.00335	0.0428204	yes
338038	IPR005828	General substrate transporter	HMMPfam	PF00083	Sugar_tr	1	35,	513,	3.9e-114	gene_10500	gene_10500	jgi.p|Penex1|338038	scaffold_6:183120-184971	Liquid	Solid	OK	2.82399	16.4734	2.54433	5.83337	1.98736	0.00095	0.0170003	yes
337814	IPR005828	General substrate transporter	HMMPfam	PF00083	Sugar_tr	1	55,	515,	1.8e-164	gene_10807	gene_10807	jgi.p|Penex1|337814	scaffold_6:946667-948634	Liquid	Solid	OK	6.1976	102.055	4.04149	16.4668	3.15048	5e-05	0.00183771	yes
397394	IPR005828	General substrate transporter	HMMPfam	PF00083	Sugar_tr	1	17,	468,	1.8e-120	gene_1123	gene_1123	jgi.p|Penex1|397394	scaffold_1:2857731-2860034	Liquid	Solid	OK	3.96244	39.9387	3.33332	10.0793	2.68794	5e-05	0.00183771	yes
338560	IPR005828	General substrate transporter	HMMPfam	PF00083	Sugar_tr	1	25,	504,	8.6e-61	gene_11254	gene_11254	jgi.p|Penex1|338560	scaffold_6:2151321-2153166	Liquid	Solid	OK	0.241813	3.5896	3.89186	14.8445	2.22244	0.00235	0.0331429	yes
371662	IPR005828	General substrate transporter	HMMPfam	PF00083	Sugar_tr	1	24,	491,	2.5e-158	gene_1776	gene_1776	jgi.p|Penex1|371662	scaffold_1:4490527-4492656	Liquid	Solid	OK	3.77996	21.5349	2.51023	5.69711	2.02678	0.00225	0.0321479	yes
371705	IPR005828	General substrate transporter	HMMPfam	PF00083	Sugar_tr	1	43,	463,	2.5e-44	gene_1834	gene_1834	jgi.p|Penex1|371705	scaffold_1:4637649-4639615	Liquid	Solid	OK	65.3753	1.73825	-5.23304	37.6099	-3.76416	5e-05	0.00183771	yes
381738	IPR005828	General substrate transporter	HMMPfam	PF00083	Sugar_tr	1	38,	487,	1.3e-65	gene_2721	gene_2721	jgi.p|Penex1|381738	scaffold_1:6825464-6827227	Liquid	Solid	OK	36.4673	0.538291	-6.08207	67.7463	-3.07946	0.00035	0.00828764	yes
358614	IPR005828	General substrate transporter	HMMPfam	PF00083	Sugar_tr	1	31,	525,	7.4e-125	gene_3179	gene_3179	jgi.p|Penex1|358614	scaffold_2:957960-960108	Liquid	Solid	OK	349.407	2.34044	-7.22198	149.291	-4.47839	5e-05	0.00183771	yes
360497	IPR005828	General substrate transporter	HMMPfam	PF00083	Sugar_tr	1	27,	496,	4.6e-154	gene_4591	gene_4591	jgi.p|Penex1|360497	scaffold_2:4822465-4824817	Liquid	Solid	OK	177.107	3.77948	-5.5503	46.8605	-3.33413	5e-05	0.00183771	yes
401420	IPR005828	General substrate transporter	HMMPfam	PF00083	Sugar_tr	1	14,	479,	1e-145	gene_6418	gene_6418	jgi.p|Penex1|401420	scaffold_3:4134160-4135933	Liquid	Solid	OK	1.41647	7.2431	2.35431	5.1135	1.688	0.00285	0.0380791	yes
330298	IPR005828	General substrate transporter	HMMPfam	PF00083	Sugar_tr	1	53,	509,	4.1e-166	gene_6831	gene_6831	jgi.p|Penex1|330298	scaffold_3:5243228-5244944	Liquid	Solid	OK	34.4939	278.837	3.01501	8.08367	2.36362	0.00015	0.00434324	yes
376246	IPR005828	General substrate transporter	HMMPfam	PF00083	Sugar_tr	1	18,	483,	2.5e-83	gene_8146	gene_8146	jgi.p|Penex1|376246	scaffold_4:3352128-3354279	Liquid	Solid	OK	22.8027	102.875	2.17362	4.51154	1.65217	0.0023	0.0326486	yes
336285	IPR005828	General substrate transporter	HMMPfam	PF00083	Sugar_tr	1	17,	473,	8.2e-101	gene_8842	gene_8842	jgi.p|Penex1|336285	scaffold_5:370518-372173	Liquid	Solid	OK	13.4733	48.9761	1.86198	3.63506	1.74741	0.00305	0.0400647	yes
336224	IPR005828	General substrate transporter	HMMPfam	PF00083	Sugar_tr	1	16,	426,	3.4e-91	gene_8903	gene_8903	jgi.p|Penex1|336224	scaffold_5:533353-535027	Liquid	Solid	OK	6.03105	0.29441	-4.35651	20.4852	-2.38716	0.00215	0.0310032	yes
377004	IPR005828	General substrate transporter	HMMPfam	PF00083	Sugar_tr	1	51,	509,	7.1e-158	gene_9268	gene_9268	jgi.p|Penex1|377004	scaffold_5:1397752-1400064	Liquid	Solid	OK	3.22587	188.344	5.86754	58.3856	3.23771	0.0001	0.00315491	yes
351259	IPR005828	General substrate transporter	HMMPfam	PF00083	Sugar_tr	1	48,	503,	2.1e-79	gene_9357	gene_9357	jgi.p|Penex1|351259	scaffold_5:1607257-1609287	Liquid	Solid	OK	0.752559	6.96913	3.2111	9.26056	2.38892	0.00025	0.00648219	yes
387822	IPR005828	General substrate transporter	HMMPfam	PF00083	Sugar_tr	1	24,	492,	6.9e-182	gene_9765	gene_9765	jgi.p|Penex1|387822	scaffold_5:2643425-2645268	Liquid	Solid	OK	1.73762	9.2062	2.40549	5.29815	1.78348	0.00405	0.0491766	yes
377531	IPR002347	Glucose/ribitol dehydrogenase	FPrintScan	PR00081	GDHRDH	5	7,77,124,150,171,	24,88,140,169,188,	6.4e-22,6.4e-22,6.4e-22,6.4e-22,6.4e-22	gene_10033	gene_10033	jgi.p|Penex1|377531	scaffold_5:3372357-3373489	Liquid	Solid	OK	150.811	12.1671	-3.63169	12.395	-2.78629	5e-05	0.00183771	yes
444055	IPR002347	Glucose/ribitol dehydrogenase	FPrintScan	PR00081	GDHRDH	3	8,190,214,	25,209,231,	1.1e-07,1.1e-07,1.1e-07	gene_10081	gene_10081	jgi.p|Penex1|444055	scaffold_5:3483619-3484655	Liquid	Solid	OK	7.93308	50.8309	2.67975	6.40745	2.17059	0.00065	0.013067	yes
377940	IPR002347	Glucose/ribitol dehydrogenase	FPrintScan	PR00081	GDHRDH	5	5,74,121,147,168,	22,85,137,166,185,	1.7e-21,1.7e-21,1.7e-21,1.7e-21,1.7e-21	gene_10671	gene_10671	jgi.p|Penex1|377940	scaffold_6:595377-596544	Liquid	Solid	OK	67.5017	6.67688	-3.33768	10.1098	-2.71874	5e-05	0.00183771	yes
378613	IPR002347	Glucose/ribitol dehydrogenase	FPrintScan	PR00081	GDHRDH	4	38,115,211,232,	55,126,230,249,	9.1e-11,9.1e-11,9.1e-11,9.1e-11	gene_11565	gene_11565	jgi.p|Penex1|378613	scaffold_6:3017965-3020192	Liquid	Solid	OK	69.021	8.01752	-3.10581	8.60879	-2.52617	0.0001	0.00315491	yes
445255	IPR002347	Glucose/ribitol dehydrogenase	FPrintScan	PR00081	GDHRDH	5	18,86,147,172,192,	35,97,163,191,209,	7.9e-22,7.9e-22,7.9e-22,7.9e-22,7.9e-22	gene_11571	gene_11571	jgi.p|Penex1|445255	scaffold_6:3039204-3040672	Liquid	Solid	OK	109.902	4.13184	-4.73329	26.5988	-3.4639	5e-05	0.00183771	yes
370032	IPR002347	Glucose/ribitol dehydrogenase	FPrintScan	PR00081	GDHRDH	4	33,110,190,209,	50,121,209,226,	9.1e-16,9.1e-16,9.1e-16,9.1e-16	gene_12252	gene_12252	jgi.p|Penex1|370032	scaffold_7:1023367-1024800	Liquid	Solid	OK	28.4622	4.21639	-2.75496	6.75034	-2.18602	0.0004	0.00904017	yes
370034	IPR002347	Glucose/ribitol dehydrogenase	FPrintScan	PR00081	GDHRDH	4	8,87,132,189,	25,98,148,206,	3.7e-16,3.7e-16,3.7e-16,3.7e-16	gene_12264	gene_12264	jgi.p|Penex1|370034	scaffold_7:1044915-1045917	Liquid	Solid	OK	192.989	9.95409	-4.27708	19.3878	-2.72614	0.0004	0.00904017	yes
390203	IPR002347	Glucose/ribitol dehydrogenase	FPrintScan	PR00081	GDHRDH	6	6,88,149,175,196,232,	23,99,165,194,213,252,	2.8e-39,2.8e-39,2.8e-39,2.8e-39,2.8e-39,2.8e-39	gene_12517	gene_12517	jgi.p|Penex1|390203	scaffold_7:1684702-1685518	Liquid	Solid	OK	0.721496	18.5491	4.68421	25.7091	2.85462	0.0024	0.0336308	yes
406746	IPR002347	Glucose/ribitol dehydrogenase	FPrintScan	PR00081	GDHRDH	6	37,114,162,190,211,247,	54,125,178,209,228,267,	5.9e-33,5.9e-33,5.9e-33,5.9e-33,5.9e-33,5.9e-33	gene_1625	gene_1625	jgi.p|Penex1|406746	scaffold_1:4094267-4095759	Liquid	Solid	OK	14.5598	124.873	3.1004	8.57657	2.33589	0.00025	0.00648219	yes
413512	IPR002347	Glucose/ribitol dehydrogenase	FPrintScan	PR00081	GDHRDH	6	57,133,179,205,226,260,	74,144,195,224,243,280,	5.1e-35,5.1e-35,5.1e-35,5.1e-35,5.1e-35,5.1e-35	gene_1859	gene_1859	jgi.p|Penex1|413512	scaffold_1:4702311-4703559	Liquid	Solid	OK	0.649864	5.0404	2.95533	7.75609	1.97504	0.0005	0.0105981	yes
437907	IPR002347	Glucose/ribitol dehydrogenase	FPrintScan	PR00081	GDHRDH	6	22,102,153,183,204,239,	39,113,169,202,221,259,	1.4e-32,1.4e-32,1.4e-32,1.4e-32,1.4e-32,1.4e-32	gene_2483	gene_2483	jgi.p|Penex1|437907	scaffold_1:6221833-6222990	Liquid	Solid	OK	57.1638	17.2523	-1.72831	3.31339	-1.58775	0.00365	0.0455353	yes
372290	IPR002347	Glucose/ribitol dehydrogenase	FPrintScan	PR00081	GDHRDH	6	36,111,158,186,206,237,	53,122,174,205,223,257,	1.6e-30,1.6e-30,1.6e-30,1.6e-30,1.6e-30,1.6e-30	gene_2580	gene_2580	jgi.p|Penex1|372290	scaffold_1:6428610-6429982	Liquid	Solid	OK	57.3634	15.1002	-1.92557	3.79887	-1.69513	0.00285	0.0380791	yes
407239	IPR002347	Glucose/ribitol dehydrogenase	FPrintScan	PR00081	GDHRDH	6	16,89,138,164,185,222,	33,100,154,183,202,242,	2.3e-35,2.3e-35,2.3e-35,2.3e-35,2.3e-35,2.3e-35	gene_2720	gene_2720	jgi.p|Penex1|407239	scaffold_1:6816200-6824082	Liquid	Solid	OK	71.236	1.70147	-5.38775	41.8672	-3.43508	5e-05	0.00183771	yes
372610	IPR002347	Glucose/ribitol dehydrogenase	FPrintScan	PR00081	GDHRDH	6	22,97,166,193,216,255,	39,108,182,212,233,275,	1.2e-31,1.2e-31,1.2e-31,1.2e-31,1.2e-31,1.2e-31	gene_3035	gene_3035	jgi.p|Penex1|372610	scaffold_2:583346-584579	Liquid	Solid	OK	39.494	684.826	4.11603	17.34	2.43797	0.00105	0.0180501	yes
438359	IPR002347	Glucose/ribitol dehydrogenase	FPrintScan	PR00081	GDHRDH	6	66,142,188,214,235,268,	83,153,204,233,252,288,	2.8e-36,2.8e-36,2.8e-36,2.8e-36,2.8e-36,2.8e-36	gene_3036	gene_3036	jgi.p|Penex1|438359	scaffold_2:585514-586647	Liquid	Solid	OK	12.9075	302.04	4.54846	23.4004	3.39289	5e-05	0.00183771	yes
372655	IPR002347	Glucose/ribitol dehydrogenase	FPrintScan	PR00081	GDHRDH	6	17,92,137,163,184,230,	34,103,153,182,201,250,	5.8e-35,5.8e-35,5.8e-35,5.8e-35,5.8e-35,5.8e-35	gene_3101	gene_3101	jgi.p|Penex1|372655	scaffold_2:748076-749219	Liquid	Solid	OK	9.93058	300.021	4.91704	30.2118	2.90026	0.0001	0.00315491	yes
438681	IPR002347	Glucose/ribitol dehydrogenase	FPrintScan	PR00081	GDHRDH	4	12,82,129,155,	29,93,145,174,	2.1e-17,2.1e-17,2.1e-17,2.1e-17	gene_3443	gene_3443	jgi.p|Penex1|438681	scaffold_2:1613663-1614725	Liquid	Solid	OK	2.06207	13.604	2.72186	6.59723	1.99393	0.0007	0.013645	yes
407854	IPR002347	Glucose/ribitol dehydrogenase	FPrintScan	PR00081	GDHRDH	5	9,81,140,166,188,	26,92,156,185,205,	4.8e-19,4.8e-19,4.8e-19,4.8e-19,4.8e-19	gene_4044	gene_4044	jgi.p|Penex1|407854	scaffold_2:3310745-3311791	Liquid	Solid	OK	35.2579	1.13731	-4.95425	31.0012	-3.12421	5e-05	0.00183771	yes
373364	IPR002347	Glucose/ribitol dehydrogenase	FPrintScan	PR00081	GDHRDH	2	5,159,	22,178,	2.6e-07,2.6e-07	gene_4106	gene_4106	jgi.p|Penex1|373364	scaffold_2:3484436-3485388	Liquid	Solid	OK	33.6456	246.305	2.87196	7.32059	2.43207	0.00045	0.00978526	yes
415592	IPR002347	Glucose/ribitol dehydrogenase	FPrintScan	PR00081	GDHRDH	5	109,176,202,222,261,	126,192,221,239,281,	1.6e-13,1.6e-13,1.6e-13,1.6e-13,1.6e-13	gene_4110	gene_4110	jgi.p|Penex1|415592	scaffold_2:3488754-3489781	Liquid	Solid	OK	7.18016	34.1371	2.24925	4.75436	1.77368	0.0023	0.0326486	yes
412224	IPR002347	Glucose/ribitol dehydrogenase	FPrintScan	PR00081	GDHRDH	4	7,78,125,151,	24,89,141,170,	1.7e-19,1.7e-19,1.7e-19,1.7e-19	gene_450	gene_450	jgi.p|Penex1|412224	scaffold_1:1207635-1208552	Liquid	Solid	OK	7.97394	1.36967	-2.54146	5.82178	-1.78422	0.00105	0.0180501	yes
416345	IPR002347	Glucose/ribitol dehydrogenase	FPrintScan	PR00081	GDHRDH	4	15,92,170,193,	32,103,189,210,	7.3e-16,7.3e-16,7.3e-16,7.3e-16	gene_4930	gene_4930	jgi.p|Penex1|416345	scaffold_3:274063-274933	Liquid	Solid	OK	85.2337	21.0484	-2.01772	4.04943	-1.88176	0.00075	0.0143632	yes
416414	IPR002347	Glucose/ribitol dehydrogenase	FPrintScan	PR00081	GDHRDH	6	68,144,190,216,237,270,	85,155,206,235,254,290,	7.1e-36,7.1e-36,7.1e-36,7.1e-36,7.1e-36,7.1e-36	gene_5004	gene_5004	jgi.p|Penex1|416414	scaffold_3:437848-438943	Liquid	Solid	OK	1.30906	7.60683	2.53876	5.81089	1.78007	0.0018	0.0274042	yes
440956	IPR002347	Glucose/ribitol dehydrogenase	FPrintScan	PR00081	GDHRDH	5	8,85,134,172,193,	25,96,150,191,210,	2.2e-15,2.2e-15,2.2e-15,2.2e-15,2.2e-15	gene_6215	gene_6215	jgi.p|Penex1|440956	scaffold_3:3607182-3608264	Liquid	Solid	OK	5.44999	1.13077	-2.26894	4.81969	-1.58043	0.0041	0.0496733	yes
348064	IPR002347	Glucose/ribitol dehydrogenase	FPrintScan	PR00081	GDHRDH	4	18,95,187,206,	35,106,206,223,	1.2e-12,1.2e-12,1.2e-12,1.2e-12	gene_6847	gene_6847	jgi.p|Penex1|348064	scaffold_3:5289026-5290180	Liquid	Solid	OK	31.8583	2.98111	-3.41775	10.6867	-2.10304	0.0017	0.0261001	yes
375336	IPR002347	Glucose/ribitol dehydrogenase	FPrintScan	PR00081	GDHRDH	6	21,96,143,171,191,224,	38,107,159,190,208,244,	4.1e-33,4.1e-33,4.1e-33,4.1e-33,4.1e-33,4.1e-33	gene_6923	gene_6923	jgi.p|Penex1|375336	scaffold_4:164571-165840	Liquid	Solid	OK	190.678	15.2408	-3.64513	12.511	-2.90348	5e-05	0.00183771	yes
375379	IPR002347	Glucose/ribitol dehydrogenase	FPrintScan	PR00081	GDHRDH	6	59,138,186,214,235,269,	76,149,202,233,252,289,	6.5e-32,6.5e-32,6.5e-32,6.5e-32,6.5e-32,6.5e-32	gene_6985	gene_6985	jgi.p|Penex1|375379	scaffold_4:336675-337812	Liquid	Solid	OK	48.1516	0.923333	-5.70459	52.1498	-4.49244	5e-05	0.00183771	yes
375651	IPR002347	Glucose/ribitol dehydrogenase	FPrintScan	PR00081	GDHRDH	5	8,84,134,166,185,	25,95,150,185,202,	2.2e-12,2.2e-12,2.2e-12,2.2e-12,2.2e-12	gene_7353	gene_7353	jgi.p|Penex1|375651	scaffold_4:1285127-1286344	Liquid	Solid	OK	642.424	25.5132	-4.65421	25.1801	-2.78888	0.0004	0.00904017	yes
442048	IPR002347	Glucose/ribitol dehydrogenase	FPrintScan	PR00081	GDHRDH	4	35,115,210,231,	52,126,229,248,	8.8e-12,8.8e-12,8.8e-12,8.8e-12	gene_7564	gene_7564	jgi.p|Penex1|442048	scaffold_4:1831689-1832860	Liquid	Solid	OK	40.042	2.87675	-3.799	13.9192	-3.01784	5e-05	0.00183771	yes
335715	IPR002347	Glucose/ribitol dehydrogenase	FPrintScan	PR00081	GDHRDH	5	5,83,131,166,185,	22,94,147,185,202,	2.4e-14,2.4e-14,2.4e-14,2.4e-14,2.4e-14	gene_8737	gene_8737	jgi.p|Penex1|335715	scaffold_5:83854-84795	Liquid	Solid	OK	25.4351	2.93185	-3.11693	8.6754	-2.319	0.00015	0.00434324	yes
420604	IPR002347	Glucose/ribitol dehydrogenase	FPrintScan	PR00081	GDHRDH	5	6,80,127,153,174,	23,91,143,172,191,	5.8e-19,5.8e-19,5.8e-19,5.8e-19,5.8e-19	gene_9522	gene_9522	jgi.p|Penex1|420604	scaffold_5:1995792-1996781	Liquid	Solid	OK	30.4119	1.91876	-3.98639	15.8498	-2.34677	0.00115	0.0193725	yes
410749	IPR012132	Glucose-methanol-choline oxidoreductase	HMMPIR	PIRSF000137	Alcohol oxidase	1	1,	613,	1.1e-162	gene_10199	gene_10199	jgi.p|Penex1|410749	scaffold_5:3789396-3791454	Liquid	Solid	OK	2.79846	17.9204	2.6789	6.40367	2.10449	0.00015	0.00434324	yes
411765	IPR012132	Glucose-methanol-choline oxidoreductase	HMMPIR	PIRSF000137	Alcohol oxidase	1	2,	577,	1.5e-157	gene_12506	gene_12506	jgi.p|Penex1|411765	scaffold_7:1650428-1652511	Liquid	Solid	OK	40.3256	1.7413	-4.53346	23.1583	-2.78865	5e-05	0.00183771	yes
395175	IPR012132	Glucose-methanol-choline oxidoreductase	HMMPIR	PIRSF000137	Alcohol oxidase	1	1,	616,	1.1e-127	gene_9855	gene_9855	jgi.p|Penex1|395175	scaffold_5:2852120-2854037	Liquid	Solid	OK	132.174	2.22675	-5.89136	59.3576	-4.30261	5e-05	0.00183771	yes
410749	IPR007867	Glucose-methanol-choline oxidoreductase, C-terminal	HMMPfam	PF05199	GMC_oxred_C	1	460,	601,	2.2e-29	gene_10199	gene_10199	jgi.p|Penex1|410749	scaffold_5:3789396-3791454	Liquid	Solid	OK	2.79846	17.9204	2.6789	6.40367	2.10449	0.00015	0.00434324	yes
411765	IPR007867	Glucose-methanol-choline oxidoreductase, C-terminal	HMMPfam	PF05199	GMC_oxred_C	1	419,	565,	9.6e-25	gene_12506	gene_12506	jgi.p|Penex1|411765	scaffold_7:1650428-1652511	Liquid	Solid	OK	40.3256	1.7413	-4.53346	23.1583	-2.78865	5e-05	0.00183771	yes
395175	IPR007867	Glucose-methanol-choline oxidoreductase, C-terminal	HMMPfam	PF05199	GMC_oxred_C	1	463,	604,	1.8e-32	gene_9855	gene_9855	jgi.p|Penex1|395175	scaffold_5:2852120-2854037	Liquid	Solid	OK	132.174	2.22675	-5.89136	59.3576	-4.30261	5e-05	0.00183771	yes
410749	IPR000172	Glucose-methanol-choline oxidoreductase, N-terminal	HMMPfam	PF00732	GMC_oxred_N	1	17,	343,	5.9e-50	gene_10199	gene_10199	jgi.p|Penex1|410749	scaffold_5:3789396-3791454	Liquid	Solid	OK	2.79846	17.9204	2.6789	6.40367	2.10449	0.00015	0.00434324	yes
410749	IPR000172	Glucose-methanol-choline oxidoreductase, N-terminal	ScanRegExp	PS00623	GMC_OXRED_1	1	95,	118,	8e-05	gene_10199	gene_10199	jgi.p|Penex1|410749	scaffold_5:3789396-3791454	Liquid	Solid	OK	2.79846	17.9204	2.6789	6.40367	2.10449	0.00015	0.00434324	yes
410749	IPR000172	Glucose-methanol-choline oxidoreductase, N-terminal	ScanRegExp	PS00624	GMC_OXRED_2	1	288,	302,	8e-05	gene_10199	gene_10199	jgi.p|Penex1|410749	scaffold_5:3789396-3791454	Liquid	Solid	OK	2.79846	17.9204	2.6789	6.40367	2.10449	0.00015	0.00434324	yes
411765	IPR000172	Glucose-methanol-choline oxidoreductase, N-terminal	HMMPfam	PF00732	GMC_oxred_N	1	9,	322,	1.5e-41	gene_12506	gene_12506	jgi.p|Penex1|411765	scaffold_7:1650428-1652511	Liquid	Solid	OK	40.3256	1.7413	-4.53346	23.1583	-2.78865	5e-05	0.00183771	yes
411765	IPR000172	Glucose-methanol-choline oxidoreductase, N-terminal	ScanRegExp	PS00623	GMC_OXRED_1	1	89,	112,	8e-05	gene_12506	gene_12506	jgi.p|Penex1|411765	scaffold_7:1650428-1652511	Liquid	Solid	OK	40.3256	1.7413	-4.53346	23.1583	-2.78865	5e-05	0.00183771	yes
395175	IPR000172	Glucose-methanol-choline oxidoreductase, N-terminal	HMMPfam	PF00732	GMC_oxred_N	1	14,	337,	6.3e-57	gene_9855	gene_9855	jgi.p|Penex1|395175	scaffold_5:2852120-2854037	Liquid	Solid	OK	132.174	2.22675	-5.89136	59.3576	-4.30261	5e-05	0.00183771	yes
395175	IPR000172	Glucose-methanol-choline oxidoreductase, N-terminal	ScanRegExp	PS00623	GMC_OXRED_1	1	92,	115,	8e-05	gene_9855	gene_9855	jgi.p|Penex1|395175	scaffold_5:2852120-2854037	Liquid	Solid	OK	132.174	2.22675	-5.89136	59.3576	-4.30261	5e-05	0.00183771	yes
395175	IPR000172	Glucose-methanol-choline oxidoreductase, N-terminal	ScanRegExp	PS00624	GMC_OXRED_2	1	282,	296,	8e-05	gene_9855	gene_9855	jgi.p|Penex1|395175	scaffold_5:2852120-2854037	Liquid	Solid	OK	132.174	2.22675	-5.89136	59.3576	-4.30261	5e-05	0.00183771	yes
436794	IPR008147	Glutamine synthetase, beta-Grasp	superfamily	SSF54368	Glutamine synthetase, N-terminal domain	1	7,	116,	6.5e-05	gene_1183	gene_1183	jgi.p|Penex1|436794	scaffold_1:2997068-2998945	Liquid	Solid	OK	15.7504	2.97099	-2.40637	5.30139	-1.68914	0.00105	0.0180501	yes
436794	IPR008146	Glutamine synthetase, catalytic region	BlastProDom	PD001057	Q7SG85_NEUCR_Q7SG85;	1	137,	454,	1e-105	gene_1183	gene_1183	jgi.p|Penex1|436794	scaffold_1:2997068-2998945	Liquid	Solid	OK	15.7504	2.97099	-2.40637	5.30139	-1.68914	0.00105	0.0180501	yes
436794	IPR008146	Glutamine synthetase, catalytic region	HMMPfam	PF00120	Gln-synt_C	1	116,	401,	4.5e-57	gene_1183	gene_1183	jgi.p|Penex1|436794	scaffold_1:2997068-2998945	Liquid	Solid	OK	15.7504	2.97099	-2.40637	5.30139	-1.68914	0.00105	0.0180501	yes
413661	IPR002109	Glutaredoxin	HMMPfam	PF00462	Glutaredoxin	1	17,	79,	5.8e-26	gene_2020	gene_2020	jgi.p|Penex1|413661	scaffold_1:5104082-5104507	Liquid	Solid	OK	1073.63	327.297	-1.71382	3.28028	-1.75448	0.00405	0.0491766	yes
413661	IPR014025	Glutaredoxin subgroup	FPrintScan	PR00160	GLUTAREDOXIN	3	17,62,76,	35,75,89,	1.9e-17,1.9e-17,1.9e-17	gene_2020	gene_2020	jgi.p|Penex1|413661	scaffold_1:5104082-5104507	Liquid	Solid	OK	1073.63	327.297	-1.71382	3.28028	-1.75448	0.00405	0.0491766	yes
413661	IPR011899	Glutaredoxin, eukaryotic and viruses	HMMTigr	TIGR02180	GRX_euk: Glutaredoxin	1	17,	98,	7.4e-36	gene_2020	gene_2020	jgi.p|Penex1|413661	scaffold_1:5104082-5104507	Liquid	Solid	OK	1073.63	327.297	-1.71382	3.28028	-1.75448	0.00405	0.0491766	yes
344745	IPR004046	Glutathione S-transferase, C-terminal	HMMPfam	PF00043	GST_C	1	150,	230,	7.1e-10	gene_4311	gene_4311	jgi.p|Penex1|344745	scaffold_2:4000922-4001942	Liquid	Solid	OK	95.6891	6.99525	-3.77391	13.6792	-2.81689	0.00085	0.0156733	yes
372157	IPR010987	Glutathione S-transferase, C-terminal-like	superfamily	SSF47616	Glutathione S-transferase (GST), C-terminal domain	1	100,	234,	1.1e-14	gene_2408	gene_2408	jgi.p|Penex1|372157	scaffold_1:6054847-6057781	Liquid	Solid	OK	80.0063	2.12133	-5.23707	37.7151	-3.02228	0.0002	0.00540396	yes
439045	IPR010987	Glutathione S-transferase, C-terminal-like	superfamily	SSF47616	Glutathione S-transferase (GST), C-terminal domain	1	158,	214,	0.019	gene_3891	gene_3891	jgi.p|Penex1|439045	scaffold_2:2754390-2755546	Liquid	Solid	OK	41.7138	8.86077	-2.23502	4.70769	-1.82523	0.0034	0.0431563	yes
344745	IPR010987	Glutathione S-transferase, C-terminal-like	superfamily	SSF47616	Glutathione S-transferase (GST), C-terminal domain	1	96,	239,	2.5e-28	gene_4311	gene_4311	jgi.p|Penex1|344745	scaffold_2:4000922-4001942	Liquid	Solid	OK	95.6891	6.99525	-3.77391	13.6792	-2.81689	0.00085	0.0156733	yes
344745	IPR004045	Glutathione S-transferase, N-terminal	HMMPfam	PF02798	GST_N	1	44,	99,	1.8e-06	gene_4311	gene_4311	jgi.p|Penex1|344745	scaffold_2:4000922-4001942	Liquid	Solid	OK	95.6891	6.99525	-3.77391	13.6792	-2.81689	0.00085	0.0156733	yes
412731	IPR006913	Glutathione-dependent formaldehyde-activating, GFA	HMMPfam	PF04828	DUF636	1	28,	128,	1.4e-09	gene_1006	gene_1006	jgi.p|Penex1|412731	scaffold_1:2597319-2597912	Liquid	Solid	OK	1.08635	102.627	6.56178	94.4697	4.25617	5e-05	0.00183771	yes
382733	IPR005999	Glycerol kinase	HMMTigr	TIGR01311	glycerol_kin: glycerol kinase	1	6,	506,	4.7e-263	gene_3887	gene_3887	jgi.p|Penex1|382733	scaffold_2:2741223-2743264	Liquid	Solid	OK	33.4499	0.223558	-7.22521	149.625	-4.21794	5e-05	0.00183771	yes
361235	IPR004886	Glycolipid anchored surface protein GAS1	HMMPfam	PF03198	Glyco_hydro_72	1	8,	335,	5.7e-163	gene_5250	gene_5250	jgi.p|Penex1|361235	scaffold_3:1057218-1059033	Liquid	Solid	OK	7.96109	0.488499	-4.02654	16.2971	-2.46014	0.00035	0.00828764	yes
399083	IPR005154	Glycoside hydrolase family 67	HMMPfam	PF03648	Glyco_hydro_67N	1	21,	137,	6.3e-42	gene_3290	gene_3290	jgi.p|Penex1|399083	scaffold_2:1216661-1219193	Liquid	Solid	OK	1.42619	15.0943	3.40376	10.5836	2.70567	0.0001	0.00315491	yes
367802	IPR002044	Glycoside hydrolase, carbohydrate-binding	BlastProDom	PD001568	Q76L97_ASPAW_Q76L97;	1	503,	604,	4e-29	gene_10380	gene_10380	jgi.p|Penex1|367802	scaffold_5:4292702-4295026	Liquid	Solid	OK	162.463	0.488958	-8.37619	332.265	-4.79644	5e-05	0.00183771	yes
367802	IPR002044	Glycoside hydrolase, carbohydrate-binding	HMMPfam	PF00686	CBM_20	1	501,	598,	1.7e-41	gene_10380	gene_10380	jgi.p|Penex1|367802	scaffold_5:4292702-4295026	Liquid	Solid	OK	162.463	0.488958	-8.37619	332.265	-4.79644	5e-05	0.00183771	yes
367802	IPR002044	Glycoside hydrolase, carbohydrate-binding	ProfileScan	PS51166	CBM20	1	493,	604,	22.714	gene_10380	gene_10380	jgi.p|Penex1|367802	scaffold_5:4292702-4295026	Liquid	Solid	OK	162.463	0.488958	-8.37619	332.265	-4.79644	5e-05	0.00183771	yes
403634	IPR002044	Glycoside hydrolase, carbohydrate-binding	BlastProDom	PD001568	Q12537_ASPAW_Q12537;	1	295,	392,	1e-29	gene_9339	gene_9339	jgi.p|Penex1|403634	scaffold_5:1565602-1566913	Liquid	Solid	OK	324.63	2.09641	-7.27473	154.85	-4.13703	5e-05	0.00183771	yes
403634	IPR002044	Glycoside hydrolase, carbohydrate-binding	HMMPfam	PF00686	CBM_20	1	290,	386,	1.1e-50	gene_9339	gene_9339	jgi.p|Penex1|403634	scaffold_5:1565602-1566913	Liquid	Solid	OK	324.63	2.09641	-7.27473	154.85	-4.13703	5e-05	0.00183771	yes
403634	IPR002044	Glycoside hydrolase, carbohydrate-binding	ProfileScan	PS51166	CBM20	1	285,	392,	24.61	gene_9339	gene_9339	jgi.p|Penex1|403634	scaffold_5:1565602-1566913	Liquid	Solid	OK	324.63	2.09641	-7.27473	154.85	-4.13703	5e-05	0.00183771	yes
367802	IPR017853	Glycoside hydrolase, catalytic core	superfamily	SSF51445	(Trans)glycosidases	1	19,	411,	3.3e-104	gene_10380	gene_10380	jgi.p|Penex1|367802	scaffold_5:4292702-4295026	Liquid	Solid	OK	162.463	0.488958	-8.37619	332.265	-4.79644	5e-05	0.00183771	yes
338731	IPR017853	Glycoside hydrolase, catalytic core	superfamily	SSF51445	(Trans)glycosidases	1	23,	417,	7.9e-58	gene_11418	gene_11418	jgi.p|Penex1|338731	scaffold_6:2566088-2567583	Liquid	Solid	OK	3.78432	24.4112	2.68944	6.45063	2.07389	0.00085	0.0156733	yes
389295	IPR017853	Glycoside hydrolase, catalytic core	superfamily	SSF51445	(Trans)glycosidases	1	10,	496,	1.4e-135	gene_11478	gene_11478	jgi.p|Penex1|389295	scaffold_6:2810044-2812761	Liquid	Solid	OK	53.341	10.5756	-2.3345	5.04376	-2.20589	0.00065	0.013067	yes
354127	IPR017853	Glycoside hydrolase, catalytic core	superfamily	SSF51445	(Trans)glycosidases	1	257,	435,	4.9e-08	gene_11730	gene_11730	jgi.p|Penex1|354127	scaffold_6:3449332-3452733	Liquid	Solid	OK	13.8645	1.6946	-3.03237	8.18153	-2.39672	0.0003	0.0073591	yes
411767	IPR017853	Glycoside hydrolase, catalytic core	superfamily	SSF51445	(Trans)glycosidases	1	6,	580,	1.6e-58	gene_12508	gene_12508	jgi.p|Penex1|411767	scaffold_7:1658986-1661825	Liquid	Solid	OK	7.52622	1.30927	-2.52317	5.74844	-1.96221	0.0006	0.0122194	yes
324729	IPR017853	Glycoside hydrolase, catalytic core	superfamily	SSF51445	(Trans)glycosidases	1	28,	332,	1.2e-94	gene_2787	gene_2787	jgi.p|Penex1|324729	scaffold_1:6983908-6985354	Liquid	Solid	OK	0.495943	3.783	2.93128	7.62787	1.99464	0.00085	0.0156733	yes
372585	IPR017853	Glycoside hydrolase, catalytic core	superfamily	SSF51445	(Trans)glycosidases	1	25,	331,	4.4e-66	gene_2996	gene_2996	jgi.p|Penex1|372585	scaffold_2:466817-469057	Liquid	Solid	OK	2.72318	23.0047	3.07856	8.44771	2.00469	0.0027	0.0366582	yes
399083	IPR017853	Glycoside hydrolase, catalytic core	superfamily	SSF51445	(Trans)glycosidases	1	157,	723,	1.4e-263	gene_3290	gene_3290	jgi.p|Penex1|399083	scaffold_2:1216661-1219193	Liquid	Solid	OK	1.42619	15.0943	3.40376	10.5836	2.70567	0.0001	0.00315491	yes
359118	IPR017853	Glycoside hydrolase, catalytic core	superfamily	SSF51445	(Trans)glycosidases	1	28,	362,	1.8e-89	gene_3607	gene_3607	jgi.p|Penex1|359118	scaffold_2:2011786-2014803	Liquid	Solid	OK	94.3177	6.67724	-3.82021	14.1253	-3.3349	5e-05	0.00183771	yes
382694	IPR017853	Glycoside hydrolase, catalytic core	superfamily	SSF51445	(Trans)glycosidases	1	152,	569,	9.3e-79	gene_3842	gene_3842	jgi.p|Penex1|382694	scaffold_2:2623922-2627976	Liquid	Solid	OK	6.88908	0.636396	-3.43631	10.8251	-2.16795	0.00025	0.00648219	yes
360088	IPR017853	Glycoside hydrolase, catalytic core	superfamily	SSF51445	(Trans)glycosidases	1	57,	405,	8.3e-100	gene_4296	gene_4296	jgi.p|Penex1|360088	scaffold_2:3957422-3959928	Liquid	Solid	OK	0.276081	2.26592	3.03694	8.20748	2.22799	0.0009	0.016374	yes
360363	IPR017853	Glycoside hydrolase, catalytic core	superfamily	SSF51445	(Trans)glycosidases	1	18,	510,	9.2e-137	gene_4487	gene_4487	jgi.p|Penex1|360363	scaffold_2:4503791-4505759	Liquid	Solid	OK	27.6533	2.06029	-3.74653	13.422	-2.97458	5e-05	0.00183771	yes
361235	IPR017853	Glycoside hydrolase, catalytic core	superfamily	SSF51445	(Trans)glycosidases	1	30,	333,	4.4e-53	gene_5250	gene_5250	jgi.p|Penex1|361235	scaffold_3:1057218-1059033	Liquid	Solid	OK	7.96109	0.488499	-4.02654	16.2971	-2.46014	0.00035	0.00828764	yes
377067	IPR017853	Glycoside hydrolase, catalytic core	superfamily	SSF51445	(Trans)glycosidases	1	5,	313,	3.8e-94	gene_9358	gene_9358	jgi.p|Penex1|377067	scaffold_5:1609852-1612881	Liquid	Solid	OK	0.966481	6.25452	2.69409	6.47145	1.99253	0.0018	0.0274042	yes
377266	IPR017853	Glycoside hydrolase, catalytic core	superfamily	SSF51445	(Trans)glycosidases	1	2,	398,	1.9e-104	gene_9639	gene_9639	jgi.p|Penex1|377266	scaffold_5:2282092-2284029	Liquid	Solid	OK	181.48	49.849	-1.86417	3.64058	-1.8437	0.0007	0.013645	yes
338731	IPR001579	Glycoside hydrolase, chitinase active site	ScanRegExp	PS01095	CHITINASE_18	1	116,	124,	8e-05	gene_11418	gene_11418	jgi.p|Penex1|338731	scaffold_6:2566088-2567583	Liquid	Solid	OK	3.78432	24.4112	2.68944	6.45063	2.07389	0.00085	0.0156733	yes
372585	IPR001579	Glycoside hydrolase, chitinase active site	ScanRegExp	PS01095	CHITINASE_18	1	167,	175,	8e-05	gene_2996	gene_2996	jgi.p|Penex1|372585	scaffold_2:466817-469057	Liquid	Solid	OK	2.72318	23.0047	3.07856	8.44771	2.00469	0.0027	0.0366582	yes
382694	IPR001579	Glycoside hydrolase, chitinase active site	ScanRegExp	PS01095	CHITINASE_18	1	321,	329,	8e-05	gene_3842	gene_3842	jgi.p|Penex1|382694	scaffold_2:2623922-2627976	Liquid	Solid	OK	6.88908	0.636396	-3.43631	10.8251	-2.16795	0.00025	0.00648219	yes
377266	IPR001579	Glycoside hydrolase, chitinase active site	ScanRegExp	PS01095	CHITINASE_18	1	130,	138,	8e-05	gene_9639	gene_9639	jgi.p|Penex1|377266	scaffold_5:2282092-2284029	Liquid	Solid	OK	181.48	49.849	-1.86417	3.64058	-1.8437	0.0007	0.013645	yes
376909	IPR000757	Glycoside hydrolase, family 16	HMMPfam	PF00722	Glyco_hydro_16	1	50,	223,	3.8e-52	gene_9147	gene_9147	jgi.p|Penex1|376909	scaffold_5:1085102-1086688	Liquid	Solid	OK	152.138	15.6564	-3.28056	9.71733	-2.76012	0.0001	0.00315491	yes
377266	IPR015821	Glycoside hydrolase, family 18, N-terminal	BlastProDom	PD000471	Q873X9_ASPFU_Q873X9;	1	5,	47,	8e-16	gene_9639	gene_9639	jgi.p|Penex1|377266	scaffold_5:2282092-2284029	Liquid	Solid	OK	181.48	49.849	-1.86417	3.64058	-1.8437	0.0007	0.013645	yes
338731	IPR001223	Glycoside hydrolase, family 18, catalytic domain	HMMPfam	PF00704	Glyco_hydro_18	1	11,	407,	2.4e-45	gene_11418	gene_11418	jgi.p|Penex1|338731	scaffold_6:2566088-2567583	Liquid	Solid	OK	3.78432	24.4112	2.68944	6.45063	2.07389	0.00085	0.0156733	yes
372585	IPR001223	Glycoside hydrolase, family 18, catalytic domain	HMMPfam	PF00704	Glyco_hydro_18	1	30,	253,	3.7e-27	gene_2996	gene_2996	jgi.p|Penex1|372585	scaffold_2:466817-469057	Liquid	Solid	OK	2.72318	23.0047	3.07856	8.44771	2.00469	0.0027	0.0366582	yes
382694	IPR001223	Glycoside hydrolase, family 18, catalytic domain	HMMPfam	PF00704	Glyco_hydro_18	1	202,	550,	2.1e-72	gene_3842	gene_3842	jgi.p|Penex1|382694	scaffold_2:2623922-2627976	Liquid	Solid	OK	6.88908	0.636396	-3.43631	10.8251	-2.16795	0.00025	0.00648219	yes
377266	IPR001223	Glycoside hydrolase, family 18, catalytic domain	HMMPfam	PF00704	Glyco_hydro_18	1	4,	348,	3e-114	gene_9639	gene_9639	jgi.p|Penex1|377266	scaffold_5:2282092-2284029	Liquid	Solid	OK	181.48	49.849	-1.86417	3.64058	-1.8437	0.0007	0.013645	yes
352486	IPR000743	Glycoside hydrolase, family 28	HMMPfam	PF00295	Glyco_hydro_28	1	145,	438,	2.5e-27	gene_10389	gene_10389	jgi.p|Penex1|352486	scaffold_5:4315502-4317333	Liquid	Solid	OK	0.173108	3.08501	4.15553	17.8213	2.31589	0.00225	0.0321479	yes
359118	IPR002772	Glycoside hydrolase, family 3, C-terminal	HMMPfam	PF01915	Glyco_hydro_3_C	1	389,	619,	1.1e-66	gene_3607	gene_3607	jgi.p|Penex1|359118	scaffold_2:2011786-2014803	Liquid	Solid	OK	94.3177	6.67724	-3.82021	14.1253	-3.3349	5e-05	0.00183771	yes
359118	IPR002772	Glycoside hydrolase, family 3, C-terminal	superfamily	SSF52279	Beta-D-glucan exohydrolase, C-terminal domain	1	389,	642,	2.4e-37	gene_3607	gene_3607	jgi.p|Penex1|359118	scaffold_2:2011786-2014803	Liquid	Solid	OK	94.3177	6.67724	-3.82021	14.1253	-3.3349	5e-05	0.00183771	yes
360088	IPR002772	Glycoside hydrolase, family 3, C-terminal	HMMPfam	PF01915	Glyco_hydro_3_C	1	427,	677,	2.3e-76	gene_4296	gene_4296	jgi.p|Penex1|360088	scaffold_2:3957422-3959928	Liquid	Solid	OK	0.276081	2.26592	3.03694	8.20748	2.22799	0.0009	0.016374	yes
360088	IPR002772	Glycoside hydrolase, family 3, C-terminal	superfamily	SSF52279	Beta-D-glucan exohydrolase, C-terminal domain	1	427,	678,	2.4e-38	gene_4296	gene_4296	jgi.p|Penex1|360088	scaffold_2:3957422-3959928	Liquid	Solid	OK	0.276081	2.26592	3.03694	8.20748	2.22799	0.0009	0.016374	yes
377067	IPR002772	Glycoside hydrolase, family 3, C-terminal	HMMPfam	PF01915	Glyco_hydro_3_C	1	314,	698,	7.8e-70	gene_9358	gene_9358	jgi.p|Penex1|377067	scaffold_5:1609852-1612881	Liquid	Solid	OK	0.966481	6.25452	2.69409	6.47145	1.99253	0.0018	0.0274042	yes
377067	IPR002772	Glycoside hydrolase, family 3, C-terminal	superfamily	SSF52279	Beta-D-glucan exohydrolase, C-terminal domain	1	314,	721,	2.3e-36	gene_9358	gene_9358	jgi.p|Penex1|377067	scaffold_5:1609852-1612881	Liquid	Solid	OK	0.966481	6.25452	2.69409	6.47145	1.99253	0.0018	0.0274042	yes
359118	IPR001764	Glycoside hydrolase, family 3, N-terminal	FPrintScan	PR00133	GLHYDRLASE3	5	70,94,141,172,251,	86,113,157,188,269,	4e-30,4e-30,4e-30,4e-30,4e-30	gene_3607	gene_3607	jgi.p|Penex1|359118	scaffold_2:2011786-2014803	Liquid	Solid	OK	94.3177	6.67724	-3.82021	14.1253	-3.3349	5e-05	0.00183771	yes
359118	IPR001764	Glycoside hydrolase, family 3, N-terminal	HMMPfam	PF00933	Glyco_hydro_3	1	65,	285,	1.2e-101	gene_3607	gene_3607	jgi.p|Penex1|359118	scaffold_2:2011786-2014803	Liquid	Solid	OK	94.3177	6.67724	-3.82021	14.1253	-3.3349	5e-05	0.00183771	yes
360088	IPR001764	Glycoside hydrolase, family 3, N-terminal	FPrintScan	PR00133	GLHYDRLASE3	5	104,128,175,206,290,	120,147,191,222,308,	2.5e-36,2.5e-36,2.5e-36,2.5e-36,2.5e-36	gene_4296	gene_4296	jgi.p|Penex1|360088	scaffold_2:3957422-3959928	Liquid	Solid	OK	0.276081	2.26592	3.03694	8.20748	2.22799	0.0009	0.016374	yes
360088	IPR001764	Glycoside hydrolase, family 3, N-terminal	HMMPfam	PF00933	Glyco_hydro_3	1	99,	324,	1.5e-118	gene_4296	gene_4296	jgi.p|Penex1|360088	scaffold_2:3957422-3959928	Liquid	Solid	OK	0.276081	2.26592	3.03694	8.20748	2.22799	0.0009	0.016374	yes
377067	IPR001764	Glycoside hydrolase, family 3, N-terminal	FPrintScan	PR00133	GLHYDRLASE3	5	34,63,109,140,210,	50,82,125,156,228,	4e-34,4e-34,4e-34,4e-34,4e-34	gene_9358	gene_9358	jgi.p|Penex1|377067	scaffold_5:1609852-1612881	Liquid	Solid	OK	0.966481	6.25452	2.69409	6.47145	1.99253	0.0018	0.0274042	yes
377067	IPR001764	Glycoside hydrolase, family 3, N-terminal	HMMPfam	PF00933	Glyco_hydro_3	1	29,	244,	7.4e-98	gene_9358	gene_9358	jgi.p|Penex1|377067	scaffold_5:1609852-1612881	Liquid	Solid	OK	0.966481	6.25452	2.69409	6.47145	1.99253	0.0018	0.0274042	yes
354127	IPR000322	Glycoside hydrolase, family 31	HMMPfam	PF01055	Glyco_hydro_31	1	243,	803,	2.8e-209	gene_11730	gene_11730	jgi.p|Penex1|354127	scaffold_6:3449332-3452733	Liquid	Solid	OK	13.8645	1.6946	-3.03237	8.18153	-2.39672	0.0003	0.0073591	yes
354127	IPR000322	Glycoside hydrolase, family 31	ScanRegExp	PS00129	GLYCOSYL_HYDROL_F31_1	1	420,	427,	8e-05	gene_11730	gene_11730	jgi.p|Penex1|354127	scaffold_6:3449332-3452733	Liquid	Solid	OK	13.8645	1.6946	-3.03237	8.18153	-2.39672	0.0003	0.0073591	yes
373179	IPR000322	Glycoside hydrolase, family 31	HMMPfam	PF01055	Glyco_hydro_31	1	317,	867,	5.6e-263	gene_3798	gene_3798	jgi.p|Penex1|373179	scaffold_2:2522477-2526227	Liquid	Solid	OK	123.9	11.9885	-3.36946	10.335	-2.72448	5e-05	0.00183771	yes
373179	IPR000322	Glycoside hydrolase, family 31	ScanRegExp	PS00129	GLYCOSYL_HYDROL_F31_1	1	497,	504,	NA	gene_3798	gene_3798	jgi.p|Penex1|373179	scaffold_2:2522477-2526227	Liquid	Solid	OK	123.9	11.9885	-3.36946	10.335	-2.72448	5e-05	0.00183771	yes
373179	IPR000322	Glycoside hydrolase, family 31	ScanRegExp	PS00707	GLYCOSYL_HYDROL_F31_2	1	699,	729,	8e-05	gene_3798	gene_3798	jgi.p|Penex1|373179	scaffold_2:2522477-2526227	Liquid	Solid	OK	123.9	11.9885	-3.36946	10.335	-2.72448	5e-05	0.00183771	yes
358901	IPR006710	Glycoside hydrolase, family 43	HMMPfam	PF04616	Glyco_hydro_43	1	151,	368,	3e-20	gene_3460	gene_3460	jgi.p|Penex1|358901	scaffold_2:1650032-1651501	Liquid	Solid	OK	59.3335	7.64478	-2.9563	7.76131	-2.41844	0.0002	0.00540396	yes
334818	IPR001382	Glycoside hydrolase, family 47	FPrintScan	PR00747	GLYHDRLASE47	7	81,115,152,200,294,466,529,	101,129,170,219,311,490,549,	6.5e-54,6.5e-54,6.5e-54,6.5e-54,6.5e-54,6.5e-54,6.5e-54	gene_10205	gene_10205	jgi.p|Penex1|334818	scaffold_5:3805771-3807692	Liquid	Solid	OK	14.4061	3.46918	-2.05401	4.15259	-1.58449	0.0036	0.0452216	yes
334818	IPR001382	Glycoside hydrolase, family 47	HMMPfam	PF01532	Glyco_hydro_47	1	81,	565,	6.1e-163	gene_10205	gene_10205	jgi.p|Penex1|334818	scaffold_5:3805771-3807692	Liquid	Solid	OK	14.4061	3.46918	-2.05401	4.15259	-1.58449	0.0036	0.0452216	yes
334818	IPR001382	Glycoside hydrolase, family 47	superfamily	SSF48225	Seven-hairpin glycosidases	1	70,	568,	1.4e-165	gene_10205	gene_10205	jgi.p|Penex1|334818	scaffold_5:3805771-3807692	Liquid	Solid	OK	14.4061	3.46918	-2.05401	4.15259	-1.58449	0.0036	0.0452216	yes
411767	IPR001547	Glycoside hydrolase, family 5	ScanRegExp	PS00659	GLYCOSYL_HYDROL_F5	1	239,	248,	NA	gene_12508	gene_12508	jgi.p|Penex1|411767	scaffold_7:1658986-1661825	Liquid	Solid	OK	7.52622	1.30927	-2.52317	5.74844	-1.96221	0.0006	0.0122194	yes
324729	IPR001547	Glycoside hydrolase, family 5	HMMPfam	PF00150	Cellulase	1	54,	310,	5.7e-89	gene_2787	gene_2787	jgi.p|Penex1|324729	scaffold_1:6983908-6985354	Liquid	Solid	OK	0.495943	3.783	2.93128	7.62787	1.99464	0.00085	0.0156733	yes
370592	IPR005197	Glycoside hydrolase, family 71	BlastProDom	PD139156	Q7RV24_NEUCR_Q7RV24;	1	127,	499,	9e-121	gene_342	gene_342	jgi.p|Penex1|370592	scaffold_1:947161-951083	Liquid	Solid	OK	16.8265	1.88033	-3.16168	8.94871	-2.67693	0.0002	0.00540396	yes
370592	IPR005197	Glycoside hydrolase, family 71	HMMPfam	PF03659	Glyco_hydro_71	1	130,	519,	6.2e-25	gene_342	gene_342	jgi.p|Penex1|370592	scaffold_1:947161-951083	Liquid	Solid	OK	16.8265	1.88033	-3.16168	8.94871	-2.67693	0.0002	0.00540396	yes
336865	IPR011013	Glycoside hydrolase-type carbohydrate-binding	superfamily	SSF74650	Galactose mutarotase-like	1	42,	415,	1.3e-73	gene_9075	gene_9075	jgi.p|Penex1|336865	scaffold_5:910358-911612	Liquid	Solid	OK	20.3426	87.2603	2.10082	4.28953	1.88007	0.00275	0.0371063	yes
399083	IPR011100	Glycosyl hydrolase 67 middle	HMMPfam	PF07488	Glyco_hydro_67M	1	138,	463,	2.1e-227	gene_3290	gene_3290	jgi.p|Penex1|399083	scaffold_2:1216661-1219193	Liquid	Solid	OK	1.42619	15.0943	3.40376	10.5836	2.70567	0.0001	0.00315491	yes
399083	IPR011099	Glycosyl hydrolase 67, C-terminal	HMMPfam	PF07477	Glyco_hydro_67C	1	464,	690,	7.3e-156	gene_3290	gene_3290	jgi.p|Penex1|399083	scaffold_2:1216661-1219193	Liquid	Solid	OK	1.42619	15.0943	3.40376	10.5836	2.70567	0.0001	0.00315491	yes
367802	IPR006047	Glycosyl hydrolase, family 13, catalytic region	HMMPfam	PF00128	Alpha-amylase	1	31,	387,	3.1e-115	gene_10380	gene_10380	jgi.p|Penex1|367802	scaffold_5:4292702-4295026	Liquid	Solid	OK	162.463	0.488958	-8.37619	332.265	-4.79644	5e-05	0.00183771	yes
389295	IPR006047	Glycosyl hydrolase, family 13, catalytic region	HMMPfam	PF00128	Alpha-amylase	1	20,	436,	3.3e-115	gene_11478	gene_11478	jgi.p|Penex1|389295	scaffold_6:2810044-2812761	Liquid	Solid	OK	53.341	10.5756	-2.3345	5.04376	-2.20589	0.00065	0.013067	yes
360363	IPR006047	Glycosyl hydrolase, family 13, catalytic region	HMMPfam	PF00128	Alpha-amylase	1	26,	444,	2.5e-124	gene_4487	gene_4487	jgi.p|Penex1|360363	scaffold_2:4503791-4505759	Liquid	Solid	OK	27.6533	2.06029	-3.74653	13.422	-2.97458	5e-05	0.00183771	yes
367802	IPR006589	Glycosyl hydrolase, family 13, subfamily, catalytic region	HMMSmart	SM00642	no description	1	31,	387,	2.7e-101	gene_10380	gene_10380	jgi.p|Penex1|367802	scaffold_5:4292702-4295026	Liquid	Solid	OK	162.463	0.488958	-8.37619	332.265	-4.79644	5e-05	0.00183771	yes
389295	IPR006589	Glycosyl hydrolase, family 13, subfamily, catalytic region	HMMSmart	SM00642	no description	1	20,	436,	4.3e-136	gene_11478	gene_11478	jgi.p|Penex1|389295	scaffold_6:2810044-2812761	Liquid	Solid	OK	53.341	10.5756	-2.3345	5.04376	-2.20589	0.00065	0.013067	yes
360363	IPR006589	Glycosyl hydrolase, family 13, subfamily, catalytic region	HMMSmart	SM00642	no description	1	26,	444,	1.4e-132	gene_4487	gene_4487	jgi.p|Penex1|360363	scaffold_2:4503791-4505759	Liquid	Solid	OK	27.6533	2.06029	-3.74653	13.422	-2.97458	5e-05	0.00183771	yes
377805	IPR004276	Glycosyl transferase, family 28	HMMPfam	PF03033	Glyco_transf_28	1	110,	200,	6.9e-23	gene_10456	gene_10456	jgi.p|Penex1|377805	scaffold_6:71449-74929	Liquid	Solid	OK	17.1386	89.3827	2.38274	5.21526	2.39268	5e-05	0.00183771	yes
350435	IPR004276	Glycosyl transferase, family 28	HMMPfam	PF03033	Glyco_transf_28	1	109,	274,	1e-21	gene_8616	gene_8616	jgi.p|Penex1|350435	scaffold_4:4536753-4540223	Liquid	Solid	OK	8.81405	42.9019	2.28316	4.86743	2.03244	0.0007	0.013645	yes
436017	IPR004360	Glyoxalase/bleomycin resistance protein/dioxygenase	HMMPfam	PF00903	Glyoxalase	1	163,	283,	1.1e-05	gene_237	gene_237	jgi.p|Penex1|436017	scaffold_1:695213-696719	Liquid	Solid	OK	48.7925	0.82247	-5.89055	59.3242	-4.21357	5e-05	0.00183771	yes
373153	IPR004360	Glyoxalase/bleomycin resistance protein/dioxygenase	HMMPfam	PF00903	Glyoxalase	1	9,	134,	3.5e-06	gene_3765	gene_3765	jgi.p|Penex1|373153	scaffold_2:2422003-2422779	Liquid	Solid	OK	192.799	46.6567	-2.04694	4.13229	-1.88822	0.00055	0.0113924	yes
394111	IPR004360	Glyoxalase/bleomycin resistance protein/dioxygenase	HMMPfam	PF00903	Glyoxalase	1	206,	361,	3e-15	gene_7607	gene_7607	jgi.p|Penex1|394111	scaffold_4:1934266-1935626	Liquid	Solid	OK	8.00854	92.6251	3.53179	11.5658	2.7626	5e-05	0.00183771	yes
442551	IPR004360	Glyoxalase/bleomycin resistance protein/dioxygenase	HMMPfam	PF00903	Glyoxalase	1	201,	356,	5.8e-18	gene_8188	gene_8188	jgi.p|Penex1|442551	scaffold_4:3452898-3454436	Liquid	Solid	OK	314.776	22.027	-3.83698	14.2905	-2.41287	0.00045	0.00978526	yes
406434	IPR004360	Glyoxalase/bleomycin resistance protein/dioxygenase	HMMPfam	PF00903	Glyoxalase	1	34,	214,	4.4e-13	gene_894	gene_894	jgi.p|Penex1|406434	scaffold_1:2298732-2299523	Liquid	Solid	OK	22.347	2.44734	-3.1908	9.13117	-2.38228	0.00025	0.00648219	yes
377430	IPR004360	Glyoxalase/bleomycin resistance protein/dioxygenase	HMMPfam	PF00903	Glyoxalase	1	9,	125,	0.0041	gene_9857	gene_9857	jgi.p|Penex1|377430	scaffold_5:2855813-2856540	Liquid	Solid	OK	40566.4	721.961	-5.81222	56.1892	-0.68531	0.0003	0.0073591	yes
436017	IPR011588	Glyoxalase/extradiol ring-cleavage dioxygenase	BlastProDom	PD002334	Q7SA40_NEUCR_Q7SA40;	1	164,	282,	1e-55	gene_237	gene_237	jgi.p|Penex1|436017	scaffold_1:695213-696719	Liquid	Solid	OK	48.7925	0.82247	-5.89055	59.3242	-4.21357	5e-05	0.00183771	yes
372424	IPR002076	GNS1/SUR4 membrane protein	HMMPfam	PF01151	ELO	1	32,	347,	4.7e-07	gene_2745	gene_2745	jgi.p|Penex1|372424	scaffold_1:6880942-6883144	Liquid	Solid	OK	37.2625	171.309	2.20081	4.59737	2.03833	0.0003	0.0073591	yes
442801	IPR002012	Gonadotropin-releasing hormone	HMMPfam	PF00446	GnRH	1	68,	77,	0.079	gene_8508	gene_8508	jgi.p|Penex1|442801	scaffold_4:4280663-4283787	Liquid	Solid	OK	6.61695	1.28074	-2.36919	5.16651	-1.87243	0.0014	0.0224411	yes
423222	IPR000791	GPR1/FUN34/yaaH	BlastProDom	PD010188	YCQ0_YEAST_P25613;	1	92,	172,	3e-16	gene_12329	gene_12329	jgi.p|Penex1|423222	scaffold_7:1214403-1215365	Liquid	Solid	OK	0.319583	24.7418	6.27461	77.4187	4.14151	0.00035	0.00828764	yes
423222	IPR000791	GPR1/FUN34/yaaH	HMMPfam	PF01184	Grp1_Fun34_YaaH	1	43,	264,	1.2e-63	gene_12329	gene_12329	jgi.p|Penex1|423222	scaffold_7:1214403-1215365	Liquid	Solid	OK	0.319583	24.7418	6.27461	77.4187	4.14151	0.00035	0.00828764	yes
423222	IPR000791	GPR1/FUN34/yaaH	ScanRegExp	PS01114	GPR1_FUN34_YAAH	1	62,	71,	8e-05	gene_12329	gene_12329	jgi.p|Penex1|423222	scaffold_7:1214403-1215365	Liquid	Solid	OK	0.319583	24.7418	6.27461	77.4187	4.14151	0.00035	0.00828764	yes
394810	IPR002167	Graves disease carrier protein	FPrintScan	PR00928	GRAVESDC	3	35,60,243,	55,80,262,	3e-07,3e-07,3e-07	gene_9076	gene_9076	jgi.p|Penex1|394810	scaffold_5:912306-913376	Liquid	Solid	OK	13.2158	130.514	3.30386	9.87554	2.54421	5e-05	0.00183771	yes
444299	IPR011032	GroES-like	superfamily	SSF50129	GroES-like	1	11,	190,	6.8e-41	gene_10394	gene_10394	jgi.p|Penex1|444299	scaffold_5:4329083-4330785	Liquid	Solid	OK	6.98431	27.8822	1.99716	3.99213	1.86068	0.00105	0.0180501	yes
422541	IPR011032	GroES-like	superfamily	SSF50129	GroES-like	1	52,	195,	3.1e-26	gene_11610	gene_11610	jgi.p|Penex1|422541	scaffold_6:3142497-3143962	Liquid	Solid	OK	110.029	14.1763	-2.95634	7.76152	-2.26241	5e-05	0.00183771	yes
445890	IPR011032	GroES-like	superfamily	SSF50129	GroES-like	1	11,	206,	1.1e-34	gene_12324	gene_12324	jgi.p|Penex1|445890	scaffold_7:1204607-1206313	Liquid	Solid	OK	5.18219	215.616	5.37876	41.6072	3.87427	5e-05	0.00183771	yes
370112	IPR011032	GroES-like	superfamily	SSF50129	GroES-like	1	1799,	1922,	1.1e-23	gene_12346	gene_12346	jgi.p|Penex1|370112	scaffold_7:1253857-1261734	Liquid	Solid	OK	14.9113	0.213714	-6.12459	69.7727	-3.90385	5e-05	0.00183771	yes
370522	IPR011032	GroES-like	superfamily	SSF50129	GroES-like	1	5,	173,	8.8e-35	gene_234	gene_234	jgi.p|Penex1|370522	scaffold_1:686890-688315	Liquid	Solid	OK	79.28	3.65827	-4.43772	21.6714	-3.3396	5e-05	0.00183771	yes
372339	IPR011032	GroES-like	superfamily	SSF50129	GroES-like	2	1,293,	158,344,	1.6e-28,5.5e-05	gene_2642	gene_2642	jgi.p|Penex1|372339	scaffold_1:6592834-6594385	Liquid	Solid	OK	41.9314	299.735	2.83758	7.1482	2.0672	0.001	0.0176065	yes
372588	IPR011032	GroES-like	superfamily	SSF50129	GroES-like	1	7,	172,	1.7e-28	gene_2999	gene_2999	jgi.p|Penex1|372588	scaffold_2:475935-477616	Liquid	Solid	OK	73.4541	8.31534	-3.143	8.83359	-3.01079	5e-05	0.00183771	yes
359909	IPR011032	GroES-like	superfamily	SSF50129	GroES-like	1	41,	245,	2.7e-60	gene_4165	gene_4165	jgi.p|Penex1|359909	scaffold_2:3646573-3648262	Liquid	Solid	OK	3.19727	42.6692	3.73828	13.3455	2.28092	0.00265	0.0362045	yes
373841	IPR011032	GroES-like	superfamily	SSF50129	GroES-like	1	3,	166,	9.9e-39	gene_4799	gene_4799	jgi.p|Penex1|373841	scaffold_2:5306502-5307901	Liquid	Solid	OK	83.2082	617.284	2.89114	7.41856	2.05608	0.0006	0.0122194	yes
423952	IPR011032	GroES-like	superfamily	SSF50129	GroES-like	1	5,	177,	4.5e-27	gene_582	gene_582	jgi.p|Penex1|423952	scaffold_1:1517192-1518484	Liquid	Solid	OK	82.8513	3.61327	-4.51915	22.9298	-2.57422	0.0011	0.0187034	yes
214528	IPR011032	GroES-like	superfamily	SSF50129	GroES-like	1	3,	166,	8.8e-41	gene_5835	gene_5835	jgi.p|Penex1|214528	scaffold_3:2495466-2496696	Liquid	Solid	OK	62.0031	863.031	3.799	13.9192	2.63383	0.00085	0.0156733	yes
362065	IPR011032	GroES-like	superfamily	SSF50129	GroES-like	1	7,	153,	7.1e-24	gene_5867	gene_5867	jgi.p|Penex1|362065	scaffold_3:2574223-2575622	Liquid	Solid	OK	634.88	24.4324	-4.69961	25.9851	-3.28571	5e-05	0.00183771	yes
374828	IPR011032	GroES-like	superfamily	SSF50129	GroES-like	1	9,	172,	6.3e-19	gene_6169	gene_6169	jgi.p|Penex1|374828	scaffold_3:3494950-3496612	Liquid	Solid	OK	42.7733	9.30683	-2.20035	4.59591	-2.05732	0.0002	0.00540396	yes
375626	IPR011032	GroES-like	superfamily	SSF50129	GroES-like	1	1,	172,	4.3e-33	gene_7321	gene_7321	jgi.p|Penex1|375626	scaffold_4:1207058-1208442	Liquid	Solid	OK	19.3788	1.3394	-3.85482	14.4683	-1.94343	0.00335	0.0428204	yes
397122	IPR011032	GroES-like	superfamily	SSF50129	GroES-like	1	9,	195,	4.4e-43	gene_769	gene_769	jgi.p|Penex1|397122	scaffold_1:1970032-1971545	Liquid	Solid	OK	15.7115	2.81302	-2.48164	5.58532	-1.78619	0.002	0.0297034	yes
375943	IPR011032	GroES-like	superfamily	SSF50129	GroES-like	1	1932,	2059,	4.2e-21	gene_7750	gene_7750	jgi.p|Penex1|375943	scaffold_4:2297535-2306207	Liquid	Solid	OK	7.28623	1.42613	-2.35307	5.1091	-1.78357	0.0004	0.00904017	yes
376182	IPR011032	GroES-like	superfamily	SSF50129	GroES-like	1	2,	171,	5.2e-27	gene_8051	gene_8051	jgi.p|Penex1|376182	scaffold_4:3137771-3138947	Liquid	Solid	OK	24.1785	106.56	2.13988	4.40725	2.05801	0.00045	0.00978526	yes
367095	IPR011032	GroES-like	superfamily	SSF50129	GroES-like	1	1667,	1792,	2.5e-12	gene_9876	gene_9876	jgi.p|Penex1|367095	scaffold_5:2909773-2917563	Liquid	Solid	OK	32.3526	0.759518	-5.41265	42.5961	-2.84146	0.00015	0.00434324	yes
404052	IPR011032	GroES-like	superfamily	SSF50129	GroES-like	1	4,	169,	9.6e-31	gene_9877	gene_9877	jgi.p|Penex1|404052	scaffold_5:2918448-2920163	Liquid	Solid	OK	101.82	1.23361	-6.36699	82.5382	-4.54933	5e-05	0.00183771	yes
380362	IPR000026	Guanine-specific ribonuclease N1 and T1	HMMPfam	PF00545	Ribonuclease	1	32,	125,	2.2e-53	gene_1135	gene_1135	jgi.p|Penex1|380362	scaffold_1:2889259-2889717	Liquid	Solid	OK	66.1407	2.46216	-4.74754	26.8628	-2.79364	0.00135	0.0219949	yes
340281	IPR000695	H+ transporting ATPase, proton pump	FPrintScan	PR00120	HATPASE	3	619,769,801,	637,785,826,	2.3e-13,2.3e-13,2.3e-13	gene_588	gene_588	jgi.p|Penex1|340281	scaffold_1:1527869-1531361	Liquid	Solid	OK	30.6092	1.55179	-4.30196	19.7251	-3.61453	5e-05	0.00183771	yes
377078	IPR006384	HAD-superfamily hydrolase, subfamily IB, hypothetical 1	HMMTigr	TIGR01489	DKMTPPase-SF: 2,3-diketo-5-methylthio-1-	1	12,	205,	1.5e-18	gene_9380	gene_9380	jgi.p|Penex1|377078	scaffold_5:1656663-1658162	Liquid	Solid	OK	15.5411	259.544	4.06181	16.7004	3.1909	5e-05	0.00183771	yes
377660	IPR002016	Haem peroxidase, plant/fungal/bacterial	ScanRegExp	PS00435	PEROXIDASE_1	1	267,	277,	NA	gene_10248	gene_10248	jgi.p|Penex1|377660	scaffold_5:3898194-3900811	Liquid	Solid	OK	12.9381	68.4521	2.40347	5.29074	2.01516	0.00265	0.0362045	yes
373666	IPR005834	Haloacid dehalogenase-like hydrolase	HMMPfam	PF00702	Hydrolase	1	378,	759,	8e-24	gene_4551	gene_4551	jgi.p|Penex1|373666	scaffold_2:4688036-4691672	Liquid	Solid	OK	1.17778	66.7035	5.82362	56.6349	4.18433	5e-05	0.00183771	yes
345145	IPR005834	Haloacid dehalogenase-like hydrolase	HMMPfam	PF00702	Hydrolase	1	403,	756,	7e-18	gene_4602	gene_4602	jgi.p|Penex1|345145	scaffold_2:4843680-4847671	Liquid	Solid	OK	1.14962	65.8982	5.84101	57.3217	4.12095	5e-05	0.00183771	yes
400162	IPR005834	Haloacid dehalogenase-like hydrolase	HMMPfam	PF00702	Hydrolase	1	4,	177,	3.1e-10	gene_4733	gene_4733	jgi.p|Penex1|400162	scaffold_2:5155601-5156668	Liquid	Solid	OK	18.3768	3.91801	-2.22969	4.69033	-1.81888	0.00335	0.0428204	yes
340281	IPR005834	Haloacid dehalogenase-like hydrolase	HMMPfam	PF00702	Hydrolase	1	445,	792,	1.1e-13	gene_588	gene_588	jgi.p|Penex1|340281	scaffold_1:1527869-1531361	Liquid	Solid	OK	30.6092	1.55179	-4.30196	19.7251	-3.61453	5e-05	0.00183771	yes
376847	IPR005834	Haloacid dehalogenase-like hydrolase	HMMPfam	PF00702	Hydrolase	1	2,	204,	7.6e-18	gene_9054	gene_9054	jgi.p|Penex1|376847	scaffold_5:867598-868524	Liquid	Solid	OK	172.552	9.96065	-4.11465	17.3234	-2.77376	0.0003	0.0073591	yes
389994	IPR002637	Ham1-like protein	HMMPfam	PF01725	Ham1p_like	1	6,	180,	4.5e-54	gene_12271	gene_12271	jgi.p|Penex1|389994	scaffold_7:1068959-1069768	Liquid	Solid	OK	33.5502	6.68918	-2.32642	5.01559	-1.82309	0.0019	0.0286074	yes
389994	IPR002637	Ham1-like protein	HMMTigr	TIGR00042	TIGR00042: non-canonical purine NTP pyropho	1	5,	181,	3.4e-53	gene_12271	gene_12271	jgi.p|Penex1|389994	scaffold_7:1068959-1069768	Liquid	Solid	OK	33.5502	6.68918	-2.32642	5.01559	-1.82309	0.0019	0.0286074	yes
390186	IPR002068	Heat shock protein Hsp20	HMMPfam	PF00011	HSP20	1	288,	398,	1.3e-08	gene_12500	gene_12500	jgi.p|Penex1|390186	scaffold_7:1634504-1635701	Liquid	Solid	OK	52.9722	1.39334	-5.24862	38.0182	-3.17976	5e-05	0.00183771	yes
390186	IPR002068	Heat shock protein Hsp20	ProfileScan	PS01031	HSP20	1	288,	384,	17.91	gene_12500	gene_12500	jgi.p|Penex1|390186	scaffold_7:1634504-1635701	Liquid	Solid	OK	52.9722	1.39334	-5.24862	38.0182	-3.17976	5e-05	0.00183771	yes
410385	IPR014021	Helicase, superfamily 1 and 2, ATP-binding	ProfileScan	PS51192	HELICASE_ATP_BIND_1	1	227,	396,	23.002	gene_9354	gene_9354	jgi.p|Penex1|410385	scaffold_5:1600315-1603681	Liquid	Solid	OK	2.31676	11.6937	2.33556	5.04747	1.8424	0.0017	0.0261001	yes
408919	IPR000005	Helix-turn-helix, AraC type	ScanRegExp	PS00041	HTH_ARAC_FAMILY_1	1	64,	106,	NA	gene_6212	gene_6212	jgi.p|Penex1|408919	scaffold_3:3597715-3603469	Liquid	Solid	OK	28.0044	4.18922	-2.7409	6.68487	-2.63748	5e-05	0.00183771	yes
382655	IPR001356	Homeobox	BlastProDom	PD000010	Q6FS72_EEEEE_Q6FS72;	1	216,	272,	9e-11	gene_3792	gene_3792	jgi.p|Penex1|382655	scaffold_2:2496888-2497954	Liquid	Solid	OK	21.7564	88.7652	2.02856	4.07997	1.80386	0.00095	0.0170003	yes
382655	IPR001356	Homeobox	HMMPfam	PF00046	Homeobox	1	215,	274,	0.00049	gene_3792	gene_3792	jgi.p|Penex1|382655	scaffold_2:2496888-2497954	Liquid	Solid	OK	21.7564	88.7652	2.02856	4.07997	1.80386	0.00095	0.0170003	yes
382655	IPR001356	Homeobox	HMMSmart	SM00389	no description	1	214,	279,	2e-11	gene_3792	gene_3792	jgi.p|Penex1|382655	scaffold_2:2496888-2497954	Liquid	Solid	OK	21.7564	88.7652	2.02856	4.07997	1.80386	0.00095	0.0170003	yes
382655	IPR001356	Homeobox	ProfileScan	PS50071	HOMEOBOX_2	1	212,	275,	13.005	gene_3792	gene_3792	jgi.p|Penex1|382655	scaffold_2:2496888-2497954	Liquid	Solid	OK	21.7564	88.7652	2.02856	4.07997	1.80386	0.00095	0.0170003	yes
379127	IPR009057	Homeodomain-like	superfamily	SSF46689	Homeodomain-like	3	34,83,134,	87,136,198,	1.2e-08,9.2e-13,1.5e-08	gene_12266	gene_12266	jgi.p|Penex1|379127	scaffold_7:1057754-1058906	Liquid	Solid	OK	69.225	1.68499	-5.36048	41.0833	-3.09047	0.0002	0.00540396	yes
371478	IPR009057	Homeodomain-like	superfamily	SSF46689	Homeodomain-like	2	115,178,	167,243,	2.3e-12,1.2e-14	gene_1564	gene_1564	jgi.p|Penex1|371478	scaffold_1:3939316-3941512	Liquid	Solid	OK	34.0626	2.17011	-3.97235	15.6963	-3.12586	5e-05	0.00183771	yes
370542	IPR009057	Homeodomain-like	superfamily	SSF46689	Homeodomain-like	2	7,65,	76,115,	4.6e-16,9.3e-06	gene_267	gene_267	jgi.p|Penex1|370542	scaffold_1:781711-782856	Liquid	Solid	OK	25.7475	3.39634	-2.92238	7.58096	-2.38327	0.00015	0.00434324	yes
382655	IPR009057	Homeodomain-like	superfamily	SSF46689	Homeodomain-like	1	213,	290,	2.4e-18	gene_3792	gene_3792	jgi.p|Penex1|382655	scaffold_2:2496888-2497954	Liquid	Solid	OK	21.7564	88.7652	2.02856	4.07997	1.80386	0.00095	0.0170003	yes
336137	IPR003726	Homocysteine S-methyltransferase	HMMPfam	PF02574	S-methyl_trans	1	16,	316,	6.3e-15	gene_8721	gene_8721	jgi.p|Penex1|336137	scaffold_5:42380-43337	Liquid	Solid	OK	8.61585	0.57485	-3.90574	14.988	-2.02529	0.00375	0.0464116	yes
336137	IPR003726	Homocysteine S-methyltransferase	ProfileScan	PS50970	HCY	1	5,	314,	27.247	gene_8721	gene_8721	jgi.p|Penex1|336137	scaffold_5:42380-43337	Liquid	Solid	OK	8.61585	0.57485	-3.90574	14.988	-2.02529	0.00375	0.0464116	yes
336137	IPR003726	Homocysteine S-methyltransferase	superfamily	SSF82282	Homocysteine S-methyltransferase	1	4,	315,	4.2e-51	gene_8721	gene_8721	jgi.p|Penex1|336137	scaffold_5:42380-43337	Liquid	Solid	OK	8.61585	0.57485	-3.90574	14.988	-2.02529	0.00375	0.0464116	yes
365299	IPR005708	Homogentisate 1,2-dioxygenase	HMMPfam	PF04209	HgmA	1	11,	442,	1.7e-299	gene_8186	gene_8186	jgi.p|Penex1|365299	scaffold_4:3450014-3451693	Liquid	Solid	OK	79.2798	11.5649	-2.7772	6.85521	-2.4412	0.00045	0.00978526	yes
365299	IPR005708	Homogentisate 1,2-dioxygenase	HMMTigr	TIGR01015	hmgA: homogentisate 1,2-dioxygenase	1	11,	442,	4.6e-239	gene_8186	gene_8186	jgi.p|Penex1|365299	scaffold_4:3450014-3451693	Liquid	Solid	OK	79.2798	11.5649	-2.7772	6.85521	-2.4412	0.00045	0.00978526	yes
372379	IPR008220	Homoserine acetyltransferase	HMMPIR	PIRSF000443	Homoserine acetyltransferase	1	1,	349,	1.2e-42	gene_2686	gene_2686	jgi.p|Penex1|372379	scaffold_1:6706401-6707920	Liquid	Solid	OK	75.3534	8.39477	-3.16611	8.97623	-2.59622	0.00045	0.00978526	yes
371116	IPR007065	HPP	HMMPfam	PF04982	HPP	1	52,	196,	7e-17	gene_1104	gene_1104	jgi.p|Penex1|371116	scaffold_1:2821945-2823019	Liquid	Solid	OK	115.983	15.5769	-2.89643	7.44582	-2.24676	0.00015	0.00434324	yes
360025	IPR007065	HPP	HMMPfam	PF04982	HPP	1	85,	219,	1.7e-06	gene_4244	gene_4244	jgi.p|Penex1|360025	scaffold_2:3826298-3827713	Liquid	Solid	OK	23.6745	94.568	1.99802	3.99451	1.9424	0.00135	0.0219949	yes
390186	IPR008978	HSP20-like chaperone	superfamily	SSF49764	HSP20-like chaperones	1	275,	398,	1e-19	gene_12500	gene_12500	jgi.p|Penex1|390186	scaffold_7:1634504-1635701	Liquid	Solid	OK	52.9722	1.39334	-5.24862	38.0182	-3.17976	5e-05	0.00183771	yes
377909	IPR014756	Immunoglobulin E-set	superfamily	SSF81296	E set domains	1	393,	514,	3.9e-32	gene_10619	gene_10619	jgi.p|Penex1|377909	scaffold_6:456068-458036	Liquid	Solid	OK	6.22084	263.595	5.40507	42.3729	3.31879	5e-05	0.00183771	yes
444299	IPR003006	Immunoglobulin/major histocompatibility complex, conserved site	ScanRegExp	PS00290	IG_MHC	1	64,	70,	NA	gene_10394	gene_10394	jgi.p|Penex1|444299	scaffold_5:4329083-4330785	Liquid	Solid	OK	6.98431	27.8822	1.99716	3.99213	1.86068	0.00105	0.0180501	yes
356125	IPR000649	Initiation factor 2B related	HMMPfam	PF01008	IF-2B	1	178,	504,	1.2e-06	gene_1005	gene_1005	jgi.p|Penex1|356125	scaffold_1:2595317-2597043	Liquid	Solid	OK	4.5667	75.6116	4.04938	16.5571	3.31239	5e-05	0.00183771	yes
376898	IPR001664	Intermediate filament protein	ScanRegExp	PS00226	IF	1	576,	584,	NA	gene_9129	gene_9129	jgi.p|Penex1|376898	scaffold_5:1051189-1053704	Liquid	Solid	OK	2.61705	49.0694	4.22881	18.7499	2.72603	0.0004	0.00904017	yes
323414	IPR015889	Intradiol ring-cleavage dioxygenase, core	superfamily	SSF49482	Aromatic compound dioxygenase	1	8,	292,	6.5e-82	gene_2436	gene_2436	jgi.p|Penex1|323414	scaffold_1:6120128-6121192	Liquid	Solid	OK	33.7389	6.13449	-2.4594	5.49988	-1.9922	0.00185	0.0279704	yes
323414	IPR000627	Intradiol ring-cleavage dioxygenase, C-terminal	HMMPfam	PF00775	Dioxygenase_C	1	110,	295,	1.5e-49	gene_2436	gene_2436	jgi.p|Penex1|323414	scaffold_1:6120128-6121192	Liquid	Solid	OK	33.7389	6.13449	-2.4594	5.49988	-1.9922	0.00185	0.0279704	yes
373499	IPR000048	IQ calmodulin-binding region	ProfileScan	PS50096	IQ	1	18,	44,	6.522	gene_4302	gene_4302	jgi.p|Penex1|373499	scaffold_2:3974505-3976798	Liquid	Solid	OK	10.5936	49.3086	2.21865	4.65458	1.91615	0.00095	0.0170003	yes
411009	IPR002283	Isopenicillin N synthase	FPrintScan	PR00682	IPNSYNTHASE	3	30,205,270,	47,226,288,	5e-10,5e-10,5e-10	gene_10751	gene_10751	jgi.p|Penex1|411009	scaffold_6:808980-810307	Liquid	Solid	OK	1.70329	12.8363	2.91384	7.53621	2.17402	0.00055	0.0113924	yes
393603	IPR002283	Isopenicillin N synthase	FPrintScan	PR00682	IPNSYNTHASE	3	29,205,270,	46,226,288,	2.3e-06,2.3e-06,2.3e-06	gene_6723	gene_6723	jgi.p|Penex1|393603	scaffold_3:4965788-4969665	Liquid	Solid	OK	8.43624	1.52165	-2.47097	5.54416	-1.74594	0.0033	0.0424797	yes
332126	IPR002283	Isopenicillin N synthase	FPrintScan	PR00682	IPNSYNTHASE	3	56,223,259,	73,244,285,	1.1e-05,1.1e-05,1.1e-05	gene_8058	gene_8058	jgi.p|Penex1|332126	scaffold_4:3152960-3154199	Liquid	Solid	OK	26.5382	2.70955	-3.29195	9.79435	-2.05552	0.00205	0.0300373	yes
421271	IPR007269	Isoprenylcysteine carboxyl methyltransferase	HMMPfam	PF04140	ICMT	1	102,	149,	1.5e-05	gene_10244	gene_10244	jgi.p|Penex1|421271	scaffold_5:3890976-3891675	Liquid	Solid	OK	13.3395	1.50146	-3.15127	8.88437	-1.84499	0.0015	0.0237649	yes
396661	IPR006652	Kelch repeat type 1	HMMPfam	PF01344	Kelch_1	2	71,131,	121,176,	1.4e-07,0.00019	gene_168	gene_168	jgi.p|Penex1|396661	scaffold_1:515276-516690	Liquid	Solid	OK	571.454	92.4589	-2.62775	6.18061	-2.18127	0.00055	0.0113924	yes
413333	IPR016477	Ketosamine-3-kinase	HMMPIR	PIRSF006221	Ketosamine-3-kinase	1	38,	342,	5e-13	gene_1661	gene_1661	jgi.p|Penex1|413333	scaffold_1:4190029-4191170	Liquid	Solid	OK	20.9589	1.01737	-4.36464	20.601	-2.61182	0.0002	0.00540396	yes
373305	IPR016477	Ketosamine-3-kinase	HMMPIR	PIRSF006221	Ketosamine-3-kinase	1	18,	328,	2.8e-12	gene_4017	gene_4017	jgi.p|Penex1|373305	scaffold_2:3161461-3162751	Liquid	Solid	OK	34.7348	2.25363	-3.94606	15.4128	-2.63446	0.00115	0.0193725	yes
370772	IPR002151	Kinesin light chain	FPrintScan	PR00381	KINESINLIGHT	4	178,265,309,344,	197,282,329,365,	1.4e-06,1.4e-06,1.4e-06,1.4e-06	gene_587	gene_587	jgi.p|Penex1|370772	scaffold_1:1525569-1527335	Liquid	Solid	OK	198.042	6.15536	-5.00782	32.1739	-3.62899	5e-05	0.00183771	yes
396980	IPR002168	Lipase, GDXG, active site	ScanRegExp	PS01174	LIPASE_GDXG_SER	1	187,	199,	8e-05	gene_574	gene_574	jgi.p|Penex1|396980	scaffold_1:1498374-1499633	Liquid	Solid	OK	1.4785	8.65169	2.54885	5.85168	1.91406	0.00195	0.0292393	yes
355351	IPR006598	Lipopolysaccharide-modifying protein	HMMSmart	SM00672	no description	1	688,	988,	0.00012	gene_245	gene_245	jgi.p|Penex1|355351	scaffold_1:716878-720535	Liquid	Solid	OK	4.37095	29.7572	2.76722	6.80795	2.118	0.00105	0.0180501	yes
376898	IPR006598	Lipopolysaccharide-modifying protein	HMMSmart	SM00672	no description	1	305,	592,	7.3e-05	gene_9129	gene_9129	jgi.p|Penex1|376898	scaffold_5:1051189-1053704	Liquid	Solid	OK	2.61705	49.0694	4.22881	18.7499	2.72603	0.0004	0.00904017	yes
418580	IPR000033	Low-density lipoprotein receptor, YWTD repeat	HMMSmart	SM00135	no description	5	42,90,143,192,243,	89,133,190,236,284,	0.27,0.11,35,11,2.9	gene_7323	gene_7323	jgi.p|Penex1|418580	scaffold_4:1212149-1213061	Liquid	Solid	OK	1.92093	19.7902	3.36491	10.3024	2.48931	0.0003	0.0073591	yes
442288	IPR000033	Low-density lipoprotein receptor, YWTD repeat	HMMSmart	SM00135	no description	4	371,420,475,528,	419,463,517,577,	3.8,6,6.4,30	gene_7862	gene_7862	jgi.p|Penex1|442288	scaffold_4:2623864-2625856	Liquid	Solid	OK	37.0292	8.37586	-2.14435	4.42093	-1.86255	0.00125	0.0206118	yes
335758	IPR016048	Luciferase-like monooxygenase	HMMPfam	PF00296	Bac_luciferase	1	4,	319,	7.4e-06	gene_10026	gene_10026	jgi.p|Penex1|335758	scaffold_5:3360277-3361375	Liquid	Solid	OK	121.259	6.37048	-4.25055	19.0346	-3.46226	5e-05	0.00183771	yes
377587	IPR007114	Major facilitator superfamily	ProfileScan	PS50850	MFS	1	66,	498,	29.455	gene_10119	gene_10119	jgi.p|Penex1|377587	scaffold_5:3579072-3581240	Liquid	Solid	OK	30.4342	5.57021	-2.44989	5.46374	-1.85526	0.00335	0.0428204	yes
404406	IPR007114	Major facilitator superfamily	ProfileScan	PS50850	MFS	1	51,	539,	35.176	gene_10378	gene_10378	jgi.p|Penex1|404406	scaffold_5:4287230-4289184	Liquid	Solid	OK	39.2985	5.18993	-2.92069	7.57208	-2.34116	0.00045	0.00978526	yes
395522	IPR007114	Major facilitator superfamily	ProfileScan	PS50850	MFS	1	88,	558,	14.27	gene_10465	gene_10465	jgi.p|Penex1|395522	scaffold_6:90126-91938	Liquid	Solid	OK	0.14163	1.43571	3.34156	10.137	1.9084	0.00365	0.0455353	yes
377813	IPR007114	Major facilitator superfamily	ProfileScan	PS50850	MFS	1	47,	536,	32.794	gene_10474	gene_10474	jgi.p|Penex1|377813	scaffold_6:114978-117201	Liquid	Solid	OK	216.793	14.3017	-3.92206	15.1586	-2.01744	0.0022	0.031516	yes
338038	IPR007114	Major facilitator superfamily	ProfileScan	PS50850	MFS	1	35,	502,	41.493	gene_10500	gene_10500	jgi.p|Penex1|338038	scaffold_6:183120-184971	Liquid	Solid	OK	2.82399	16.4734	2.54433	5.83337	1.98736	0.00095	0.0170003	yes
323132	IPR007114	Major facilitator superfamily	ProfileScan	PS50850	MFS	1	66,	481,	13.355	gene_1052	gene_1052	jgi.p|Penex1|323132	scaffold_1:2693906-2695667	Liquid	Solid	OK	29.872	111.165	1.89583	3.72136	1.91957	0.0004	0.00904017	yes
337814	IPR007114	Major facilitator superfamily	ProfileScan	PS50850	MFS	1	55,	504,	44.045	gene_10807	gene_10807	jgi.p|Penex1|337814	scaffold_6:946667-948634	Liquid	Solid	OK	6.1976	102.055	4.04149	16.4668	3.15048	5e-05	0.00183771	yes
397394	IPR007114	Major facilitator superfamily	ProfileScan	PS50850	MFS	1	17,	457,	32.752	gene_1123	gene_1123	jgi.p|Penex1|397394	scaffold_1:2857731-2860034	Liquid	Solid	OK	3.96244	39.9387	3.33332	10.0793	2.68794	5e-05	0.00183771	yes
338560	IPR007114	Major facilitator superfamily	ProfileScan	PS50850	MFS	1	29,	493,	21.735	gene_11254	gene_11254	jgi.p|Penex1|338560	scaffold_6:2151321-2153166	Liquid	Solid	OK	0.241813	3.5896	3.89186	14.8445	2.22244	0.00235	0.0331429	yes
369404	IPR007114	Major facilitator superfamily	ProfileScan	PS50850	MFS	1	25,	515,	33.73	gene_11682	gene_11682	jgi.p|Penex1|369404	scaffold_6:3336197-3337952	Liquid	Solid	OK	12.7671	0.856083	-3.89854	14.9134	-2.84437	5e-05	0.00183771	yes
378789	IPR007114	Major facilitator superfamily	ProfileScan	PS50850	MFS	1	20,	469,	30.753	gene_11804	gene_11804	jgi.p|Penex1|378789	scaffold_6:3618488-3620463	Liquid	Solid	OK	11.0045	0.442227	-4.63716	24.8842	-3.18135	5e-05	0.00183771	yes
379251	IPR007114	Major facilitator superfamily	ProfileScan	PS50850	MFS	1	80,	512,	19.14	gene_12426	gene_12426	jgi.p|Penex1|379251	scaffold_7:1441191-1442986	Liquid	Solid	OK	12.2571	226.04	4.20488	18.4414	2.55073	0.0008	0.0150048	yes
370265	IPR007114	Major facilitator superfamily	ProfileScan	PS50850	MFS	1	42,	531,	26.52	gene_12501	gene_12501	jgi.p|Penex1|370265	scaffold_7:1636584-1638467	Liquid	Solid	OK	1.61589	9.70475	2.58637	6.00586	1.89531	0.00125	0.0206118	yes
390265	IPR007114	Major facilitator superfamily	ProfileScan	PS50850	MFS	1	247,	441,	11.292	gene_12599	gene_12599	jgi.p|Penex1|390265	scaffold_7:1869919-1871432	Liquid	Solid	OK	7.37442	48.9246	2.72996	6.63437	2.09077	0.00155	0.024345	yes
371662	IPR007114	Major facilitator superfamily	ProfileScan	PS50850	MFS	1	24,	480,	41.089	gene_1776	gene_1776	jgi.p|Penex1|371662	scaffold_1:4490527-4492656	Liquid	Solid	OK	3.77996	21.5349	2.51023	5.69711	2.02678	0.00225	0.0321479	yes
371705	IPR007114	Major facilitator superfamily	ProfileScan	PS50850	MFS	1	47,	452,	26.372	gene_1834	gene_1834	jgi.p|Penex1|371705	scaffold_1:4637649-4639615	Liquid	Solid	OK	65.3753	1.73825	-5.23304	37.6099	-3.76416	5e-05	0.00183771	yes
371851	IPR007114	Major facilitator superfamily	ProfileScan	PS50850	MFS	1	75,	563,	30.455	gene_2010	gene_2010	jgi.p|Penex1|371851	scaffold_1:5080341-5082554	Liquid	Solid	OK	105.758	4.65999	-4.50429	22.6948	-3.15896	5e-05	0.00183771	yes
357267	IPR007114	Major facilitator superfamily	ProfileScan	PS50850	MFS	1	61,	552,	25.776	gene_2241	gene_2241	jgi.p|Penex1|357267	scaffold_1:5624451-5626749	Liquid	Solid	OK	30.2544	1.66176	-4.18636	18.2062	-2.67121	0.0014	0.0224411	yes
372155	IPR007114	Major facilitator superfamily	ProfileScan	PS50850	MFS	1	26,	486,	31.029	gene_2406	gene_2406	jgi.p|Penex1|372155	scaffold_1:6050757-6053050	Liquid	Solid	OK	19.0219	0.532484	-5.15878	35.723	-3.41382	0.0002	0.00540396	yes
407141	IPR007114	Major facilitator superfamily	ProfileScan	PS50850	MFS	1	77,	521,	9.57	gene_2556	gene_2556	jgi.p|Penex1|407141	scaffold_1:6383258-6385267	Liquid	Solid	OK	34.017	1.27154	-4.7416	26.7525	-3.68704	5e-05	0.00183771	yes
381738	IPR007114	Major facilitator superfamily	ProfileScan	PS50850	MFS	1	38,	476,	39.43	gene_2721	gene_2721	jgi.p|Penex1|381738	scaffold_1:6825464-6827227	Liquid	Solid	OK	36.4673	0.538291	-6.08207	67.7463	-3.07946	0.00035	0.00828764	yes
414452	IPR007114	Major facilitator superfamily	ProfileScan	PS50850	MFS	1	48,	497,	24.649	gene_2874	gene_2874	jgi.p|Penex1|414452	scaffold_2:153379-155191	Liquid	Solid	OK	0.288637	4.63526	4.00532	16.0591	2.69578	0.00035	0.00828764	yes
391676	IPR007114	Major facilitator superfamily	ProfileScan	PS50850	MFS	1	48,	540,	37.941	gene_2998	gene_2998	jgi.p|Penex1|391676	scaffold_2:473792-475810	Liquid	Solid	OK	67.8785	11.7623	-2.52878	5.77083	-2.32016	0.00025	0.00648219	yes
358614	IPR007114	Major facilitator superfamily	ProfileScan	PS50850	MFS	1	31,	514,	45.279	gene_3179	gene_3179	jgi.p|Penex1|358614	scaffold_2:957960-960108	Liquid	Solid	OK	349.407	2.34044	-7.22198	149.291	-4.47839	5e-05	0.00183771	yes
373022	IPR007114	Major facilitator superfamily	ProfileScan	PS50850	MFS	1	47,	539,	26.329	gene_3612	gene_3612	jgi.p|Penex1|373022	scaffold_2:2029277-2031446	Liquid	Solid	OK	200.508	2.14044	-6.54961	93.6762	-4.83747	5e-05	0.00183771	yes
436128	IPR007114	Major facilitator superfamily	ProfileScan	PS50850	MFS	1	74,	494,	16.907	gene_373	gene_373	jgi.p|Penex1|436128	scaffold_1:1017018-1019149	Liquid	Solid	OK	23.2147	4.85272	-2.25817	4.78384	-1.82688	0.0024	0.0336308	yes
373192	IPR007114	Major facilitator superfamily	ProfileScan	PS50850	MFS	1	88,	516,	20.565	gene_3817	gene_3817	jgi.p|Penex1|373192	scaffold_2:2568110-2570249	Liquid	Solid	OK	183.017	28.5168	-2.6821	6.41789	-2.05331	0.001	0.0176065	yes
328965	IPR007114	Major facilitator superfamily	ProfileScan	PS50850	MFS	1	63,	551,	12.228	gene_3844	gene_3844	jgi.p|Penex1|328965	scaffold_2:2632336-2634579	Liquid	Solid	OK	3.70743	0.160111	-4.53328	23.1555	-2.35093	0.0033	0.0424797	yes
439121	IPR007114	Major facilitator superfamily	ProfileScan	PS50850	MFS	1	59,	470,	12.398	gene_4001	gene_4001	jgi.p|Penex1|439121	scaffold_2:3036616-3038614	Liquid	Solid	OK	0.533481	9.07512	4.08841	17.0112	2.33811	0.0022	0.031516	yes
360497	IPR007114	Major facilitator superfamily	ProfileScan	PS50850	MFS	1	27,	485,	47.959	gene_4591	gene_4591	jgi.p|Penex1|360497	scaffold_2:4822465-4824817	Liquid	Solid	OK	177.107	3.77948	-5.5503	46.8605	-3.33413	5e-05	0.00183771	yes
439722	IPR007114	Major facilitator superfamily	ProfileScan	PS50850	MFS	1	26,	441,	13.504	gene_4728	gene_4728	jgi.p|Penex1|439722	scaffold_2:5141413-5143171	Liquid	Solid	OK	2.31959	10.7732	2.21551	4.64446	1.79052	0.0031	0.0403814	yes
374292	IPR007114	Major facilitator superfamily	ProfileScan	PS50850	MFS	1	76,	580,	9.697	gene_5424	gene_5424	jgi.p|Penex1|374292	scaffold_3:1462743-1465269	Liquid	Solid	OK	0.204659	2.20342	3.42845	10.7663	2.12514	0.0007	0.013645	yes
417294	IPR007114	Major facilitator superfamily	ProfileScan	PS50850	MFS	1	43,	529,	23.777	gene_5946	gene_5946	jgi.p|Penex1|417294	scaffold_3:2881796-2883706	Liquid	Solid	OK	88.5339	14.5988	-2.60038	6.06446	-2.3678	0.0009	0.016374	yes
347479	IPR007114	Major facilitator superfamily	ProfileScan	PS50850	MFS	1	120,	574,	17.567	gene_6414	gene_6414	jgi.p|Penex1|347479	scaffold_3:4118661-4120642	Liquid	Solid	OK	2.21731	62.2749	4.81177	28.0858	3.7967	5e-05	0.00183771	yes
401420	IPR007114	Major facilitator superfamily	ProfileScan	PS50850	MFS	1	14,	468,	44.449	gene_6418	gene_6418	jgi.p|Penex1|401420	scaffold_3:4134160-4135933	Liquid	Solid	OK	1.41647	7.2431	2.35431	5.1135	1.688	0.00285	0.0380791	yes
441197	IPR007114	Major facilitator superfamily	ProfileScan	PS50850	MFS	1	44,	453,	11.441	gene_6537	gene_6537	jgi.p|Penex1|441197	scaffold_3:4420049-4421709	Liquid	Solid	OK	1.40105	11.7162	3.06392	8.36242	2.20534	0.00045	0.00978526	yes
409083	IPR007114	Major facilitator superfamily	ProfileScan	PS50850	MFS	1	20,	504,	19.034	gene_6569	gene_6569	jgi.p|Penex1|409083	scaffold_3:4490247-4492325	Liquid	Solid	OK	0.220915	36.4802	7.36748	165.132	4.96499	5e-05	0.00183771	yes
441342	IPR007114	Major facilitator superfamily	ProfileScan	PS50850	MFS	1	18,	429,	22.373	gene_6711	gene_6711	jgi.p|Penex1|441342	scaffold_3:4930264-4931979	Liquid	Solid	OK	2.67683	0.160841	-4.05681	16.6426	-2.24318	0.00255	0.0352352	yes
393603	IPR007114	Major facilitator superfamily	ProfileScan	PS50850	MFS	1	431,	889,	20.182	gene_6723	gene_6723	jgi.p|Penex1|393603	scaffold_3:4965788-4969665	Liquid	Solid	OK	8.43624	1.52165	-2.47097	5.54416	-1.74594	0.0033	0.0424797	yes
347882	IPR007114	Major facilitator superfamily	ProfileScan	PS50850	MFS	1	53,	502,	21.395	gene_6734	gene_6734	jgi.p|Penex1|347882	scaffold_3:4994677-4996693	Liquid	Solid	OK	5.9995	35.4749	2.56389	5.913	1.95426	0.0002	0.00540396	yes
330298	IPR007114	Major facilitator superfamily	ProfileScan	PS50850	MFS	1	53,	498,	41.578	gene_6831	gene_6831	jgi.p|Penex1|330298	scaffold_3:5243228-5244944	Liquid	Solid	OK	34.4939	278.837	3.01501	8.08367	2.36362	0.00015	0.00434324	yes
375298	IPR007114	Major facilitator superfamily	ProfileScan	PS50850	MFS	1	70,	503,	19.502	gene_6876	gene_6876	jgi.p|Penex1|375298	scaffold_4:45088-47216	Liquid	Solid	OK	40.2602	10.9587	-1.87727	3.67379	-1.78188	0.0031	0.0403814	yes
333813	IPR007114	Major facilitator superfamily	ProfileScan	PS50850	MFS	1	68,	575,	9.123	gene_7072	gene_7072	jgi.p|Penex1|333813	scaffold_4:560918-562850	Liquid	Solid	OK	0	0.723671	inf	-	-nan	5e-05	0.00183771	yes
402095	IPR007114	Major facilitator superfamily	ProfileScan	PS50850	MFS	1	75,	499,	20.416	gene_7311	gene_7311	jgi.p|Penex1|402095	scaffold_4:1175535-1177333	Liquid	Solid	OK	31.7394	0.507516	-5.96668	62.5388	-4.2912	5e-05	0.00183771	yes
364498	IPR007114	Major facilitator superfamily	ProfileScan	PS50850	MFS	1	80,	528,	34.113	gene_7629	gene_7629	jgi.p|Penex1|364498	scaffold_4:1987724-1989559	Liquid	Solid	OK	2.34609	25.3733	3.43498	10.8151	2.03426	0.0023	0.0326486	yes
375854	IPR007114	Major facilitator superfamily	ProfileScan	PS50850	MFS	1	70,	536,	10.463	gene_7636	gene_7636	jgi.p|Penex1|375854	scaffold_4:2002959-2004974	Liquid	Solid	OK	16.3808	100.85	2.62214	6.15663	2.2634	0.0001	0.00315491	yes
376246	IPR007114	Major facilitator superfamily	ProfileScan	PS50850	MFS	1	19,	472,	39.579	gene_8146	gene_8146	jgi.p|Penex1|376246	scaffold_4:3352128-3354279	Liquid	Solid	OK	22.8027	102.875	2.17362	4.51154	1.65217	0.0023	0.0326486	yes
402986	IPR007114	Major facilitator superfamily	ProfileScan	PS50850	MFS	1	52,	485,	24.628	gene_8473	gene_8473	jgi.p|Penex1|402986	scaffold_4:4192877-4195235	Liquid	Solid	OK	18.777	1.39629	-3.7493	13.4478	-2.90729	5e-05	0.00183771	yes
410032	IPR007114	Major facilitator superfamily	ProfileScan	PS50850	MFS	1	45,	426,	14.844	gene_8491	gene_8491	jgi.p|Penex1|410032	scaffold_4:4228234-4230036	Liquid	Solid	OK	28.6173	2.01463	-3.8283	14.2047	-3.04211	5e-05	0.00183771	yes
410081	IPR007114	Major facilitator superfamily	ProfileScan	PS50850	MFS	1	522,	940,	11.186	gene_8647	gene_8647	jgi.p|Penex1|410081	scaffold_4:4616231-4621586	Liquid	Solid	OK	8.81617	0.493227	-4.15983	17.8745	-3.11056	5e-05	0.00183771	yes
419976	IPR007114	Major facilitator superfamily	ProfileScan	PS50850	MFS	1	77,	506,	27.626	gene_8840	gene_8840	jgi.p|Penex1|419976	scaffold_5:367746-369569	Liquid	Solid	OK	0.198174	3.27559	4.04691	16.5288	2.73414	0.00045	0.00978526	yes
336285	IPR007114	Major facilitator superfamily	ProfileScan	PS50850	MFS	1	17,	462,	34.113	gene_8842	gene_8842	jgi.p|Penex1|336285	scaffold_5:370518-372173	Liquid	Solid	OK	13.4733	48.9761	1.86198	3.63506	1.74741	0.00305	0.0400647	yes
403298	IPR007114	Major facilitator superfamily	ProfileScan	PS50850	MFS	1	58,	472,	19.077	gene_8901	gene_8901	jgi.p|Penex1|403298	scaffold_5:526216-528063	Liquid	Solid	OK	161.941	4.8972	-5.04737	33.0681	-2.97614	5e-05	0.00183771	yes
336224	IPR007114	Major facilitator superfamily	ProfileScan	PS50850	MFS	1	1,	415,	29.094	gene_8903	gene_8903	jgi.p|Penex1|336224	scaffold_5:533353-535027	Liquid	Solid	OK	6.03105	0.29441	-4.35651	20.4852	-2.38716	0.00215	0.0310032	yes
394786	IPR007114	Major facilitator superfamily	ProfileScan	PS50850	MFS	1	31,	471,	9.059	gene_9028	gene_9028	jgi.p|Penex1|394786	scaffold_5:814417-816043	Liquid	Solid	OK	21.5612	2.46027	-3.13155	8.76376	-2.49874	0.0001	0.00315491	yes
335769	IPR007114	Major facilitator superfamily	ProfileScan	PS50850	MFS	1	28,	469,	20.353	gene_9135	gene_9135	jgi.p|Penex1|335769	scaffold_5:1059908-1061506	Liquid	Solid	OK	6.29729	0.964702	-2.70658	6.52772	-1.85866	0.00105	0.0180501	yes
377004	IPR007114	Major facilitator superfamily	ProfileScan	PS50850	MFS	1	51,	498,	42.216	gene_9268	gene_9268	jgi.p|Penex1|377004	scaffold_5:1397752-1400064	Liquid	Solid	OK	3.22587	188.344	5.86754	58.3856	3.23771	0.0001	0.00315491	yes
351259	IPR007114	Major facilitator superfamily	ProfileScan	PS50850	MFS	1	48,	492,	29.136	gene_9357	gene_9357	jgi.p|Penex1|351259	scaffold_5:1607257-1609287	Liquid	Solid	OK	0.752559	6.96913	3.2111	9.26056	2.38892	0.00025	0.00648219	yes
387822	IPR007114	Major facilitator superfamily	ProfileScan	PS50850	MFS	1	24,	481,	38.792	gene_9765	gene_9765	jgi.p|Penex1|387822	scaffold_5:2643425-2645268	Liquid	Solid	OK	1.73762	9.2062	2.40549	5.29815	1.78348	0.00405	0.0491766	yes
377587	IPR011701	Major facilitator superfamily MFS-1	HMMPfam	PF07690	MFS_1	1	70,	466,	4.8e-56	gene_10119	gene_10119	jgi.p|Penex1|377587	scaffold_5:3579072-3581240	Liquid	Solid	OK	30.4342	5.57021	-2.44989	5.46374	-1.85526	0.00335	0.0428204	yes
404406	IPR011701	Major facilitator superfamily MFS-1	HMMPfam	PF07690	MFS_1	1	55,	464,	3.2e-46	gene_10378	gene_10378	jgi.p|Penex1|404406	scaffold_5:4287230-4289184	Liquid	Solid	OK	39.2985	5.18993	-2.92069	7.57208	-2.34116	0.00045	0.00978526	yes
395522	IPR011701	Major facilitator superfamily MFS-1	HMMPfam	PF07690	MFS_1	1	88,	528,	1.8e-14	gene_10465	gene_10465	jgi.p|Penex1|395522	scaffold_6:90126-91938	Liquid	Solid	OK	0.14163	1.43571	3.34156	10.137	1.9084	0.00365	0.0455353	yes
377813	IPR011701	Major facilitator superfamily MFS-1	HMMPfam	PF07690	MFS_1	1	51,	459,	2.2e-47	gene_10474	gene_10474	jgi.p|Penex1|377813	scaffold_6:114978-117201	Liquid	Solid	OK	216.793	14.3017	-3.92206	15.1586	-2.01744	0.0022	0.031516	yes
323132	IPR011701	Major facilitator superfamily MFS-1	HMMPfam	PF07690	MFS_1	1	70,	448,	4.3e-26	gene_1052	gene_1052	jgi.p|Penex1|323132	scaffold_1:2693906-2695667	Liquid	Solid	OK	29.872	111.165	1.89583	3.72136	1.91957	0.0004	0.00904017	yes
369404	IPR011701	Major facilitator superfamily MFS-1	HMMPfam	PF07690	MFS_1	1	29,	437,	3.3e-46	gene_11682	gene_11682	jgi.p|Penex1|369404	scaffold_6:3336197-3337952	Liquid	Solid	OK	12.7671	0.856083	-3.89854	14.9134	-2.84437	5e-05	0.00183771	yes
378789	IPR011701	Major facilitator superfamily MFS-1	HMMPfam	PF07690	MFS_1	1	24,	426,	2.3e-38	gene_11804	gene_11804	jgi.p|Penex1|378789	scaffold_6:3618488-3620463	Liquid	Solid	OK	11.0045	0.442227	-4.63716	24.8842	-3.18135	5e-05	0.00183771	yes
379251	IPR011701	Major facilitator superfamily MFS-1	HMMPfam	PF07690	MFS_1	1	84,	475,	4.6e-32	gene_12426	gene_12426	jgi.p|Penex1|379251	scaffold_7:1441191-1442986	Liquid	Solid	OK	12.2571	226.04	4.20488	18.4414	2.55073	0.0008	0.0150048	yes
370265	IPR011701	Major facilitator superfamily MFS-1	HMMPfam	PF07690	MFS_1	1	46,	456,	3.8e-45	gene_12501	gene_12501	jgi.p|Penex1|370265	scaffold_7:1636584-1638467	Liquid	Solid	OK	1.61589	9.70475	2.58637	6.00586	1.89531	0.00125	0.0206118	yes
390265	IPR011701	Major facilitator superfamily MFS-1	HMMPfam	PF07690	MFS_1	1	47,	399,	2.3e-17	gene_12599	gene_12599	jgi.p|Penex1|390265	scaffold_7:1869919-1871432	Liquid	Solid	OK	7.37442	48.9246	2.72996	6.63437	2.09077	0.00155	0.024345	yes
371851	IPR011701	Major facilitator superfamily MFS-1	HMMPfam	PF07690	MFS_1	1	79,	484,	1.3e-31	gene_2010	gene_2010	jgi.p|Penex1|371851	scaffold_1:5080341-5082554	Liquid	Solid	OK	105.758	4.65999	-4.50429	22.6948	-3.15896	5e-05	0.00183771	yes
357267	IPR011701	Major facilitator superfamily MFS-1	HMMPfam	PF07690	MFS_1	1	65,	479,	4.4e-40	gene_2241	gene_2241	jgi.p|Penex1|357267	scaffold_1:5624451-5626749	Liquid	Solid	OK	30.2544	1.66176	-4.18636	18.2062	-2.67121	0.0014	0.0224411	yes
372155	IPR011701	Major facilitator superfamily MFS-1	HMMPfam	PF07690	MFS_1	1	30,	439,	1.1e-38	gene_2406	gene_2406	jgi.p|Penex1|372155	scaffold_1:6050757-6053050	Liquid	Solid	OK	19.0219	0.532484	-5.15878	35.723	-3.41382	0.0002	0.00540396	yes
407141	IPR011701	Major facilitator superfamily MFS-1	HMMPfam	PF07690	MFS_1	1	77,	459,	1.5e-23	gene_2556	gene_2556	jgi.p|Penex1|407141	scaffold_1:6383258-6385267	Liquid	Solid	OK	34.017	1.27154	-4.7416	26.7525	-3.68704	5e-05	0.00183771	yes
414452	IPR011701	Major facilitator superfamily MFS-1	HMMPfam	PF07690	MFS_1	1	49,	458,	1.7e-26	gene_2874	gene_2874	jgi.p|Penex1|414452	scaffold_2:153379-155191	Liquid	Solid	OK	0.288637	4.63526	4.00532	16.0591	2.69578	0.00035	0.00828764	yes
391676	IPR011701	Major facilitator superfamily MFS-1	HMMPfam	PF07690	MFS_1	1	52,	460,	1.1e-48	gene_2998	gene_2998	jgi.p|Penex1|391676	scaffold_2:473792-475810	Liquid	Solid	OK	67.8785	11.7623	-2.52878	5.77083	-2.32016	0.00025	0.00648219	yes
398961	IPR011701	Major facilitator superfamily MFS-1	HMMPfam	PF07690	MFS_1	1	77,	504,	3.4e-14	gene_3127	gene_3127	jgi.p|Penex1|398961	scaffold_2:820979-823342	Liquid	Solid	OK	30.7186	0.891803	-5.10624	34.4454	-2.96941	0.00045	0.00978526	yes
373022	IPR011701	Major facilitator superfamily MFS-1	HMMPfam	PF07690	MFS_1	1	51,	465,	9.3e-40	gene_3612	gene_3612	jgi.p|Penex1|373022	scaffold_2:2029277-2031446	Liquid	Solid	OK	200.508	2.14044	-6.54961	93.6762	-4.83747	5e-05	0.00183771	yes
436128	IPR011701	Major facilitator superfamily MFS-1	HMMPfam	PF07690	MFS_1	1	78,	455,	2.1e-28	gene_373	gene_373	jgi.p|Penex1|436128	scaffold_1:1017018-1019149	Liquid	Solid	OK	23.2147	4.85272	-2.25817	4.78384	-1.82688	0.0024	0.0336308	yes
373192	IPR011701	Major facilitator superfamily MFS-1	HMMPfam	PF07690	MFS_1	1	94,	486,	1.4e-27	gene_3817	gene_3817	jgi.p|Penex1|373192	scaffold_2:2568110-2570249	Liquid	Solid	OK	183.017	28.5168	-2.6821	6.41789	-2.05331	0.001	0.0176065	yes
328965	IPR011701	Major facilitator superfamily MFS-1	HMMPfam	PF07690	MFS_1	1	67,	454,	5.5e-22	gene_3844	gene_3844	jgi.p|Penex1|328965	scaffold_2:2632336-2634579	Liquid	Solid	OK	3.70743	0.160111	-4.53328	23.1555	-2.35093	0.0033	0.0424797	yes
439121	IPR011701	Major facilitator superfamily MFS-1	HMMPfam	PF07690	MFS_1	1	63,	432,	2.3e-32	gene_4001	gene_4001	jgi.p|Penex1|439121	scaffold_2:3036616-3038614	Liquid	Solid	OK	0.533481	9.07512	4.08841	17.0112	2.33811	0.0022	0.031516	yes
439722	IPR011701	Major facilitator superfamily MFS-1	HMMPfam	PF07690	MFS_1	1	30,	403,	3.6e-31	gene_4728	gene_4728	jgi.p|Penex1|439722	scaffold_2:5141413-5143171	Liquid	Solid	OK	2.31959	10.7732	2.21551	4.64446	1.79052	0.0031	0.0403814	yes
374292	IPR011701	Major facilitator superfamily MFS-1	HMMPfam	PF07690	MFS_1	1	80,	506,	1.1e-18	gene_5424	gene_5424	jgi.p|Penex1|374292	scaffold_3:1462743-1465269	Liquid	Solid	OK	0.204659	2.20342	3.42845	10.7663	2.12514	0.0007	0.013645	yes
417294	IPR011701	Major facilitator superfamily MFS-1	HMMPfam	PF07690	MFS_1	1	47,	461,	2.3e-37	gene_5946	gene_5946	jgi.p|Penex1|417294	scaffold_3:2881796-2883706	Liquid	Solid	OK	88.5339	14.5988	-2.60038	6.06446	-2.3678	0.0009	0.016374	yes
374943	IPR011701	Major facilitator superfamily MFS-1	HMMPfam	PF07690	MFS_1	1	106,	533,	3.3e-10	gene_6331	gene_6331	jgi.p|Penex1|374943	scaffold_3:3894470-3896806	Liquid	Solid	OK	10.6143	129.706	3.61115	12.2198	2.17321	0.00035	0.00828764	yes
347479	IPR011701	Major facilitator superfamily MFS-1	HMMPfam	PF07690	MFS_1	1	124,	518,	3.8e-41	gene_6414	gene_6414	jgi.p|Penex1|347479	scaffold_3:4118661-4120642	Liquid	Solid	OK	2.21731	62.2749	4.81177	28.0858	3.7967	5e-05	0.00183771	yes
441197	IPR011701	Major facilitator superfamily MFS-1	HMMPfam	PF07690	MFS_1	1	48,	430,	8.6e-26	gene_6537	gene_6537	jgi.p|Penex1|441197	scaffold_3:4420049-4421709	Liquid	Solid	OK	1.40105	11.7162	3.06392	8.36242	2.20534	0.00045	0.00978526	yes
409083	IPR011701	Major facilitator superfamily MFS-1	HMMPfam	PF07690	MFS_1	1	24,	470,	1.5e-32	gene_6569	gene_6569	jgi.p|Penex1|409083	scaffold_3:4490247-4492325	Liquid	Solid	OK	0.220915	36.4802	7.36748	165.132	4.96499	5e-05	0.00183771	yes
441342	IPR011701	Major facilitator superfamily MFS-1	HMMPfam	PF07690	MFS_1	1	22,	399,	1.7e-37	gene_6711	gene_6711	jgi.p|Penex1|441342	scaffold_3:4930264-4931979	Liquid	Solid	OK	2.67683	0.160841	-4.05681	16.6426	-2.24318	0.00255	0.0352352	yes
393603	IPR011701	Major facilitator superfamily MFS-1	HMMPfam	PF07690	MFS_1	1	435,	858,	2.1e-21	gene_6723	gene_6723	jgi.p|Penex1|393603	scaffold_3:4965788-4969665	Liquid	Solid	OK	8.43624	1.52165	-2.47097	5.54416	-1.74594	0.0033	0.0424797	yes
347882	IPR011701	Major facilitator superfamily MFS-1	HMMPfam	PF07690	MFS_1	1	215,	473,	2.9e-11	gene_6734	gene_6734	jgi.p|Penex1|347882	scaffold_3:4994677-4996693	Liquid	Solid	OK	5.9995	35.4749	2.56389	5.913	1.95426	0.0002	0.00540396	yes
375298	IPR011701	Major facilitator superfamily MFS-1	HMMPfam	PF07690	MFS_1	1	74,	468,	6.7e-44	gene_6876	gene_6876	jgi.p|Penex1|375298	scaffold_4:45088-47216	Liquid	Solid	OK	40.2602	10.9587	-1.87727	3.67379	-1.78188	0.0031	0.0403814	yes
333813	IPR011701	Major facilitator superfamily MFS-1	HMMPfam	PF07690	MFS_1	1	76,	503,	3.8e-07	gene_7072	gene_7072	jgi.p|Penex1|333813	scaffold_4:560918-562850	Liquid	Solid	OK	0	0.723671	inf	-	-nan	5e-05	0.00183771	yes
402095	IPR011701	Major facilitator superfamily MFS-1	HMMPfam	PF07690	MFS_1	1	79,	468,	1.5e-46	gene_7311	gene_7311	jgi.p|Penex1|402095	scaffold_4:1175535-1177333	Liquid	Solid	OK	31.7394	0.507516	-5.96668	62.5388	-4.2912	5e-05	0.00183771	yes
364498	IPR011701	Major facilitator superfamily MFS-1	HMMPfam	PF07690	MFS_1	1	84,	488,	8.9e-53	gene_7629	gene_7629	jgi.p|Penex1|364498	scaffold_4:1987724-1989559	Liquid	Solid	OK	2.34609	25.3733	3.43498	10.8151	2.03426	0.0023	0.0326486	yes
375854	IPR011701	Major facilitator superfamily MFS-1	HMMPfam	PF07690	MFS_1	1	74,	469,	1.6e-26	gene_7636	gene_7636	jgi.p|Penex1|375854	scaffold_4:2002959-2004974	Liquid	Solid	OK	16.3808	100.85	2.62214	6.15663	2.2634	0.0001	0.00315491	yes
365173	IPR011701	Major facilitator superfamily MFS-1	HMMPfam	PF07690	MFS_1	1	54,	402,	4.6e-19	gene_8104	gene_8104	jgi.p|Penex1|365173	scaffold_4:3260696-3262226	Liquid	Solid	OK	2.91301	19.7364	2.76028	6.77528	2.12833	0.0004	0.00904017	yes
402986	IPR011701	Major facilitator superfamily MFS-1	HMMPfam	PF07690	MFS_1	1	58,	450,	4.2e-44	gene_8473	gene_8473	jgi.p|Penex1|402986	scaffold_4:4192877-4195235	Liquid	Solid	OK	18.777	1.39629	-3.7493	13.4478	-2.90729	5e-05	0.00183771	yes
410032	IPR011701	Major facilitator superfamily MFS-1	HMMPfam	PF07690	MFS_1	1	49,	394,	2.8e-33	gene_8491	gene_8491	jgi.p|Penex1|410032	scaffold_4:4228234-4230036	Liquid	Solid	OK	28.6173	2.01463	-3.8283	14.2047	-3.04211	5e-05	0.00183771	yes
410081	IPR011701	Major facilitator superfamily MFS-1	HMMPfam	PF07690	MFS_1	1	526,	904,	3.8e-29	gene_8647	gene_8647	jgi.p|Penex1|410081	scaffold_4:4616231-4621586	Liquid	Solid	OK	8.81617	0.493227	-4.15983	17.8745	-3.11056	5e-05	0.00183771	yes
419976	IPR011701	Major facilitator superfamily MFS-1	HMMPfam	PF07690	MFS_1	1	81,	474,	1.9e-45	gene_8840	gene_8840	jgi.p|Penex1|419976	scaffold_5:367746-369569	Liquid	Solid	OK	0.198174	3.27559	4.04691	16.5288	2.73414	0.00045	0.00978526	yes
403298	IPR011701	Major facilitator superfamily MFS-1	HMMPfam	PF07690	MFS_1	1	62,	434,	1.1e-36	gene_8901	gene_8901	jgi.p|Penex1|403298	scaffold_5:526216-528063	Liquid	Solid	OK	161.941	4.8972	-5.04737	33.0681	-2.97614	5e-05	0.00183771	yes
394786	IPR011701	Major facilitator superfamily MFS-1	HMMPfam	PF07690	MFS_1	1	35,	430,	1.1e-19	gene_9028	gene_9028	jgi.p|Penex1|394786	scaffold_5:814417-816043	Liquid	Solid	OK	21.5612	2.46027	-3.13155	8.76376	-2.49874	0.0001	0.00315491	yes
335769	IPR011701	Major facilitator superfamily MFS-1	HMMPfam	PF07690	MFS_1	1	32,	436,	3.1e-40	gene_9135	gene_9135	jgi.p|Penex1|335769	scaffold_5:1059908-1061506	Liquid	Solid	OK	6.29729	0.964702	-2.70658	6.52772	-1.85866	0.00105	0.0180501	yes
412867	IPR000425	Major intrinsic protein	BlastProDom	PD000295	Q7SGN1_NEUCR_Q7SGN1;	1	43,	250,	4e-68	gene_1152	gene_1152	jgi.p|Penex1|412867	scaffold_1:2926248-2927296	Liquid	Solid	OK	17.9444	707.158	5.30043	39.4084	3.08606	5e-05	0.00183771	yes
412867	IPR000425	Major intrinsic protein	FPrintScan	PR00783	MINTRINSICP	6	40,86,123,168,199,237,	59,110,142,186,221,257,	1e-33,1e-33,1e-33,1e-33,1e-33,1e-33	gene_1152	gene_1152	jgi.p|Penex1|412867	scaffold_1:2926248-2927296	Liquid	Solid	OK	17.9444	707.158	5.30043	39.4084	3.08606	5e-05	0.00183771	yes
412867	IPR000425	Major intrinsic protein	HMMPfam	PF00230	MIP	1	28,	255,	9.6e-42	gene_1152	gene_1152	jgi.p|Penex1|412867	scaffold_1:2926248-2927296	Liquid	Solid	OK	17.9444	707.158	5.30043	39.4084	3.08606	5e-05	0.00183771	yes
412867	IPR000425	Major intrinsic protein	superfamily	SSF81338	Aquaporin-like	1	29,	274,	3.6e-58	gene_1152	gene_1152	jgi.p|Penex1|412867	scaffold_1:2926248-2927296	Liquid	Solid	OK	17.9444	707.158	5.30043	39.4084	3.08606	5e-05	0.00183771	yes
415380	IPR000425	Major intrinsic protein	BlastProDom	PD000295	YFF4_YEAST_P43549;	1	67,	310,	5e-53	gene_3888	gene_3888	jgi.p|Penex1|415380	scaffold_2:2744933-2746106	Liquid	Solid	OK	37.1298	0.67942	-5.77213	54.6493	-3.36838	5e-05	0.00183771	yes
415380	IPR000425	Major intrinsic protein	FPrintScan	PR00783	MINTRINSICP	6	67,106,143,210,242,290,	86,130,162,228,264,310,	2.6e-27,2.6e-27,2.6e-27,2.6e-27,2.6e-27,2.6e-27	gene_3888	gene_3888	jgi.p|Penex1|415380	scaffold_2:2744933-2746106	Liquid	Solid	OK	37.1298	0.67942	-5.77213	54.6493	-3.36838	5e-05	0.00183771	yes
415380	IPR000425	Major intrinsic protein	HMMPfam	PF00230	MIP	1	58,	307,	3.2e-52	gene_3888	gene_3888	jgi.p|Penex1|415380	scaffold_2:2744933-2746106	Liquid	Solid	OK	37.1298	0.67942	-5.77213	54.6493	-3.36838	5e-05	0.00183771	yes
415380	IPR000425	Major intrinsic protein	ScanRegExp	PS00221	MIP	1	124,	132,	8e-05	gene_3888	gene_3888	jgi.p|Penex1|415380	scaffold_2:2744933-2746106	Liquid	Solid	OK	37.1298	0.67942	-5.77213	54.6493	-3.36838	5e-05	0.00183771	yes
415380	IPR000425	Major intrinsic protein	superfamily	SSF81338	Aquaporin-like	1	64,	315,	1.4e-66	gene_3888	gene_3888	jgi.p|Penex1|415380	scaffold_2:2744933-2746106	Liquid	Solid	OK	37.1298	0.67942	-5.77213	54.6493	-3.36838	5e-05	0.00183771	yes
384164	IPR000425	Major intrinsic protein	BlastProDom	PD000295	YFF4_YEAST_P43549;	1	151,	392,	2e-56	gene_5549	gene_5549	jgi.p|Penex1|384164	scaffold_3:1789155-1790620	Liquid	Solid	OK	4.0002	354.334	6.4689	88.5794	4.79021	5e-05	0.00183771	yes
384164	IPR000425	Major intrinsic protein	FPrintScan	PR00783	MINTRINSICP	6	151,191,228,291,324,373,	170,215,247,309,346,393,	5e-31,5e-31,5e-31,5e-31,5e-31,5e-31	gene_5549	gene_5549	jgi.p|Penex1|384164	scaffold_3:1789155-1790620	Liquid	Solid	OK	4.0002	354.334	6.4689	88.5794	4.79021	5e-05	0.00183771	yes
384164	IPR000425	Major intrinsic protein	HMMPfam	PF00230	MIP	1	142,	390,	7e-37	gene_5549	gene_5549	jgi.p|Penex1|384164	scaffold_3:1789155-1790620	Liquid	Solid	OK	4.0002	354.334	6.4689	88.5794	4.79021	5e-05	0.00183771	yes
384164	IPR000425	Major intrinsic protein	ScanRegExp	PS00221	MIP	1	209,	217,	NA	gene_5549	gene_5549	jgi.p|Penex1|384164	scaffold_3:1789155-1790620	Liquid	Solid	OK	4.0002	354.334	6.4689	88.5794	4.79021	5e-05	0.00183771	yes
384164	IPR000425	Major intrinsic protein	superfamily	SSF81338	Aquaporin-like	1	148,	398,	1.5e-57	gene_5549	gene_5549	jgi.p|Penex1|384164	scaffold_3:1789155-1790620	Liquid	Solid	OK	4.0002	354.334	6.4689	88.5794	4.79021	5e-05	0.00183771	yes
356138	IPR013120	Male sterility, NAD-binding	HMMPfam	PF07993	NAD_binding_4	1	676,	911,	1e-24	gene_1014	gene_1014	jgi.p|Penex1|356138	scaffold_1:2608113-2611566	Liquid	Solid	OK	17.1791	0.725945	-4.56465	23.6645	-2.72173	0.0004	0.00904017	yes
410733	IPR013120	Male sterility, NAD-binding	HMMPfam	PF07993	NAD_binding_4	1	727,	964,	2.6e-23	gene_10159	gene_10159	jgi.p|Penex1|410733	scaffold_5:3692528-3696376	Liquid	Solid	OK	45.2868	0.812245	-5.80103	55.755	-4.28208	5e-05	0.00183771	yes
378616	IPR013120	Male sterility, NAD-binding	HMMPfam	PF07993	NAD_binding_4	1	3684,	3907,	1.3e-49	gene_11570	gene_11570	jgi.p|Penex1|378616	scaffold_6:3026321-3038859	Liquid	Solid	OK	1.88388	0.221787	-3.08646	8.49409	-2.32579	0.00015	0.00434324	yes
437627	IPR013120	Male sterility, NAD-binding	HMMPfam	PF07993	NAD_binding_4	1	674,	915,	3.9e-42	gene_2167	gene_2167	jgi.p|Penex1|437627	scaffold_1:5451334-5454711	Liquid	Solid	OK	40.209	2.21306	-4.18341	18.169	-2.69069	0.0004	0.00904017	yes
378616	IPR016036	Malonyl-CoA ACP transacylase, ACP-binding	superfamily	SSF55048	Probable ACP-binding domain of malonyl-CoA ACP transacylase	1	693,	760,	2.1e-15	gene_11570	gene_11570	jgi.p|Penex1|378616	scaffold_6:3026321-3038859	Liquid	Solid	OK	1.88388	0.221787	-3.08646	8.49409	-2.32579	0.00015	0.00434324	yes
370112	IPR016036	Malonyl-CoA ACP transacylase, ACP-binding	superfamily	SSF55048	Probable ACP-binding domain of malonyl-CoA ACP transacylase	1	664,	730,	6.5e-11	gene_12346	gene_12346	jgi.p|Penex1|370112	scaffold_7:1253857-1261734	Liquid	Solid	OK	14.9113	0.213714	-6.12459	69.7727	-3.90385	5e-05	0.00183771	yes
372617	IPR016036	Malonyl-CoA ACP transacylase, ACP-binding	superfamily	SSF55048	Probable ACP-binding domain of malonyl-CoA ACP transacylase	1	1035,	1097,	4.8e-14	gene_3047	gene_3047	jgi.p|Penex1|372617	scaffold_2:609392-616368	Liquid	Solid	OK	2.06079	76.5793	5.21569	37.1603	2.93663	5e-05	0.00183771	yes
375943	IPR016036	Malonyl-CoA ACP transacylase, ACP-binding	superfamily	SSF55048	Probable ACP-binding domain of malonyl-CoA ACP transacylase	1	715,	783,	4.6e-18	gene_7750	gene_7750	jgi.p|Penex1|375943	scaffold_4:2297535-2306207	Liquid	Solid	OK	7.28623	1.42613	-2.35307	5.1091	-1.78357	0.0004	0.00904017	yes
367095	IPR016036	Malonyl-CoA ACP transacylase, ACP-binding	superfamily	SSF55048	Probable ACP-binding domain of malonyl-CoA ACP transacylase	1	671,	737,	1.9e-13	gene_9876	gene_9876	jgi.p|Penex1|367095	scaffold_5:2909773-2917563	Liquid	Solid	OK	32.3526	0.759518	-5.41265	42.5961	-2.84146	0.00015	0.00434324	yes
371059	IPR001354	Mandelate racemase/muconate lactonizing enzyme	ScanRegExp	PS00908	MR_MLE_1	1	83,	108,	8e-05	gene_1024	gene_1024	jgi.p|Penex1|371059	scaffold_1:2635648-2637117	Liquid	Solid	OK	26.9756	3.13376	-3.10568	8.60801	-2.21713	0.0002	0.00540396	yes
371059	IPR013342	Mandelate racemase/muconate lactonizing enzyme, C-terminal	HMMPfam	PF01188	MR_MLE	1	126,	228,	4.3e-14	gene_1024	gene_1024	jgi.p|Penex1|371059	scaffold_1:2635648-2637117	Liquid	Solid	OK	26.9756	3.13376	-3.10568	8.60801	-2.21713	0.0002	0.00540396	yes
371059	IPR013341	Mandelate racemase/muconate lactonizing enzyme, N-terminal	HMMPfam	PF02746	MR_MLE_N	1	2,	108,	8.4e-32	gene_1024	gene_1024	jgi.p|Penex1|371059	scaffold_1:2635648-2637117	Liquid	Solid	OK	26.9756	3.13376	-3.10568	8.60801	-2.21713	0.0002	0.00540396	yes
372225	IPR001189	Manganese and iron superoxide dismutase	BlastProDom	PD000475	SODM_PENCH_O75007;	1	99,	202,	3e-47	gene_2488	gene_2488	jgi.p|Penex1|372225	scaffold_1:6233528-6234551	Liquid	Solid	OK	1230.89	84.279	-3.86838	14.6049	-2.07471	0.00205	0.0300373	yes
372225	IPR001189	Manganese and iron superoxide dismutase	FPrintScan	PR01703	MNSODISMTASE	5	9,30,69,126,164,	20,43,82,134,176,	4.9e-27,4.9e-27,4.9e-27,4.9e-27,4.9e-27	gene_2488	gene_2488	jgi.p|Penex1|372225	scaffold_1:6233528-6234551	Liquid	Solid	OK	1230.89	84.279	-3.86838	14.6049	-2.07471	0.00205	0.0300373	yes
372225	IPR001189	Manganese and iron superoxide dismutase	HMMPfam	PF00081	Sod_Fe_N	1	5,	86,	1.1e-44	gene_2488	gene_2488	jgi.p|Penex1|372225	scaffold_1:6233528-6234551	Liquid	Solid	OK	1230.89	84.279	-3.86838	14.6049	-2.07471	0.00205	0.0300373	yes
372225	IPR001189	Manganese and iron superoxide dismutase	HMMPfam	PF02777	Sod_Fe_C	1	96,	200,	7.7e-53	gene_2488	gene_2488	jgi.p|Penex1|372225	scaffold_1:6233528-6234551	Liquid	Solid	OK	1230.89	84.279	-3.86838	14.6049	-2.07471	0.00205	0.0300373	yes
372225	IPR001189	Manganese and iron superoxide dismutase	HMMPIR	PIRSF000349	Superoxide dismutase, Mn/Fe specific	1	4,	205,	3.3e-85	gene_2488	gene_2488	jgi.p|Penex1|372225	scaffold_1:6233528-6234551	Liquid	Solid	OK	1230.89	84.279	-3.86838	14.6049	-2.07471	0.00205	0.0300373	yes
372225	IPR001189	Manganese and iron superoxide dismutase	ScanRegExp	PS00088	SOD_MN	1	166,	173,	8e-05	gene_2488	gene_2488	jgi.p|Penex1|372225	scaffold_1:6233528-6234551	Liquid	Solid	OK	1230.89	84.279	-3.86838	14.6049	-2.07471	0.00205	0.0300373	yes
372225	IPR001189	Manganese and iron superoxide dismutase	superfamily	SSF46609	Fe,Mn superoxide dismutase (SOD), N-terminal domain	1	4,	87,	2.1e-35	gene_2488	gene_2488	jgi.p|Penex1|372225	scaffold_1:6233528-6234551	Liquid	Solid	OK	1230.89	84.279	-3.86838	14.6049	-2.07471	0.00205	0.0300373	yes
372225	IPR001189	Manganese and iron superoxide dismutase	superfamily	SSF54719	Fe,Mn superoxide dismutase (SOD), C-terminal domain	1	92,	202,	2.7e-32	gene_2488	gene_2488	jgi.p|Penex1|372225	scaffold_1:6233528-6234551	Liquid	Solid	OK	1230.89	84.279	-3.86838	14.6049	-2.07471	0.00205	0.0300373	yes
369938	IPR016305	Mannose-6-phosphate isomerase	HMMPIR	PIRSF001480	Mannose-6-phosphate isomerase	1	2,	413,	8.5e-97	gene_12129	gene_12129	jgi.p|Penex1|369938	scaffold_7:720049-721729	Liquid	Solid	OK	13.2722	50.0785	1.91578	3.77318	1.71227	0.00185	0.0279704	yes
369938	IPR001250	Mannose-6-phosphate isomerase, type I	FPrintScan	PR00714	MAN6PISMRASE	6	8,44,90,134,247,266,	26,59,111,157,266,285,	1.9e-34,1.9e-34,1.9e-34,1.9e-34,1.9e-34,1.9e-34	gene_12129	gene_12129	jgi.p|Penex1|369938	scaffold_7:720049-721729	Liquid	Solid	OK	13.2722	50.0785	1.91578	3.77318	1.71227	0.00185	0.0279704	yes
369938	IPR001250	Mannose-6-phosphate isomerase, type I	HMMPfam	PF01238	PMI_typeI	1	6,	377,	1.2e-41	gene_12129	gene_12129	jgi.p|Penex1|369938	scaffold_7:720049-721729	Liquid	Solid	OK	13.2722	50.0785	1.91578	3.77318	1.71227	0.00185	0.0279704	yes
376966	IPR003527	MAP kinase, conserved site	ScanRegExp	PS01351	MAPK	1	55,	155,	NA	gene_9223	gene_9223	jgi.p|Penex1|376966	scaffold_5:1285848-1287616	Liquid	Solid	OK	157.922	1005.11	2.67007	6.3646	1.73426	0.00345	0.0436387	yes
429782	IPR011014	Mechanosensitive ion channel MscS, transmembrane-2	superfamily	SSF82861	Mechanosensitive channel protein MscS (YggB), transmembrane region	1	80,	166,	0.0035	gene_6774	gene_6774	jgi.p|Penex1|429782	scaffold_3:5114665-5115605	Liquid	Solid	OK	45.5795	1.8025	-4.66031	25.2868	-3.36329	5e-05	0.00183771	yes
372598	IPR011059	Metal-dependent hydrolase, composite	superfamily	SSF51338	Composite domain of metallo-dependent hydrolases	2	99,460,	193,542,	3.9e-15,1.7e-05	gene_3011	gene_3011	jgi.p|Penex1|372598	scaffold_2:524060-527526	Liquid	Solid	OK	32.3257	5.58773	-2.53235	5.78513	-2.17945	0.0014	0.0224411	yes
381999	IPR011059	Metal-dependent hydrolase, composite	superfamily	SSF51338	Composite domain of metallo-dependent hydrolases	1	1,	455,	7.6e-28	gene_3016	gene_3016	jgi.p|Penex1|381999	scaffold_2:539539-541133	Liquid	Solid	OK	18.1328	1.60852	-3.4948	11.273	-2.43673	5e-05	0.00183771	yes
372909	IPR004843	Metallophosphoesterase	HMMPfam	PF00149	Metallophos	1	162,	374,	5.2e-11	gene_3453	gene_3453	jgi.p|Penex1|372909	scaffold_2:1635036-1636748	Liquid	Solid	OK	91.0385	22.4483	-2.01987	4.05547	-1.94193	0.00105	0.0180501	yes
402291	IPR006395	Methylaspartate ammonia-lyase	HMMPfam	PF05034	MAAL_N	1	6,	167,	1.1e-40	gene_7544	gene_7544	jgi.p|Penex1|402291	scaffold_4:1773750-1774998	Liquid	Solid	OK	2.09308	94.7961	5.50113	45.2903	4.41902	5e-05	0.00183771	yes
402291	IPR006395	Methylaspartate ammonia-lyase	HMMPfam	PF07476	MAAL_C	1	168,	414,	8.4e-145	gene_7544	gene_7544	jgi.p|Penex1|402291	scaffold_4:1773750-1774998	Liquid	Solid	OK	2.09308	94.7961	5.50113	45.2903	4.41902	5e-05	0.00183771	yes
402291	IPR006395	Methylaspartate ammonia-lyase	HMMPIR	PIRSF017107	Methylaspartate ammonia-lyase	1	6,	416,	4.3e-128	gene_7544	gene_7544	jgi.p|Penex1|402291	scaffold_4:1773750-1774998	Liquid	Solid	OK	2.09308	94.7961	5.50113	45.2903	4.41902	5e-05	0.00183771	yes
402291	IPR006395	Methylaspartate ammonia-lyase	HMMTigr	TIGR01502	B_methylAsp_ase: methylaspartate ammo	1	7,	415,	1.5e-120	gene_7544	gene_7544	jgi.p|Penex1|402291	scaffold_4:1773750-1774998	Liquid	Solid	OK	2.09308	94.7961	5.50113	45.2903	4.41902	5e-05	0.00183771	yes
344818	IPR010061	Methylmalonate-semialdehyde dehydrogenase	HMMTigr	TIGR01722	MMSDH: methylmalonate-semialdehyde dehydroge	1	24,	501,	7.4e-253	gene_4360	gene_4360	jgi.p|Penex1|344818	scaffold_2:4159767-4161640	Liquid	Solid	OK	32.0564	8.29301	-1.95064	3.86546	-1.83465	0.00095	0.0170003	yes
406571	IPR013216	Methyltransferase type 11	HMMPfam	PF08241	Methyltransf_11	1	40,	138,	1.6e-34	gene_1139	gene_1139	jgi.p|Penex1|406571	scaffold_1:2893711-2895037	Liquid	Solid	OK	38.9464	10.6717	-1.8677	3.6495	-1.74208	0.0026	0.0357001	yes
379346	IPR013216	Methyltransferase type 11	HMMPfam	PF08241	Methyltransf_11	1	60,	168,	1.1e-11	gene_12567	gene_12567	jgi.p|Penex1|379346	scaffold_7:1794452-1795593	Liquid	Solid	OK	479.81	36.2073	-3.72811	13.2517	-2.71434	5e-05	0.00183771	yes
335805	IPR013216	Methyltransferase type 11	HMMPfam	PF08241	Methyltransf_11	1	668,	773,	0.00028	gene_8871	gene_8871	jgi.p|Penex1|335805	scaffold_5:442602-445653	Liquid	Solid	OK	48.1262	6.43783	-2.90218	7.47555	-2.28609	0.00025	0.00648219	yes
338303	IPR013217	Methyltransferase type 12	HMMPfam	PF08242	Methyltransf_12	1	57,	152,	2.6e-06	gene_10610	gene_10610	jgi.p|Penex1|338303	scaffold_6:437141-437978	Liquid	Solid	OK	10.9363	0.878173	-3.63847	12.4534	-1.97944	0.00235	0.0331429	yes
421682	IPR013217	Methyltransferase type 12	HMMPfam	PF08242	Methyltransf_12	1	96,	186,	7.7e-07	gene_10685	gene_10685	jgi.p|Penex1|421682	scaffold_6:629970-631562	Liquid	Solid	OK	145.282	29.4231	-2.30383	4.93767	-1.87368	0.0028	0.0375951	yes
378616	IPR013217	Methyltransferase type 12	HMMPfam	PF08242	Methyltransf_12	1	1433,	1534,	2.5e-31	gene_11570	gene_11570	jgi.p|Penex1|378616	scaffold_6:3026321-3038859	Liquid	Solid	OK	1.88388	0.221787	-3.08646	8.49409	-2.32579	0.00015	0.00434324	yes
370112	IPR013217	Methyltransferase type 12	HMMPfam	PF08242	Methyltransf_12	1	1396,	1504,	1.9e-20	gene_12346	gene_12346	jgi.p|Penex1|370112	scaffold_7:1253857-1261734	Liquid	Solid	OK	14.9113	0.213714	-6.12459	69.7727	-3.90385	5e-05	0.00183771	yes
406788	IPR013217	Methyltransferase type 12	HMMPfam	PF08242	Methyltransf_12	1	100,	190,	1.1e-05	gene_1761	gene_1761	jgi.p|Penex1|406788	scaffold_1:4451862-4453784	Liquid	Solid	OK	69.9172	11.2737	-2.63269	6.20181	-2.43998	5e-05	0.00183771	yes
372189	IPR013217	Methyltransferase type 12	HMMPfam	PF08242	Methyltransf_12	1	100,	190,	3.5e-05	gene_2449	gene_2449	jgi.p|Penex1|372189	scaffold_1:6151605-6153608	Liquid	Solid	OK	108.644	9.38567	-3.533	11.5755	-2.84591	5e-05	0.00183771	yes
325856	IPR013217	Methyltransferase type 12	HMMPfam	PF08242	Methyltransf_12	1	103,	193,	5.7e-08	gene_2794	gene_2794	jgi.p|Penex1|325856	scaffold_1:6998305-6999737	Liquid	Solid	OK	116.962	21.8941	-2.41742	5.34215	-2.05596	0.00205	0.0300373	yes
373342	IPR013217	Methyltransferase type 12	HMMPfam	PF08242	Methyltransf_12	1	119,	208,	1.3e-14	gene_4075	gene_4075	jgi.p|Penex1|373342	scaffold_2:3399911-3401590	Liquid	Solid	OK	89.7345	9.5776	-3.22793	9.36923	-2.52737	0.0003	0.0073591	yes
417992	IPR013217	Methyltransferase type 12	HMMPfam	PF08242	Methyltransf_12	1	96,	186,	2e-11	gene_6698	gene_6698	jgi.p|Penex1|417992	scaffold_3:4886471-4888111	Liquid	Solid	OK	27.8665	3.72512	-2.90317	7.48068	-2.15393	0.0008	0.0150048	yes
375943	IPR013217	Methyltransferase type 12	HMMPfam	PF08242	Methyltransf_12	1	1493,	1599,	5.6e-15	gene_7750	gene_7750	jgi.p|Penex1|375943	scaffold_4:2297535-2306207	Liquid	Solid	OK	7.28623	1.42613	-2.35307	5.1091	-1.78357	0.0004	0.00904017	yes
376501	IPR013217	Methyltransferase type 12	HMMPfam	PF08242	Methyltransf_12	1	96,	186,	0.00017	gene_8526	gene_8526	jgi.p|Penex1|376501	scaffold_4:4328106-4329822	Liquid	Solid	OK	435.432	15.5125	-4.81095	28.0699	-2.72847	0.0004	0.00904017	yes
252283	IPR013217	Methyltransferase type 12	HMMPfam	PF08242	Methyltransf_12	1	39,	128,	6.3e-19	gene_9239	gene_9239	jgi.p|Penex1|252283	scaffold_5:1327204-1328665	Liquid	Solid	OK	12.1083	55.2586	2.1902	4.56369	2.02074	0.0005	0.0105981	yes
377587	IPR016196	MFS general substrate transporter	superfamily	SSF103473	MFS general substrate transporter	1	41,	507,	4.9e-79	gene_10119	gene_10119	jgi.p|Penex1|377587	scaffold_5:3579072-3581240	Liquid	Solid	OK	30.4342	5.57021	-2.44989	5.46374	-1.85526	0.00335	0.0428204	yes
404406	IPR016196	MFS general substrate transporter	superfamily	SSF103473	MFS general substrate transporter	1	22,	537,	3.5e-60	gene_10378	gene_10378	jgi.p|Penex1|404406	scaffold_5:4287230-4289184	Liquid	Solid	OK	39.2985	5.18993	-2.92069	7.57208	-2.34116	0.00045	0.00978526	yes
377763	IPR016196	MFS general substrate transporter	superfamily	SSF103473	MFS general substrate transporter	1	129,	593,	9.1e-13	gene_10381	gene_10381	jgi.p|Penex1|377763	scaffold_5:4298026-4300553	Liquid	Solid	OK	2.3514	31.695	3.75266	13.4792	2.65737	0.00015	0.00434324	yes
395522	IPR016196	MFS general substrate transporter	superfamily	SSF103473	MFS general substrate transporter	1	52,	561,	4.4e-42	gene_10465	gene_10465	jgi.p|Penex1|395522	scaffold_6:90126-91938	Liquid	Solid	OK	0.14163	1.43571	3.34156	10.137	1.9084	0.00365	0.0455353	yes
377813	IPR016196	MFS general substrate transporter	superfamily	SSF103473	MFS general substrate transporter	1	20,	544,	3.4e-72	gene_10474	gene_10474	jgi.p|Penex1|377813	scaffold_6:114978-117201	Liquid	Solid	OK	216.793	14.3017	-3.92206	15.1586	-2.01744	0.0022	0.031516	yes
338038	IPR016196	MFS general substrate transporter	superfamily	SSF103473	MFS general substrate transporter	1	1,	510,	3.5e-61	gene_10500	gene_10500	jgi.p|Penex1|338038	scaffold_6:183120-184971	Liquid	Solid	OK	2.82399	16.4734	2.54433	5.83337	1.98736	0.00095	0.0170003	yes
323132	IPR016196	MFS general substrate transporter	superfamily	SSF103473	MFS general substrate transporter	1	25,	484,	1.9e-64	gene_1052	gene_1052	jgi.p|Penex1|323132	scaffold_1:2693906-2695667	Liquid	Solid	OK	29.872	111.165	1.89583	3.72136	1.91957	0.0004	0.00904017	yes
337814	IPR016196	MFS general substrate transporter	superfamily	SSF103473	MFS general substrate transporter	1	40,	512,	4.1e-60	gene_10807	gene_10807	jgi.p|Penex1|337814	scaffold_6:946667-948634	Liquid	Solid	OK	6.1976	102.055	4.04149	16.4668	3.15048	5e-05	0.00183771	yes
397394	IPR016196	MFS general substrate transporter	superfamily	SSF103473	MFS general substrate transporter	1	8,	465,	4.1e-55	gene_1123	gene_1123	jgi.p|Penex1|397394	scaffold_1:2857731-2860034	Liquid	Solid	OK	3.96244	39.9387	3.33332	10.0793	2.68794	5e-05	0.00183771	yes
338560	IPR016196	MFS general substrate transporter	superfamily	SSF103473	MFS general substrate transporter	1	17,	502,	4.5e-43	gene_11254	gene_11254	jgi.p|Penex1|338560	scaffold_6:2151321-2153166	Liquid	Solid	OK	0.241813	3.5896	3.89186	14.8445	2.22244	0.00235	0.0331429	yes
369404	IPR016196	MFS general substrate transporter	superfamily	SSF103473	MFS general substrate transporter	1	1,	530,	7.7e-64	gene_11682	gene_11682	jgi.p|Penex1|369404	scaffold_6:3336197-3337952	Liquid	Solid	OK	12.7671	0.856083	-3.89854	14.9134	-2.84437	5e-05	0.00183771	yes
378789	IPR016196	MFS general substrate transporter	superfamily	SSF103473	MFS general substrate transporter	1	1,	471,	6e-58	gene_11804	gene_11804	jgi.p|Penex1|378789	scaffold_6:3618488-3620463	Liquid	Solid	OK	11.0045	0.442227	-4.63716	24.8842	-3.18135	5e-05	0.00183771	yes
379251	IPR016196	MFS general substrate transporter	superfamily	SSF103473	MFS general substrate transporter	1	39,	516,	2.6e-58	gene_12426	gene_12426	jgi.p|Penex1|379251	scaffold_7:1441191-1442986	Liquid	Solid	OK	12.2571	226.04	4.20488	18.4414	2.55073	0.0008	0.0150048	yes
370265	IPR016196	MFS general substrate transporter	superfamily	SSF103473	MFS general substrate transporter	1	1,	540,	2.6e-63	gene_12501	gene_12501	jgi.p|Penex1|370265	scaffold_7:1636584-1638467	Liquid	Solid	OK	1.61589	9.70475	2.58637	6.00586	1.89531	0.00125	0.0206118	yes
390265	IPR016196	MFS general substrate transporter	superfamily	SSF103473	MFS general substrate transporter	1	1,	436,	6.5e-43	gene_12599	gene_12599	jgi.p|Penex1|390265	scaffold_7:1869919-1871432	Liquid	Solid	OK	7.37442	48.9246	2.72996	6.63437	2.09077	0.00155	0.024345	yes
371662	IPR016196	MFS general substrate transporter	superfamily	SSF103473	MFS general substrate transporter	1	1,	488,	8.9e-57	gene_1776	gene_1776	jgi.p|Penex1|371662	scaffold_1:4490527-4492656	Liquid	Solid	OK	3.77996	21.5349	2.51023	5.69711	2.02678	0.00225	0.0321479	yes
371705	IPR016196	MFS general substrate transporter	superfamily	SSF103473	MFS general substrate transporter	1	15,	465,	2e-51	gene_1834	gene_1834	jgi.p|Penex1|371705	scaffold_1:4637649-4639615	Liquid	Solid	OK	65.3753	1.73825	-5.23304	37.6099	-3.76416	5e-05	0.00183771	yes
371851	IPR016196	MFS general substrate transporter	superfamily	SSF103473	MFS general substrate transporter	1	50,	558,	3.3e-56	gene_2010	gene_2010	jgi.p|Penex1|371851	scaffold_1:5080341-5082554	Liquid	Solid	OK	105.758	4.65999	-4.50429	22.6948	-3.15896	5e-05	0.00183771	yes
357267	IPR016196	MFS general substrate transporter	superfamily	SSF103473	MFS general substrate transporter	1	3,	555,	9.8e-54	gene_2241	gene_2241	jgi.p|Penex1|357267	scaffold_1:5624451-5626749	Liquid	Solid	OK	30.2544	1.66176	-4.18636	18.2062	-2.67121	0.0014	0.0224411	yes
357431	IPR016196	MFS general substrate transporter	superfamily	SSF103473	MFS general substrate transporter	1	20,	558,	9.2e-17	gene_2328	gene_2328	jgi.p|Penex1|357431	scaffold_1:5834725-5837212	Liquid	Solid	OK	34.7437	3.12432	-3.47514	11.1204	-2.4617	0.0002	0.00540396	yes
372155	IPR016196	MFS general substrate transporter	superfamily	SSF103473	MFS general substrate transporter	1	1,	498,	4.9e-65	gene_2406	gene_2406	jgi.p|Penex1|372155	scaffold_1:6050757-6053050	Liquid	Solid	OK	19.0219	0.532484	-5.15878	35.723	-3.41382	0.0002	0.00540396	yes
407141	IPR016196	MFS general substrate transporter	superfamily	SSF103473	MFS general substrate transporter	1	1,	524,	1.7e-46	gene_2556	gene_2556	jgi.p|Penex1|407141	scaffold_1:6383258-6385267	Liquid	Solid	OK	34.017	1.27154	-4.7416	26.7525	-3.68704	5e-05	0.00183771	yes
381738	IPR016196	MFS general substrate transporter	superfamily	SSF103473	MFS general substrate transporter	1	1,	484,	4.2e-63	gene_2721	gene_2721	jgi.p|Penex1|381738	scaffold_1:6825464-6827227	Liquid	Solid	OK	36.4673	0.538291	-6.08207	67.7463	-3.07946	0.00035	0.00828764	yes
391550	IPR016196	MFS general substrate transporter	superfamily	SSF103473	MFS general substrate transporter	1	38,	388,	1.8e-19	gene_2782	gene_2782	jgi.p|Penex1|391550	scaffold_1:6973119-6975611	Liquid	Solid	OK	1.43194	0.0464094	-4.94741	30.8545	-2.24433	0.0029	0.0383714	yes
414452	IPR016196	MFS general substrate transporter	superfamily	SSF103473	MFS general substrate transporter	2	1,239,	226,504,	1e-33,1.1e-19	gene_2874	gene_2874	jgi.p|Penex1|414452	scaffold_2:153379-155191	Liquid	Solid	OK	0.288637	4.63526	4.00532	16.0591	2.69578	0.00035	0.00828764	yes
391676	IPR016196	MFS general substrate transporter	superfamily	SSF103473	MFS general substrate transporter	1	15,	535,	4.3e-71	gene_2998	gene_2998	jgi.p|Penex1|391676	scaffold_2:473792-475810	Liquid	Solid	OK	67.8785	11.7623	-2.52878	5.77083	-2.32016	0.00025	0.00648219	yes
398961	IPR016196	MFS general substrate transporter	superfamily	SSF103473	MFS general substrate transporter	2	35,311,	305,584,	5.4e-20,1.9e-15	gene_3127	gene_3127	jgi.p|Penex1|398961	scaffold_2:820979-823342	Liquid	Solid	OK	30.7186	0.891803	-5.10624	34.4454	-2.96941	0.00045	0.00978526	yes
358614	IPR016196	MFS general substrate transporter	superfamily	SSF103473	MFS general substrate transporter	1	1,	522,	6.5e-70	gene_3179	gene_3179	jgi.p|Penex1|358614	scaffold_2:957960-960108	Liquid	Solid	OK	349.407	2.34044	-7.22198	149.291	-4.47839	5e-05	0.00183771	yes
373022	IPR016196	MFS general substrate transporter	superfamily	SSF103473	MFS general substrate transporter	1	1,	543,	3.7e-61	gene_3612	gene_3612	jgi.p|Penex1|373022	scaffold_2:2029277-2031446	Liquid	Solid	OK	200.508	2.14044	-6.54961	93.6762	-4.83747	5e-05	0.00183771	yes
436128	IPR016196	MFS general substrate transporter	superfamily	SSF103473	MFS general substrate transporter	1	45,	484,	1.8e-60	gene_373	gene_373	jgi.p|Penex1|436128	scaffold_1:1017018-1019149	Liquid	Solid	OK	23.2147	4.85272	-2.25817	4.78384	-1.82688	0.0024	0.0336308	yes
373192	IPR016196	MFS general substrate transporter	superfamily	SSF103473	MFS general substrate transporter	1	57,	511,	4.2e-54	gene_3817	gene_3817	jgi.p|Penex1|373192	scaffold_2:2568110-2570249	Liquid	Solid	OK	183.017	28.5168	-2.6821	6.41789	-2.05331	0.001	0.0176065	yes
328965	IPR016196	MFS general substrate transporter	superfamily	SSF103473	MFS general substrate transporter	1	26,	452,	1.6e-52	gene_3844	gene_3844	jgi.p|Penex1|328965	scaffold_2:2632336-2634579	Liquid	Solid	OK	3.70743	0.160111	-4.53328	23.1555	-2.35093	0.0033	0.0424797	yes
439121	IPR016196	MFS general substrate transporter	superfamily	SSF103473	MFS general substrate transporter	1	38,	476,	4.6e-68	gene_4001	gene_4001	jgi.p|Penex1|439121	scaffold_2:3036616-3038614	Liquid	Solid	OK	0.533481	9.07512	4.08841	17.0112	2.33811	0.0022	0.031516	yes
392187	IPR016196	MFS general substrate transporter	superfamily	SSF103473	MFS general substrate transporter	2	16,262,	249,475,	2.5e-11,8.8e-05	gene_4043	gene_4043	jgi.p|Penex1|392187	scaffold_2:3308280-3310499	Liquid	Solid	OK	13.1469	0.434622	-4.91881	30.2489	-2.95864	0.00015	0.00434324	yes
[truncated: 790 more rows]
